# Supplementary material for: Effects of microbiota-directed foods in gnotobiotic animals and undernourished children
Source: Science. 2019 Jul 12;365(6449):eaau4732. doi: 10.1126/science.aau4732 (PMC6683325; doi:10.1126/science.aau4732)
Supplement: Effects of microbiota-directed foods in gnotobiotic animals and undernourished children [file Science-365-eaau4732-s002.xlsx]

## Sheet: table S1
table S1 - The effects of three therapeutic foods on 54 children with SAM subjected to a 12-month follow-up.
(A) Composition of therapeutic foods used.
Therapeutic food	Ingredients	Energy (kcal)
Rice lentil	milk powder	500 kcal/92g
	sugar
	soybean oil
	rice powder
	red lentils
	micronutrient mix
Chickpea	milk powder	500 kcal/92g
	sugar
	soybean oil
	chickpea
	micronutrient mix
Plumpy'Nut	milk powder	500 kcal/92g
	sugar
	vegetable oil
	peanut paste
	micronutrient mix
(B) Clinical metadata. The eight individuals highlighted in boldface contributed serial plasma samples for quantitative aptamer-based proteomic analyses.
				Sampling timepoint:	Admission (S1)								Before therapeutic food (S3)								During therapeutic food (S4)								Discharge (S5/B2)									1 month post discharge (S6)								2 months most discharge (S7)
PID	Gender	Age (mo)	Intervention	Duration therapeutic food received (days)	Fecal sample	Blood sample	WHZ	WAZ	HAZ	Food Frequency Questionnaire	Antibiotic	Antibiotic name	Age (mo)	Fecal sample	WHZ	WAZ	HAZ	Food Frequency Questionnaire	Antibiotic	Antibiotic name	Age (mo)	Fecal sample	WHZ	WAZ	HAZ	Food Frequency Questionnaire	Antibiotic	Antibiotic name	Age (mo)	Fecal sample	Blood sample	WHZ	WAZ	HAZ	Food Frequency Questionnaire	Antibiotic	Antibiotic name	Age (mo)	Fecal sample	WHZ	WAZ	HAZ	Food Frequency Questionnaire	Antibiotic (yes/no)	Antibiotic name	Age (mo)	Fecal sample	WHZ	WAZ
PS-173	M	6.37	Plumpy'Nut	6	+	+	-4.38	-3.86	-1.29	breast milk+canned milk+suji+water+ORS	-		6.53	+	-3.07	-3.05	-1.4	ORS+F-75+water+breast milk	+	parenteral Ampicillin+parenteral Gentamicin	6.77	+	-2.51	-2.77	-1.56	F-75+water+breast milk	+	oral Amoxicillin	6.83	+	+	-2.17	-2.42	-1.37	RUTF+breast milk+water	+	oral Amoxicillin	7.77	+	-1.79	-2.47	-1.93	breast milk+cow's milk+water	no		8.87	+	-2.59	-2.82
PS-154	M	7.03	Plumpy'Nut	24	+	+	-1.57	-5.43	-6.1	animal milk+suji+water+ORS	-		7.2	+	-1.26	-5.32	-6.2	F-75+water	+	oral Amoxicillin+parenteral Gentamicin	7.43	+	-1.54	-5.51	-6.33	RUTF+water	+	oral Azithromycin	8.2	+	+	-0.15	-4.59	-6.29	RUTF+water	+	oral Amoxicillin	9.16	+	0.22	-4.21	-6.34	powdered milk+halwa+water+khichuri(rice+potato+green leafy vegetable+lentil)	no		10.06	+	-0.77	-4.24
PS-042	F	7.2	Plumpy'Nut	17	+	+	-3.04	-3.61	-2.26	breast milk+powdered milk+water+ORS	-		7.5	+	-3.02	-3.62	-2.31	F-75+water	+	parenteral Ampicillin+parenteral Gentamicin	7.8	+	-2.47	-3.34	-2.44	RUTF+water	+	oral Amoxicillin	8.1	+	+	-1.82	-3	-2.64	breast milk+water+RUTF	+	oral Metronidazole	9.1	+	-1.78	-3.23	-3.12	breast milk+animal milk+suji+water+wheat+rice+potato	no		10.1	+	-2.32	-3.56
PS-131	M	8.3	Plumpy'Nut	12	+	+	-4.56	-5.12	-3.62	breast milk+sugar water+banana+water	-		8.6	+	-3.71	-4.68	-3.74	breast milk+F-75+water	+	parenteral Ampicillin+parenteral Gentamicin	8.8	+	-3.01	-4.26	-3.69	RUTF+water+breast milk	-		8.9	+	+	-2.13	-3.75	-3.76	RUTF+water+breast milk	+	oral Metronidazole	9.9	+	-3.15	-4.54	-4.26	breast milk+khichuri+potato+green leafy vegetable+lentil	no		10.9	+	-1.93	-3.84
PS-069	F	9.06	Plumpy'Nut	21	+	+	-3.58	-3.85	-2.2	cow's milk+water+ORS+chips	-		9.2	+	-3.33	-3.73	-2.31	F-75+water	+	parenteral Ampicillin+parenteral Gentamicin	9.4	+	-3.33	-3.72	-2.31	breast milk+F-75+water	+	oral Azithromycin	10.1	+	+	-2.11	-3.06	-2.6	breast milk+RUTF+water	+	TB drug	11.1	+	-1.19	-2.19	-2.42	animal milk+water+khichuri(rice+potato+carrot+green leafy vegetable+lentil)+halwa+cauliflower+orange+tomato+egg	yes	TB drug	12.1	+	-0.98	-1.68
PS-079	F	10.27	Plumpy'Nut	2	+	+	-2.7	-4.42	-4.16	breast milk+water+ORS+rice+potato+pumpkin+green leafy vegetable+lentil+biscuit	-		10.4	+	-2.7	-4.19	-3.81	F-75+water+ORS	+	parenteral Ampicillin+parenteral Gentamicin	10.63	+	-2.09	-3.87	-3.91	RUTF+water	-		10.7	+	+	-1.96	-3.8	-3.94	RUTF+water	-		11.67	+	-2.4	-4.26	-4.34	infant formula+suji+water+ORS+rice+potato+carrot+green leafy vegetable+lentil	no		12.87	+	-1.16	-3.44
PS-130	M	11.3	Plumpy'Nut	24	+	+	-4.42	-6.09	-6.01	breast milk+sugar water+suji+banana+canned milk	-		11.4	+	-4.32	-6.06	-6.07	F-75+water	+	oral Amoxicillin+parenteral Gentamicin	11.7	+	-4.04	-5.96	-6.16	RUTF+water	+	oral Azithromycin	12.2	+	+	-2.54	-5.13	-6.08	RUTF+water	-		13.2	+	-1.59	-4.39	-5.81	powdered milk+halwa+rice+lentil+egg	no		14.2	+	-1.08	-3.93
PS-155	M	12.3	Plumpy'Nut	5	+	+	-2.62	-3.39	-2.98	milk suji+ORS+water	-		12.47	+	-2.76	-3.5	-3.04	F-75+water	+	oral Amoxicillin+parenteral Gentamicin	12.7	+	-1.9	-3	-3.13	RUTF+water	-	oral Azithromycin	12.7	+	+	-1.9	-3	-3.13	RUTF+water	+	oral Azithromycin	13.67	+	-1.79	-2.99	-3.32	ORS+water+halwa+khichuri+potato+green leafy vegetable+beef+egg+water	yes	Unknown	14.63	+	-2.5	-3.08
PS-064	M	13	Plumpy'Nut	12	+	+	-3.16	-3.3	-2.18	canned milk+suji+water	-		13.1	+	-3.31	-3.44	-2.25	F-75+water	+	parenteral Ampicillin+parenteral Gentamicin+oral Azithromycin	13.3	+	-3.27	-3.44	-2.35	RUTF+water	-		13.47	+	+	-1.88	-2.54	-2.42	RUTF+water	-		14.4	+	-2.55	-3.2	-2.81	canned milk+suji+ORS+rice+potato+lentil+carrot+chicken+chips+water	no		15.43	+	-1.81	-2.64
PS-170	F	16.13	Plumpy'Nut	5	+	+	-3.21	-4.05	-3.48	infant formula	-		16.23	+	-3.5	-4.27	-3.52	F-75+water+breast milk	+	oral Amoxicillin+parenteral Gentamicin+oral Azithromycin	16.47	+	-1.58	-3.06	-3.59	RUTF+water+breast milk	-		16.47	+	+	-1.58	-3.06	-3.59	RUTF+water+breast milk	-		17.3	+	-2.43	-3.77	-3.85	suji+powdered milk+rice+lentil+green leafy vegetable+potato+water	no		18.5	+	-2.51	-3.89
PS-129	F	16.7	Plumpy'Nut	7	+	+	-2.52	-4.9	-5.6	powdered milk+suji+ORS+khichuri+rice+potato+lentil+banana+water	-		16.8	+	-2.33	-4.8	-5.63	F-75+water	+	parenteral Ampicillin+parenteral Gentamicin	17.03	+	-1.88	-4.47	-5.51	RUTF+water	+	oral Amoxicillin+parenteral Gentamicin	17.3	+	-	-0.5	-3.63	-5.57	RUTF+water	-		18.3	+	-1.42	-4.02	-5.3	rice+potato+lentil+banana+fish+cake	yes	Unknown	19.1	+	-1.35	-4.03
PS-135	M	18.93	Plumpy'Nut	15	+	+	-3.07	-4.15	-4.25	breast milk+infant formula+water+ORS+rice	-		19.06	+	-2.7	-3.96	-4.28	F-75+water+breast milk	+	oral Amoxicillin+parenteral Gentamicin+oral Metronidazole	19.3	+	-2.74	-3.96	-4.28	RUTF+water+breast milk	-		19.6	+	+	-1.94	-3.52	-4.31	RUTF+breast milk+water	-		20.53	+	-2.27	-3.71	-4.3	breast milk+rice+potato+lentil+water	no		21.57	+	-2.57	-3.92
PS-036	M	22.2	Plumpy'Nut	12	+	+	-3.39	-5.23	-6.08	breast milk+infant formula+water+ORS	-		22.4	+	-3.12	-5.08	-6.05	F-75+water	+	parenteral Ampicillin+parenteral Gentamicin	22.6	+	-2.59	-4.84	-6.09	RUTF+water	-		23.5	+	+	-2.14	-4.6	-6.06	RUTF+water	-		24.3	+	-2.31	-4.77	-6.21	powdered milk+rice+water+breast milk	no		25.4	+	-2.06	-4.74
PS-009	M		Plumpy'Nut	11	-	-							10	+	-3.34	-2.98	-1.13	breast milk+water+F-75	+	parenteral Ampicillin+parenteral Gentamicin	10.2	+	-3.45	-3.1	-1.24	breast milk+water+RUTF	+	oral Azithromycin	10.5	+	+	-2.35	-2.14	-0.87	breast milk+water+ORS+RUTF	+	oral Azithromycin	11.5	+	-2.1	-2.12	-1.24	breast milk+water+halwa+rice+potato+green leafy vegetable+lentil	no		12.93	+	-1.66	-1.75
PS-015	M		Plumpy'Nut	7	-	-							23.7	+	-3.26	-2.88	-1.88	F-75+water	+	parenteral Ampicillin+parenteral Gentamicin	23.9	+	-2.51	-2.21	-0.9	water+RUTF	-		23.9	+	+	-2.28	-2.06	-0.91	water+RUTF	-		24.9	+	-2.77	-2.48	-1.1	canned milk+water+mango juice+rice+potato+green leafy vegetable+lentil+beef+egg	yes	Unknown	25.9	+	-2.53	-2.44
PS-035	F		Plumpy'Nut	34	-	-							7.2	+	-3.58	-4.32	-2.79	ORS+water+infant formula	+	parenteral Ampicillin+parenteral Gentamicin	7.4	+	-3.96	-4.57	-2.84	RUTF+ORS+water	+	parenteral Ampicillin+parenteral Gentamicin	8.4	+	+	-2.97	-3.75	-2.62	RUTF+water	-		9.4	+	-2.19	-3.24	-2.71	infant formula+suji+water+khichuri+rice+lentil+potato+green leafy vegetable	no		10.4	+	-1.44	-2.54
PS-046	M		Plumpy'Nut	22	-	-							12.3	+	-3.68	-3.5	-1.51	breast milk+ORS+rice ORS	+	parenteral Ampicillin+parenteral Gentamicin	12.5	+	-4.03	-3.69	-1.42	RUTF+breast milk+water	-		13.2	+	+	-1.92	-2.35	-1.77	RUTF+breast milk+water	-		14.13	+	-1.1	-1.97	-2.22	suji+powdered milk+rice+potato+carrot+lentil+green leafy vegetable+cabbage+water+breast milk	no		15.13	+	-1.44	-2.13
PS-061	M		Plumpy'Nut	14	-	-							9.23	+	-3.32	-4.11	-3.21	F-75+water	+	parenteral Ampicillin+parenteral Gentamicin	9.47	+	-2.97	-3.9	-3.33	RUTF+water+ORS	-		9.73	+	+	-1.7	-3.24	-3.47	F-75+water+RUTF	-		10.67	+	-0.58	-2.64	-3.93	powdered milk+suji+water+halwa+khichuri(rice+lentil+potato+carrot+green leafy vegetable)+liver	no		11.7	+	-0.35	-2.18
PS-091	M		Plumpy'Nut	25	-	+							9.33	+	-3.53	-4.75	-4.17	F-75+infant formula+water	+	parenteral Ampicillin+parenteral Gentamicin	9.57	+	-3.5	-4.79	-4.28	RUTF+water	+	oral Amoxicillin	10.23	+	+	-2.14	-4.17	-4.6	RUTF+water	-		11.23	+	-2.21	-4.39	-5.04	suji+sugar water+powdered milk+khichuri+potato+chira+green leafy vegetable+water	no			-
PS-056	F		Plumpy'Nut	12	-	-							11	+	-3	-4.1	-3.47	F-75+water+breast milk	+	parenteral Ampicillin+parenteral Gentamicin	11.23	+	-2.64	-3.93	-3.57	RUTF+ORS+breast milk	-		11.5	+	+	-2.07	-3.62	-3.65	RUTF+water+breast milk	-			-								-
PS-163	M	6.67	Rice lentil	21	+	+	-3.54	-3.28	-1.26	water+rice ORS+ORS	-		6.8	+	-3.07	-3.02	-1.35	F-75+water	+	parenteral Ampicillin+parenteral Gentamicin	7.03	+	-3.11	-3.13	-1.5	RUTF+ORS+water	-		8.03	+	+	-1.95	-2.7	-2.15	RUTF+water	-		9.13	+	-0.64	-1.57	-1.93	powdered milk+halwa+khichuri+egg+water	no		10.13	+	-0.9	-1.51
PS-038	M	6.8	Rice lentil	17	-	+	-5.49	-4.96	-2.02	water+coconut water+ORS	-		7.1	+	-4.05	-4.12	-2.19	F-75+water+ORS	+	parenteral Ceftriaxone+parenteral Gentamicin	7.3	+	-3.91	-4.03	-2.19	RUTF+water+ORS+F-75	-		7.8	+	+	-2.57	-3.01	-1.94	RUTF+water	-		8.7	+	-2.44	-3.08	-2.9	canned milk+suji+rice powder+egg+water	no		9.7	+	-2.51	-3.25
PS-018	M	7.2	Rice lentil	14	+	+	-3.49	-3.71	-2.11	breast milk+animal milk+ORS+rice+potato+egg+yogurt+water	-		7.3	+	-3.38	-3.65	-2.13	F-75+water+breast milk+khichuri+rice+lentil+potato+green leafy vegetable	+	parenteral Ampicillin+parenteral Gentamicin	7.5	+	-2.61	-3.21	-2.23	RUTF+water+breast milk	-		7.8	+	+	-2.17	-2.93	-2.23	breast milk+RUTF+water	-		8.8	+	-1.94	-3.15	-2.96	breast milk+water+suji+khichuri(rice+potato+green leafy vegetable+lentil)+chips	no		9.8	+	-1.95	-3.15
PS-031	M	8.9	Rice lentil	22	+	+	-4.44	-4.9	-3.41	breast milk+ORS+water	-		9	+	-3.93	-4.63	-3.48	breast milk+F-75	+	parenteral Ampicillin+parenteral Gentamicin	9.3	+	-3.63	-4.5	-3.6	breast milk+water+RUTF	-		9.8	+	+	-2.3	-3.63	-3.5	breast milk+RUTF+water	-			-				Death				-
PS-057	M	10.1	Rice lentil	17	+	+	-3.62	-4.9	-4.69	water+ORS+rice+white potato+breast milk	-		10.4	+	-3.8	-5.04	-4.81	breast milk+F-75+water	+	parenteral Ampicillin+parenteral Gentamicin	10.6	+	-2.81	-4.44	-4.73	RUTF+ORS+breast milk	-		10.9	+	+	-2.26	-4.23	-4.97	breast milk+water+RUTF	-		11.9	+	-2.24	-4.11	-4.83	breast milk+powdered milk+suji+water+rice+potato+pumpkin+lentil+green leafy vegetable	no		12.9	+	-0.61	-3.02
PS-066	F	12.3	Rice lentil	2	+	+	-2.41	-2.82	-2.07	water+ORS+bread+banana	-		12.5	+	-2.06	-2.6	-2.14	F-75+water+khichuri+rice+lentil+potato+green leafy vegetable	+	parenteral Ampicillin+parenteral Gentamicin	12.7	+	-1.75	-2.42	-2.24	RUTF+water	-		12.8	+	+	-1.6	-2.32	-2.26	RUTF+water	-		13.7	+	-2.21	-2.98	-2.65	suji+powdered milk+rice+potato+lentil+green leafy vegetable+pumpkin+water	no		14.7	+	-2.21	-3.17
PS-158	F	12.53	Rice lentil	25	+	+	-3.48	-3.65	-2.24	breast milk+water+ORS+rice	-		12.73	+	-3.33	-3.59	-2.33	F-75+water+breast milk	+	parenteral Ceftriaxone+oral Levofloxacin	12.97	+	-3.39	-3.63	-2.34	RUTF+water+breast milk	-		13.53	+	+	-1.92	-2.73	-2.57	RUTF+water	-		14.6	+	-1.91	-2.67	-2.53	halwa+ORS+water+halwa+khichuri+potato+green leafy vegetable+fish+egg+water	no		15.57	+	-1.67	-2.5
PS-120	M	13.3	Rice lentil	4	+	+	-3.16	-4.53	-4.6	breast milk+water+powdered milk+banana	-		13.4	+	-2.72	-4.36	-4.76	breast milk+F-75+water	+	parenteral Ampicillin+parenteral Gentamicin	13.9	+	-2.17	-4.08	-4.84	RUTF+water+breast milk	-		13.9	+	+	-2.17	-4.08	-4.84	RUTF+water+breast milk	-			-							16.3	+	-1.19	-3.32
PS-021	F	13.9	Rice lentil	20	+	+	-4.01	-4.21	-2.71	ORS+rice+suji+infant formula	-		13.9	+	-3.86	-4.13	-2.75	F-75+breast milk+ORS+water	+	parenteral Ampicillin+parenteral Gentamicin	14.2	+	-3.3	-3.8	-2.83	RUTF+breast milk+water	+	oral Amoxicillin+parenteral Gentamicin	14.8	+	+	-3.64	-4.11	-3.03	RUTF+breast milk+water	+	oral Azithromycin	15.8	+	-3.16	-3.73	-2.91	breast milk+khichuri+potato+carrot+lentil+fish+banana+water	no		16.8	+	-3.16	-3.76
PS-004	F	14.4	Rice lentil	11	+	+	-3.41	-3.8	-2.71	breast milk+ORS+rice	-		14.8	+	-3.09	-3.66	-2.85	F-75+water+breast milk	+	parenteral Ampicillin+parenteral Gentamicin	15	+	-2.7	-3.41	-2.86	breast milk+RUTF+water	-		15.3	+	+	-2.04	-2.97	-2.87	breast milk+RUTF+water	-		16.3	+	-1.87	-2.79	-2.81	powdered milk+suji+khichuri+potato+lentil+green leafy vegetable+breast milk+water	no		17.3	+	-1.78	-2.81
PS-146	F	15.3	Rice lentil	3	+	+	-3.47	-3.35	-1.76	infant formula+water+breast milk	-		15.47	+	-2.3	-2.54	-1.82	breast milk+F-75+water+ORS	+	oral Amoxicillin+parenteral Gentamicin	15.7	+	-1.69	-2.13	-1.9	breast milk+RUTF+water	-		15.7	-	+	-1.69	-2.13	-1.9	breast milk+RUTF+water	-		16.67	+	-1.04	-1.65	-1.89	breast milk+animal milk+water+rice+porridge+pumpkin+egg	no		17.67	+	0.09	-0.67
PS-115	F	18.8	Rice lentil	12	-	+	-3.82	-4.23	-3.05	breast milk+water+rice+ORS+bread	-		18.9	+	-3.61	-4.12	-3.09	breast milk+F-75+water	+	parenteral Ampicillin+parenteral Gentamicin	19.1	+	-2.4	-3.36	-3.15	breast milk+RUTF+ORS+water	+	oral Azithromycin	19.3	+	+	-1.88	-3.04	-3.19	breast milk+RUTF+water	-		20.3	+	-2.35	-3.24	-2.96	breast milk+animal milk+suji+khichuri(rice+lentil+potato+carrot+green leafy vegetable)+blackberry+egg+fish	yes	oral Amoxicillin		-
PS-097	M	32.73	Rice lentil	12	-	+	-5.29	-5.97	-5.51	breast milk+water+rice+lentil+banana+liver+chicken+beef+egg+cake+biscuit	-		32.9	+	-4.67	-5.65	-5.52	breast milk+F-75+water	+	parenteral Ceftriaxone+parenteral Levofloxacin	33.13	+	-3.42	-4.98	-5.42	breast milk+water+RUTF	+	parenteral Ceftriaxone+parenteral Levofloxacin	33.3	+	+	-2.21	-4.32	-5.3	breast milk+water+RUTF	+	parenteral Ceftazidime+parenteral Amikacin	34.3	+	-0.58	-3.47	-5.4	breast milk+water+rice+cauliflower+khichuri(rice+potato+pumpkin+green leafy vegetable+lentil)+banana+beef	no		35.3	+	-0.57	-3.26
PS-003	M		Rice lentil	19	+	+	-3.67	-3.97	-2.52	water+ORS+powdered milk+suji	-		8.9	+	-3.71	-4.05	-2.62	F-75+water	+	parenteral Ampicillin+parenteral Gentamicin	9.1	+	-3.28	-3.83	-2.73	breast milk+water+RUTF	-		9.6	+	+	-2.11	-3.14	-2.85	breast milk+water+RUTF	-		10.6	+	-2.3	-3.48	-3.35	breast milk+animal milk+water+rice+potato	no		11.6	+	-2.89	-3.87
PS-045	M		Rice lentil	7	-	-							8	+	-2.9	-4.96	-4.81	breast milk+F-75+water	+	oral Amoxicillin+parenteral Gentamicin	8.3	+	-1.86	-4.47	-4.94	breast milk+RUTF+water	-		8.3	+	+	-1.86	-4.47	-4.94	breast milk+RUTF+water	-		9.2	+	-1.86	-4.69	-5.45	breast milk+animal milk+suji+water+wheat+rice+potato	yes	Unknown	10.2	+	-0.96	-4.69
PS-065	F		Rice lentil	8	-	-							26.1	+	-3.07	-4.09	-3.42	breast milk+water+F-75	+	parenteral Ampicillin+parenteral Gentamicin	26.3	+	-2.35	-3.6	-3.31	RUTF+water+breast milk	-		26.4	+	+	-2.2	-3.5	-3.32	RUTF+water+breast milk	-		27.4	+	-2.35	-3.65	-3.37	khichuri+water+fish	no		28.4	+	-2.02	-3.32
PS-074	F		Rice lentil	13	-	-							10.7	+	-3.39	-4.1	-3.02	F-75+water+breast milk	+	parenteral Ampicillin+parenteral Gentamicin+oral Azithromycin	10.93	+	-3.38	-4.05	-2.96	RUTF+water+breast milk	-		11.37	+	+	-1.91	-3.2	-3.16	F-75+water	-		12.47	+	-1.58	-3.02	-3.35	powdered milk+suji+breast milk+rice+potato+lentil+chicken+egg+water	no		13.33	+	-1.47	-2.83
PS-076	M		Rice lentil	48	-	-							18.13	+	-6.51	-6.85	-6.06	F-75+water	+	parenteral Ceftazidime+parenteral Amikacin	18.4	+	-6.49	-6.86	-6.11	RUTF+water	-		19.73	+	+	-2.52	-4.71	-5.88	RUTF+water	-			-				did not come			21.8	+	-0.48	-3.58
PS-148	M		Rice lentil	45	-	-					-		12.6	+	-3.95	-3.79	-2.09	F-75+water	+	parenteral Ceftriaxone+Gentamicin	12.83	+	-3.9	-3.78	-2.15	RUTF+water	-		14.3	+	+	-2.04	-2.6	-2.36	F-75+RUTF+water	+	TB drug	15.27	+	-1.61	-2.37	-2.53	canned milk+suji+khichuri+potato+cauliflower+chicken+lentil+rice+water	yes	TB drug	16.33	+	-2.15	-2.56
PS-094	M	6.27	Chickpea	4	-	+	-3.99	-5.83	-4.92	suji+talmisri	-		6.63	+	-4.46	-6.17	-5.17	F-75+water	+	parenteral Ampicillin+parenteral Gentamicin	6.87	+	-4.2	-6.1	-5.31	F-75+ORS+water	+	parenteral Amikacin+parenteral Levofloxacin	7.3	+	+	-2.77	-5.37	-5.34	RUTF+water	+	parenteral Ceftazidime+parenteral Amikacin	8.3	+	-0.34	-3.94	-5.44	suji+powdered milk+water	yes	Unknown	9.23	+	-0.14	-3.69
PS-151	M	6.5	Chickpea	10	+	+	-2.91	-4.33	-3.33	animal milk+suji+water+ORS	-		6.6	+	-2.02	-3.83	-3.39	F-75+water	+	parenteral Ampicillin+parenteral Gentamicin	6.87	+	-2.27	-4.09	-3.5	RUTF+water	-		7.2	+	+	-1.48	-3.69	-3.69	RUTF+water	-		8.16	+	-1.92	-3.63	-3.39	powdered milk+halwa+khichuri+potato+lentil+chicken+egg+water	no		9.16	+	-0.33	-2.13
PS-166	M	6.8	Chickpea	29	+	+	-3	-4.85	-4.35	breast milk+water+halwa	-		7	+	-3.62	-5.43	-4.93	F-75+breast milk+water	+	parenteral Ceftriaxone+parenteral Gentamicin	7.2	-	-3.37	-5.27	-4.92	RUTF+water+breast milk	-		8	+	+	-2.69	-4.74	-4.81	RUTF+water+breast milk	+	parenteral Ceftazidime+parenteral Amikacin	9.2	+	-2.55	-4.69	-5.05	milk suji+halwa+breast milk+powdered milk+water+egg+khichuri(rice+lentil+green leafy vegetable+potato)	no		10.23	+	-2.72	-4.64
PS-029	M	8.7	Chickpea	31	+	+	-3.52	-4.49	-3.62	breast milk+infant formula+water+ORS	-		8.8	+	-3.66	-4.59	-3.67	F-75+water	+	parenteral Levofloxacin+parenteral Ceftriaxone	9	+	-4.18	-4.94	-3.79	RUTF+water+ORS	-		9.9	+	+	-2.41	-3.86	-3.8	RUTF+water	-		10.9	+	-2.79	-4.15	-4.05	infant formula+suji+water+khichuri+rice+lentil+potato+green leafy vegetable+cow liver+water	no		11.9	+	-0.98	-2.76
PS-041	F	8.8	Chickpea	14	+	+	-6.87	-4.7	-4.68	breast milk+powdered milk+water+ORS	-		9.1	+	-2.3	-4.8	-4.84	breast milk+F-75+water	+	parenteral Ampicillin+parenteral Gentamicin	9.3	+	-2.2	-4.8	-4.94	breast milk+water+RUTF	-		9.8	+	+	-2.19	-4.52	-4.64	breast milk+water+RUTF+F-75	-		10.8	+	-2.55	-4.57	-4.58	breast milk+canned milk+suji+water+halwa+rice+potato+carrot+green leafy vegetable+lentil	no		11.8	+	-2.08	-4.49
PS-050	F	9	Chickpea	25	-	+	-3.45	-3.09	-0.99	breast milk+ORS+rice ORS	-		9.8	+	-4.25	-5.3	-4.37	breast milk+F-75+water	+	parenteral Ampicillin+parenteral Gentamicin	10.03	+	-3.79	-4.89	-4.15	breast milk+RUTF+water	-		10.7	+	+	-1.84	-3.81	-4.32	breast milk+RUTF+water	-		11.3	+	-1.97	-3.82	-4.82	breast milk+powdered milk+suji+water+khichuri(rice+potato+carrot+lentil+green leafy vegetable)+egg+fish	no		12.7	+	-1.87	-3.57
PS-011	F	9.9	Chickpea	38	+	+	-5.54	-4.74	-1.34	breast milk+water+rice+potato+ORS	-		10.1	+	-5.06	-4.43	-1.44	F-75+water+ORS+rice+potato+lentil+pumpkin+breast milk	+	parenteral Ampicillin+parenteral Gentamicin	10.3	+	-4.89	-4.36	-1.55	RUTF+breast milk	-		11.8	+	+	-2.36	-2.86	-2.06	RUTF+water	-		12.4	+	-2.67	-3.03	-2.11	canned milk+suji+khichuri+rice+lentil+potato+water	no		13.4	+	-2.85	-3.2
PS-134	F	13.7	Chickpea	7	-	+	-2.52	-4.08	-4.14	breast milk+ORS+water	-		13.8	+	-1.78	-3.63	-4.17	breast milk+F-75+water	+	parenteral Ampicillin+parenteral Gentamicin	14.03	+	-1.95	-3.64	-4.23	breast milk+water+RUTF	+	oral Azithromycin	14.27	+	+	-1.53	-3.31	-3.96	breast milk+water+RUTF	+	oral Azithromycin	15.43	+	0.19	-1.73	-3.62	breast milk+water+halwa+rice+potato+carrot+green leafy vegetable+lentil+egg	no		16.3	+	0.16	-1.74
PS-132	F	14.1	Chickpea	11	+	+	-3.01	-3.26	-2.02	breast milk+infant formula+water	-		14.13	+	-2.96	-3.18	-2.01	F-75+breast milk+rice+potato+cauliflower+egg+water	+	oral Amoxicillin+parenteral Gentamicin	14.5	+	-3.11	-3.33	-2.11	RUTF+water+breast milk	-		14.83	+	+	-1.9	-2.54	-2.25	RUTF+breast milk+water	-		16.16	+	-1.6	-2.59	-2.77	breast milk+halwa+rice	no		16.83	+	-1.47	-2.59
PS-160	M	15.83	Chickpea	16	-	+	-3.61	-3.71	-2.54	breast milk+water+rice+egg	-		15.93	+	-3.37	-3.6	-2.65	breast milk+F-75+water	+	parenteral Ampicillin+parenteral Gentamicin	16.16	+	-3.23	-3.51	-2.65	breast milk+water+RUTF	+	oral Amoxicillin	16.47	+	+	-1.86	-2.66	-2.77	breast milk+water+RUTF	-		17.43	+	-1.56	-2.61	-3.09	powdered milk+halwa+khichuri+potato+lentil+egg+water	no		18.5	+	-1.99	-3.07
PS-080	F	20.5	Chickpea	14	-	+	-4.02	-4.13	-2.5	breast milk+ORS+water+rice+potato+pumpkin+green leafy vegetable+biscuit	-		20.53	+	-4.54	-4.58	-3.22	breast milk+F-75+water	+	parenteral Ampicillin+parenteral Gentamicin	20.76	+	-3.56	-3.86	-2.58	breast milk+F-75+RUTF+water	+	oral Azithromycin	21.1	+	+	-2.16	-2.89	-2.52	breast milk+RUTF+water	-		22.7	+	-2.54	-3.22	-2.6	breast milk+halwa+water+animal milk+rice+potato+fish+biscuit+chocolate	yes	Unknown	23.1	+	-2.62	-3.27
PS-068	F	23.47	Chickpea	23	+	+	-3.9	-3.88	-2.01	animal milk+ORS+bread+carrot+potato+banana+water+breast milk	-		23.7	+	-3.82	-3.86	-2.07	F-75+water+ORS	+	parenteral Ampicillin+parenteral Gentamicin	23.9	+	-4.17	-4.13	-2.13	water+RUTF+ORS	+	oral Amoxicillin	24.9	+	+	-2.25	-2.96	-2.35	RUTF+water	+	oral Azithromycin	25.8	+	-1.9	-2.85	-2.57	powdered milk+suji+water+rice+khichuri(rice+potato+lentil+green leafy vegetable)+cauliflower	no		26.8	+	-1.93	-3.09
PS-075	F	29.7	Chickpea	7	-	+	-3.43	-5.25	-5.31	breast milk+water+banana+rice+egg	-		30.8	+	-2.92	-5.14	-5.6	breast milk+water+F-75	+	parenteral Ampicillin+parenteral Gentamicin	31.06	+	-1.83	-4.58	-5.63	breast milk+water+RUTF	-		31.06	-	+	-1.83	-4.58	-5.63	breast milk+water+RUTF	-		32.13	+	-1.67	-4.27	-5.23	breast milk+water+rice+potato+carrot+green leafy vegetable+lentil+banana+chicken+egg+fish	no		33.13	+	-1.67	-4.35
PS-013	F		Chickpea	24	-	-							16.1	+	-4.54	-5.8	-5.26	F-75+water	+	parenteral Ampicillin+parenteral Gentamicin	16.3	+	-3.79	-5.31	-5.14	RUTF+water+ORS	+	oral Amoxicillin	16.9	+	+	-2.46	-4.56	-5.13	breast milk+water+RUTF	-		17.9	+	-1.65	-3.67	-4.53	breast milk+water+rice+potato+lentil+green leafy vegetable+bitter gourd+biscuit	no		18.8	+	-0.81	-3.14
PS-051	M		Chickpea	7	-	-							19.7	+	-3.01	-6.38	-8.37	F-75+water+breast milk	+	parenteral Ampicillin+parenteral Gentamicin	19.9	+	-2.38	-6.15	-8.41	F-75+ORS+breast milk+water	-		20.1	+	+	-1.74	-5.89	-8.43	RUTF+water+breast milk	-		21.1	+	-1.4	-5.7	-8.41	suji+powdered milk+water	no		22.1	+	-1.08	-5.16
[truncated: 64 more columns]

## Sheet: table S2
table S2 – Targeted mass spectrometry-based metabolic profiling of plasma samples obtained from children before and at two time points after treatment for SAM.
Enrollment (B1 plasma sample)		Anthropometry			Conventional metabolites					Amino acids (μM)															Acylcarnitines (nM)
Sample ID	Corresponding Fecal Sample ID	WHZ	WAZ	HAZ	glucose (mg/dL)	ketones (μmol/L)	lactate (mmol/L)	NEFA (mmol/L)	triglycerides (mg/dL)	Gly	Ala	Ser	Pro	Val	Leu/Ile	Met	His	Phe	Tyr	Asx	Glx	Orn	Cit	Arg	C2	C3	C4/Ci4	C5:1	C5	C4-OH	C6	C5-OH/C3-DC	C4-DC/Ci4-DC	C8:1	C8	C5-DC	C8:1-OH/C6:1-DC	C6-DC/C8-OH	C10:3	C10:2	C10:1	C10	C7-DC	C8:1-DC	C10-OH/C8-DC	C12:1	C12	C12-OH/C10-DC	C14:2
BS-003(B-1)	PS.003.S01	-3.67	-3.97	-2.52	87	2111.7	2.7	1.86	176	229.96	224.394	78.6865	185.472	235.108	201.113	25.3765	77.6535	68.3718	56.1465	262.007	88.0917	65.0801	5.88046	51.5282	17268.8	817.251	124.801	353.061	120.047	360.582	0	0	0	119.715	184.677	63.7243	36.8957	309.809	108.568	58.4744	148.354	333.507	0	63.342	147.853	181.358	173.94	21.4311	67.642
BS-004(B-1)	PS.004.S01	-3.41	-3.8	-2.71	75	2858.7	3.1	1.05	173	364.982	231.918	101.449	225.725	243.74	198.484	25.623	77.2941	99.6624	87.7423	229.743	104.832	44.0214	7.18695	52.524	25614.3	1947.69	634.748	412.347	276.52	726.916	274.179	0	163.229	150.031	295.833	31.4497	26.2027	182.841	125.426	29.0927	290.253	616.342	0	52.8405	114.432	416.723	488.317	55.587	285.748
BS-011(B-1)	PS.011.S01	-5.54	-4.74	-1.34	87	2772.5	3.9	1.92	66	204.859	205.433	78.1093	106.95	137.581	118.992	14.0313	39.2549	51.2767	34.3381	153.037	88.3099	23.1521	11.6339	42.1209	17699.5	364.094	97.0677	188.329	30.3803	287.728	0	0	70.2205	85.5844	250.154	32.6871	6.55068	174.749	60.5938	26.01	139.395	549.872	211.837	26.0035	122.85	287.623	201.777	35.7186	55.3638
BS-018(B-1)	PS.018.S01	-3.49	-3.71	-2.11	83	39.8	1.6	0.47	110	206.542	299.333	109.191	146.682	88.637	77.9557	21.9153	54.7386	46.1493	43.0959	281.304	68.9366	43.2512	17.1528	41.1543	5296.21	561.141	124.02	302.034	53.3868	26.8409	0	0	0	110.847	107.754	0	18.785	45.1804	69.4565	0	110.976	209.622	0	15.7521	35.6715	76.0104	46.173	5.13454	27.2354
BS-021(B-1)	PS.021.S01	-4.01	-4.21	-2.71	78	50.6	1.7	0.31	153	426.43	696.95	136.719	417.546	168.494	154.399	27.0105	98.1457	71.91	78.986	295.187	66.1927	65.3917	18.8944	114.773	3097.27	515.564	91.6967	397.599	56.4839	12.8305	0	23.9405	42.4829	260.981	66.3022	36.8116	19.8447	44.5061	121.862	0	127.353	208.851	0	28.5039	43.8393	117.766	36.8384	5.80426	36.6115
BS-029(B-1)	PS.029.S01	-3.52	-4.49	-3.62	125	996.1	1.2	0.78	98	340.376	497.2	157.05	240.438	203.055	149.491	34.8084	91.2145	73.5308	79.4178	240.03	230.946	59.7334	20.0759	108.989	9858.72	439.149	110.446	410.282	55.1566	73.7387	0	0	124.355	63.415	92.8024	15.7764	28.1294	68.8785	42.1941	23.8907	84.3882	253.261	0	27.6704	88.4287	122.267	84.0114	10.2691	38.3974
BS-031(B-1)	PS.031.S01	-4.44	-4.9	-3.41	101	2131.1	1.8	1.19	198	362.2	395.618	161.052	362.852	260.212	240.111	40.3217	103.314	83.8949	94.3574	290.76	103.245	55.5196	12.7976	63.1799	26635.9	810.352	249.798	493.312	146.15	648.606	0	0	83.419	117.343	249.329	0	20.9044	422.904	76.7778	29.3817	205.961	383.985	0	44.0893	266.286	296.124	257.618	65.8561	66.0793
BS-036(B-1)	PS.036.S01	-3.39	-5.23	-6.08	101	563.8	1.5	0.8	128	294.758	258.718	143.453	218.322	113.042	114.471	42.4987	72.382	83.4705	69.3155	187.74	63.1461	36.2099	12.4916	74.341	24679	315.903	159.078	320.026	74.7711	226.378	0	0	66.0959	124.665	315.528	85.3782	31.4047	229.274	74.7548	69.1675	188.621	458.355	344.2	38.5052	115.432	187.776	168.69	19.6452	44.4249
BS-038(B-1)	PS.038.S01	-5.49	-4.96	-2.02	78	698	3.2	2.15	115	258.018	302.637	126.778	111.953	82.7293	83.2335	22.1757	55.0584	58.0549	39.5181	349.324	74.653	46.7206	17.5799	59.9285	22427.7	513.996	236.908	348.194	47.0453	206.468	0	104.456	90.8432	128.789	326.561	39.8019	42.2904	130.339	27.8404	28.9964	272.528	576.074	0	57.5078	188.859	252.868	230.531	33.4861	69.8744
BS-041(B-1)	PS.041.S01	-6.87	-4.7	-4.68	75	2035.7	1.9	1.38	282	207.408	222.96	81.321	145.064	230.534	184.148	18.438	66.0898	66.6801	60.2043	233.306	79.283	50.0945	10.4121	51.1718	24439.1	555.287	233.978	367.661	97.0401	360.435	0	85.5975	80.3256	133.739	238.502	87.2343	51.6348	356.241	67.5298	52.4054	151.629	484.943	0	70.1762	305.042	173.44	233.032	64.5166	59.3821
BS-042(B-1)	PS.042.S01	-3.04	-3.61	-2.26	81	341.2	2.1	1.04	90	372.454	481.2	178.021	336.839	182.737	152.083	35.9039	53.0278	75.1031	87.9511	889.097	109.881	55.169	11.3046	61.569	17961.1	678.533	155.367	238.618	105.299	183.314	0	81.0501	220.56	434.109	188.08	0	49.9008	114.637	257.403	63.0985	419.436	281.872	21.0007	50.5069	106.681	304.375	129.601	16.7431	70.0977
BS-050(B-1)	PS.050.S01	-3.45	-3.09	-0.99	116	28.6	5.7	0.39	226	249.889	515.321	112.987	288.192	123.811	103.556	38.304	73.8389	106.981	57.6099	344.96	109.436	33.3149	10.3501	30.3263	9504.4	620.935	296.086	149.1	105.594	40.5563	0	0	147.762	327.799	144.978	0	71.9611	167.524	183.419	65.9885	270.794	389.284	0	61.3417	106.431	268.453	139.602	0	73.8928
BS-057(B-1)	PS.057.S01	-3.62	-4.9	-4.69	46	2567.9	3.9	2.3	105	210.021	226.319	59.8335	302.251	88.7302	133.519	16.1839	85.3193	58.3722	23.9724	198.376	105.397	29.3052	7.95693	23.5596	25130.3	694.109	80.1736	269.441	44.5382	523.397	356.032	128.129	93.8335	90.4308	321.199	0	47.0108	152.592	60.3048	38.6297	207.31	559.794	180.144	45.0061	198.36	259.035	125.6	62.9539	80.59
BS-064(B-1)	PS.064.S01	-3.16	-3.3	-2.18	77	2718.8	2.7	1.51	129	382.331	292.035	166.986	311.257	114.069	105.084	25.5758	87.4989	62.4032	47.2106	209.667	192.17	42.8222	20.9613	82.1311	62264.8	417.406	271.77	267.377	53.3868	918.342	0	78.1077	57.9499	48.8759	164.57	50.5258	17.8217	160.684	0	0	90.2645	441.593	0	21.753	132.851	134.852	105.014	25.003	39.9601
BS-066(B-1)	PS.066.S01	-2.41	-2.82	-2.07	96	204.6	1.2	0.81	196	309.938	287.102	97.6671	327.846	194.458	149.097	38.7032	82.0977	92.7976	67.6997	341.493	139.06	48.2353	13.5822	49.9499	19171.2	531.767	145.016	299.084	122.701	146.593	0	0	0	101.773	129.82	39.0801	37.4737	122.729	62.9058	24.9504	105.582	257.885	0	37.7551	82.5112	100.847	74.7602	6.02751	24.7797
BS-068(B-1)	PS.068.S01	-3.9	-3.88	-2.01	68	2404.6	2.1	1.35	99	217.363	289.682	102.237	209.28	115.37	108.958	19.2214	64.133	56.3422	35.5484	238.3	226.822	25.4277	13.1067	40.158	25268.8	609.75	339.639	243.19	79.4903	481.366	281.268	0	122.705	335.12	187.358	23.5099	51.4421	225.42	108.375	51.1531	188.91	391.307	0	62.8419	125.934	247.284	206.611	26.3424	107.379
BS-069(B-1)	PS.069.S01	-3.58	-3.85	-2.2	81	1778.7	2.1	1.48	155	337.407	317.89	134.557	195.831	119.131	87.7028	24.9029	83.0427	49.2756	46.9915	361.664	136.95	46.4117	6.15679	59.7686	21527.2	407.998	112.302	380.787	96.1553	447.446	0	0	137.554	111.26	202.103	34.8525	33.4277	156.542	69.4565	0	184.382	410.862	0	44.9228	181.358	399.304	248.367	39.2904	73.8928
BS-075(B-1)	PS.075.S01	-3.43	-5.25	-5.31	101	105.5	2.3	0.43	76	289.116	948.268	168.634	488.2	240.989	203.69	47.0653	103.79	93.0934	133.995	157.235	247.757	53.6439	13.2136	78.8822	7437.37	494.866	110.544	220.774	99.5473	38.1967	0	0	71.0454	236.234	66.7146	20.9321	40.8454	50.1898	127.835	0	101.247	232.067	0	27.5037	35.6715	75.3436	70.0929	15.4036	31.477
BS-079(B-1)	PS.079.S01	-2.7	-4.42	-4.16	92	278.7	2.2	1.13	69	191.114	209.819	97.7896	110.625	89.6508	70.2205	18.5124	100.354	107.586	19.4416	334.265	88.3286	27.9392	14.4569	15.5246	8354.87	157.555	148.914	190.408	24.8292	85.6073	0	0	112.654	104.138	133.789	0	14.7364	48.2377	43.361	0	160.934	285.716	0	55.7895	142.448	388.476	112.502	51.4961	38.2659
BS-080(B-1)	PS.080.S01	-4.02	-4.13	-2.5	106	1470.8	1.4	1.53	118	251.772	290.523	120.599	194.659	181.975	175.571	29.7096	83.318	91.706	50.8041	206.733	202.49	36.7907	17.5766	55.7041	25514.4	283.145	96.9606	225.29	66.7189	254.994	0	0	119.835	115.937	163.44	33.6524	50.2521	179.805	99.9741	0	84.1775	329.607	0	38.663	114.963	143.473	152.601	12.009	46.8146
BS-091(B-1)	PS.091.S01	NA	NA	NA	95	2155.4	1.3	1.94	79	198.143	318.734	92.5314	146.197	187.9	166.146	33.7848	93.1795	96.2871	77.8004	188.711	500.006	54.2876	4.09766	53.8744	28569	371.408	318.864	226.204	103.734	725.682	0	64.5236	96.0325	71.9218	176.367	63.9191	30.6389	186.696	47.1776	0	142.275	313.068	0	39.9962	174.24	423.96	234.132	28.2923	82.638
BS-094(B-1)	PS.094.S01	-3.99	-5.83	-4.92	11	1780.9	3.2	1.72	190	235.416	297.941	104.583	129.073	65.2807	84.0497	24.472	81.1749	62.0155	34.0895	449.01	170.343	29.6239	5.61581	10.479	23427.1	128.065	195.878	417.983	76.0108	798.798	500.619	0	129.685	95.8273	964.327	0	33.7134	444.423	49.828	37.7421	340.209	865.947	0	64.3016	429.703	273.512	147.165	163.851	28.9029
BS-097(B-1)	PS.097.S01	-5.29	-5.97	-5.51	92	3084.9	2.3	1.43	152	349.185	288.96	212.382	241.295	87.3336	114.765	14.4377	69.3826	114.86	27.6457	344.322	376.787	44.5369	17.4912	21.4633	29414.3	739.311	157.231	230.012	31.8362	564.673	0	87.1293	135.43	187.448	200.376	37.6538	50.6761	128.493	104.851	77.8165	165.599	359.716	0	37.5349	218.748	167.061	159.78	31.7525	71.6467
BS-115(B-1)	PS.115.S01	-3.82	-4.23	-3.05	98	1756.8	1.7	2.51	148	335.705	446.363	174.973	290.808	146.791	147.082	42.5218	87.3934	78.3662	59.1129	411.523	492.629	73.3709	9.83707	57.8236	54826.8	480.707	248.517	346.694	68.2421	740.914	0	97.4591	103.009	59.9177	138.406	44.7331	40.9226	326.426	31.6991	53.1145	92.7649	309.994	0	33.4327	164.907	137.73	170.445	0	71.4432
BS-120(B-1)	PS.120.S01	-3.16	-4.53	-4.6	106	2387.5	1.7	3.62	656	264.015	414.643	144.675	265.37	128.798	116.803	32.6536	91.0309	63.1863	45.2234	321.214	224.896	92.9062	5.95621	40.0829	54555.4	384.813	336.182	321.408	68.3944	938.634	402.561	0	148.461	0	531.052	29.2407	63.3982	234.934	50.1461	55.3409	420.888	784.314	0	63.0709	231.363	875.814	657.168	67.5759	193.568
BS-129(B-1)	PS.129.S01	-2.52	-4.9	-5.6	127	20.8	2.6	1.08	74	354.757	807.851	157.126	272.732	221.95	188.77	30.8275	103.065	106.757	87.1012	267.363	399.341	69.5347	46.9854	101.385	5699.17	852.94	192.845	220.264	75.8584	21.3257	0	0	102.804	86.4908	52.0176	46.0669	117.467	23.7478	53.6446	0	71.9856	0	0	20.716	55.4819	34.6634	50.7644	21.9825	31.549
BS-130(B-1)	PS.130.S01	-4.42	-6.09	-6.01	122		5.1	2.45	253	223.167	502.46	130.205	164.037	104.55	123.553	26.2819	71.9036	94.5291	64.6749	183.293	388.49	44.983	6.71014	72.0553	28595.6	413.994	238.145	226.661	94.4422	461.853	0	0	93.0571	162.414	295.998	49.863	33.1833	260.272	119.057	43.679	275.432	515.667	0	84.6073	358.53	1431.66	492.466	62.2838	148.993
BS-131(B-1)	PS.131.S01	-4.56	-5.12	-3.62	84	365.7	2.6	1.36	81	274.438	439.374	104.87	276.681	103.811	111.702	21.4869	68.7608	67.0084	45.0873	321.631	276.003	20.1459	16.6631	28.1542	9449.5	436.987	129.052	187.209	63.977	73.7259	0	139.377	0	125.376	170.622	50.889	64.1403	121.92	98.1718	44.3151	131.355	288.366	0	50.5593	163.369	192.905	129.936	28.4959	29.5136
BS-132(B-1)	PS.132.S01	-3.01	-3.26	-2.02	79	1800	0.9	1.85	190	358.815	399.27	171.359	340.951	183.335	144.485	31.9555	104.015	68.5254	50.5409	338.391	245.807	50.4547	9.71554	77.1791	31021.9	433.482	239.515	466.575	58.4932	471.145	0	144.168	135.123	113.064	173.495	0	29.6848	364.168	142.381	0	170.051	246.808	0	50.0465	177.932	211.159	244.592	30.5313	70.0184
BS-134(B-1)	PS.134.S01	-2.52	-4.08	-4.14	111	129.6	4.5	2.73	255	232.748	527.667	106.138	219.849	110.702	94.7233	19.2316	67.9387	61.136	49.4263	287.562	248.97	54.9572	21.8077	79.9533	15768	962.238	147.642	321.865	78.1433	83.9317	0	0	0	112.346	121.477	0	0	107.501	39.3323	78.3466	95.7334	226.134	0	26.9718	82.9664	74.9672	163.266	19.9471	37.0446
BS-135(B-1)	PS.135.S01	-3.07	-4.15	-4.25	67	2899.3	1.6	2.09	52	217.699	379.989	132.255	216.424	180.082	160.833	24.8563	85.0308	64.7648	39.8833	225.732	579.12	56.7961	12.9758	46.3351	30184.3	341.403	186.583	123.232	69.9177	700.396	0	116.622	78.0777	75.1024	94.4935	41.6551	20.9914	294.091	35.3037	40.9226	102.624	213.094	226.876	44.0984	183.265	246.438	188.495	32.7702	92.408
BS-146(B-1)	PS.146.S01	-3.47	-3.35	-1.76	86	2089.7	1.4	1.14	236	226.266	240.248	105.459	209.398	153.098	124.006	29.6007	73.5824	57.6579	43.5396	312.868	113.551	28.7629	8.53676	52.9523	25398.1	230.145	282.859	423.924	100.84	456.978	0	113.029	132.763	264.808	124.965	62.4827	38.6962	375.194	160.722	63.6102	180.017	343.919	0	86.5558	155.78	256.693	169.42	37.6552	49.0536
BS-151(B-1)	PS.151.S01	-2.91	-4.33	-3.33	239	72.1	4.5	2.35	432	210.469	504.365	166.459	146.954	79.2853	93.2834	31.0097	72.7038	63.4422	33.2453	186.14	363.063	52.7675	8.93535	36.902	29778.8	301.086	201.357	479.98	69.6131	242.808	0	60.0324	146.409	218.433	193.296	27.1887	41.1346	188.392	109.622	0	196.556	432.443	0	77.0183	261.308	410.115	185.623	46.4075	60.6555
BS-154(B-1)	PS.154.S01	-1.57	-5.43	-6.1	6	2245.9	4.3	2.75	212	200.393	272.882	71.3142	189.453	69.1397	91.9758	24.8091	77.4618	71.0475	27.6729	217.576	216.488	33.1966	3.97767	21.9224	36695.6	121.672	506.622	311.507	81.6468	1036.88	491.487	0	123.221	199.863	574.656	49.5552	51.3122	413.36	82.9053	57.5672	330.243	1011.08	0	109.425	576.15	598.61	356.992	114.594	67.7794
BS-155(B-1)	PS.155.S01	-2.62	-3.39	-2.98	89	1523.7	1.2	1.14	217	243.008	337.034	122.722	495.509	258.755	243.331	41.6027	70.2118	65.075	76.0513	165.435	268.939	56.0581	8.35754	77.3863	29317.9	454.001	386.081	400.161	181.268	351.873	364.386	0	0	142.715	457.796	33.8576	35.6217	177.685	75.1661	109.092	324.094	1111.27	0	68.8139	221.415	648.964	543.025	34.8057	131.284
BS-158(B-1)	PS.158.S01	-3.48	-3.65	-2.24	66	1126.5	2	1.32	40	257.508	262.028	83.1952	126.953	212.832	167.229	19.331	66.6622	69.8865	52.2702	361.015	152.868	41.6567	7.9811	68.4051	43989.1	350.683	743.397	339.383	223.005	1630.19	334.744	82.9375	248.392	287.892	203.351	220.28	104.215	423.22	124.04	0	208.96	381.873	0	117.732	428.369	429.292	458.315	59.2307	204.763
BS-160(B-1)	PS.160.S01	-3.61	-3.71	-2.54	93	394.8	3.7	2.24	58	173.05	255.692	65.3201	82.9011	80.2742	80.8935	9.85821	35.9171	55.8994	37.3539	137.087	143.789	26.2605	10.0101	28.7119	8022.49	149.924	115.453	197.11	25.5908	32.1408	0	122.31	0	86.183	209.917	35.807	34.3495	135.278	58.4154	41.3466	144.289	581.821	0	28.2024	84.1971	131.475	272.692	12.6196	56.9917
BS-163(B-1)	PS.163.S01	-3.54	-3.28	-1.26	96	144	2.2	0.68	105	221.469	255.323	136.245	208.302	78.8309	75.1027	26.6696	69.6865	72.9747	41.8046	213.344	135.292	23.5481	15.5337	25.5431	15599.6	279.639	164.667	202.289	448.905	108.456	0	50.1517	127.941	174.828	137.277	30.7797	33.7134	94.0371	102.943	0	200.16	368.515	0	36.4068	99.2726	160.6	119.578	16.4869	22.3896
BS-166(B-1)	PS.166.S01	-3	-4.85	-4.35	89	1300	1.7	1.77	68	214.131	284.255	114.716	115.486	185.224	133.716	22.8326	55.895	61.9139	55.6326	195.495	180.952	40.6805	6.30022	59.2486	17561.7	160.339	164.862	290.943	108.609	290.791	0	0	0	220.075	143.638	29.4459	25.3381	256.243	96.8996	45.4813	196.662	340.527	0	64.9169	174.65	284.691	223.363	24.2215	73.8857
BS-170(B-1)	PS.170.S01	-3.21	-4.05	-3.48	97	520.8	2.4	1	139	242.024	238.39	87.5303	111.253	130.38	105.663	19.7664	53.0372	74.563	56.016	231.533	114.741	53.3901	7.94608	46.7865	14192.5	415.231	182.572	316.686	152.022	138.312	348.817	198.511	0	283.891	339.807	55.3008	97.7477	214.79	176.942	58.5214	351.446	968.466	0	132.398	199.468	443.753	485.39	37.4517	89.762
BS-173(B-1)	PS.173.S01	-4.38	-3.86	-1.29	141	1004.1	2.9	1.47	200	402.018	449.494	163.775	340.343	187.925	163.367	43.6142	89.61	91.4409	83.421	471.317	160.963	68.2135	8.75871	84.2097	43650.1	833.246	342.053	446.925	188.732	1133.61	0	153	109.986	103.214	333.959	0	56.083	564.647	112.802	38.4842	348.796	722.082	0	132.295	279.255	367.862	465.494	45.3898	64.5228
Mean ± SD		-3.6 ± 1.0	-4.3 ± 0.8	-3.3 ± 1.5	91.4 ± 34.9	1324.0 ± 1014.0	2.5 ± 1.2	1.5 ± 0.7	161.0 ± 110.9	271.7 ± 68.4	368.7 ± 162.3	123.4 ± 36.1	232.1 ± 101.6	150.5 ± 58.7	135.2 ± 44.7	27.8 ± 9.1	76.6 ± 17.0	74.6 ± 17.7	56.1 ± 23.2	283.8 ± 126.5	201.9 ± 129.6	46.4 ± 15.7	12.4 ± 7.3	54.8 ± 24.7	23777.3 ± 13673.3	501.9 ± 313.1	226.8 ± 141.3	306.7 ± 95.8	100.6 ± 76.5	415.9 ± 365.9	81.8 ± 160.3	47.1 ± 58.2	90.6 ± 61.6	153.0 ± 90.4	230.9 ± 165.6	36.7 ± 37.6	41.5 ± 24.0	211.7 ± 128.9	89.3 ± 49.3	34.3 ± 28.5	195.7 ± 95.0	440.0 ± 237.5	24.0 ± 74.8	54.6 ± 28.8	179.9 ± 113.3	298.4 ± 248.5	224.5 ± 150.3	36.3 ± 30.7	73.6 ± 52.9
Discharge (B2 plasma sample)		Anthropometry			Conventional metabolites					Amino acids (μM)															Acylcarnitines (nM)
Sample ID	Corresponding Fecal Sample ID	WHZ	WAZ	HAZ	glucose (mg/dL)	ketones (μmol/L)	lactate (mmol/L)	NEFA (mmol/L)	triglycerides (mg/dL)	Gly	Ala	Ser	Pro	Val	Leu/Ile	Met	His	Phe	Tyr	Asx	Glx	Orn	Cit	Arg	C2	C3	C4/Ci4	C5:1	C5	C4-OH	C6	C5-OH/C3-DC	C4-DC/Ci4-DC	C8:1	C8	C5-DC	C8:1-OH/C6:1-DC	C6-DC/C8-OH	C10:3	C10:2	C10:1	C10	C7-DC	C8:1-DC	C10-OH/C8-DC	C12:1	C12	C12-OH/C10-DC	C14:2
BS-003(B-2)	PS.003.S05	-2.11	-3.14	-2.85	79	74.8	3.5	0.46	130	289.062	449.09	146.764	264.529	202.36	195.056	34.8667	82.22	80.3714	100.061	142.636	163.759	86.6632	40.5087	128.402	5169.75	856.451	165.523	399.221	52.207	42.1785	72.2229	35.9777	76.3042	613.321	91.2557	43.6171	36.3177	98.6455	223.012	88.4342	211.837	236.788	0	51.257	54.8408	172.273	67.2592	7.36695	39.2904
BS-004(B-2)	PS.004.S05	-2.04	-2.97	-2.87	99	58.1	2.7	0.34	142	341.632	773.471	174.45	340.377	225.386	167.802	35.4197	59.3284	76.0109	158.556	224.682	168.137	92.0543	32.3829	133.176	5702.86	1376.3	248.626	289.941	131.402	55.8939	0	0	93.318	456.897	62.1776	24.5411	46.7218	0	172.822	0	121.38	0	0	48.0065	45.9229	99.5136	38.1719	8.03667	48.4433
BS-009(B-2)	PS.009.S05	-2.35	-2.14	-0.87	70	37.8	2	0.25	123	365.673	464.461	169.946	274.081	290.568	189.632	27.7839	85.7505	64.1027	61.3883	186.69	91.595	73.3064	27.4761	64.7217	6334.09	1580.98	368.545	352.471	157.801	36.7219	0	0	#VALUE!	310.991	52.0725	27.1189	19.7484	32.1754	112.807	0	106.834	171.859	37.0884	42.5058	63.4253	88.9288	47.2564	11.8318	31.2537
BS-011(B-2)	PS.011.S05	-2.36	-2.86	-2.06	84	139.8	1.2	0.84	116	317.475	335.44	184.852	126.483	151.302	109.307	23.2917	59.4492	52.5013	58.7243	198.347	582.477	91.5512	29.7553	78.6464	5641.81	187.744	75.7792	253.514	55.7465	20.7943	0	0	43.4109	384.718	76.2011	16.4982	18.785	47.6851	59.6304	11.56	95.9482	204.034	0	44.3394	63.6753	53.5073	51.5904	2.45565	29.4678
BS-013(B-2)	PS.013.S05	-2.46	-4.56	-5.13	76	32.1	2.6	0.65	170	362.888	754.653	177.385	398.028	291.36	246.601	45.9848	96.0894	72.3182	109.278	467.84	149.719	111.311	37.9356	69.0028	7434.1	3211.61	241.986	501.866	205.141	96.5977	186.576	53.4984	0	331.82	86.8218	0	43.1574	55.8734	90.1682	50.1898	136.312	157.602	0	65.4256	0	37.4218	69.5928	23.6635	0
BS-015(B-2)	PS.015.S05	-2.28	-2.06	-0.91	151	81.8	2.1	0.2	165	289.051	445.038	145.271	245.868	287.056	253.745	30.3767	91.6768	72.9965	88.3153	300.104	161.426	82.7516	34.9722	101.177	8724.9	474.273	232.904	302.181	154.999	0	0	143.376	87.028	370.9	68.7769	30.9341	13.1977	55.3918	57.7038	0	79.8605	595.726	0	26.0869	55.8409	85.6783	34.088	10.9388	26.5657
BS-018(B-2)	PS.018.S05	-2.17	-2.93	-2.23	73	181.7	2.4	0.74	62	196.898	372.396	108.017	214.819	152.029	123.174	22.1968	59.2096	42.8621	80.7932	197.793	111.128	63.121	31.9356	96.5469	10153.1	1340.24	192.28	385.506	144.085	138.629	0	46.1424	37.121	493.193	186.945	25.1598	43.1574	86.4112	157.024	44.3134	227.443	397.183	0	56.4244	72.2598	156.271	93.2627	16.9663	56.48
BS-021(B-2)	PS.021.S05	-3.64	-4.11	-3.03	80	NA	NA	0.44	NA	263.17	401.334	101.583	194.775	160.786	143.038	22.6854	59.8026	61.1502	75.9399	584.484	58.7179	52.1111	18.1018	92.8638	3748.12	535.321	150.875	315.012	65.48	20.3519	39.9901	35.1752	57.125	227.057	72.1796	0	25.3357	89.2048	76.1998	0	130.339	74.1768	0	43.756	99.1802	138.352	32.0877	25.2262	59.3821
BS-029(B-2)	PS.029.S05	-2.41	-3.86	-3.8	100	40.6	2.6	1.28	157	278.877	787.482	196.805	339.026	255.567	179.665	33.6441	79.6479	78.4092	102.247	190.618	560.112	154.759	24.8354	77.2446	4531.98	524.136	208.002	208.828	109.723	19.467	0	0	0	385.439	51.9693	0	26.4917	28.8037	49.0338	16.0877	65.1215	0	0	37.005	73.5934	33.8379	30.1708	5.13454	38.6207
BS-031(B-2)	PS.031.S05	-2.3	-3.63	-3.5	83	69.6	1.9	0.76	255	294.299	517.776	150.496	349.016	261.17	180.134	30.0875	87.0197	66.5971	96.1456	259.864	204.826	78.1642	51.7004	160.763	7253.13	1128.24	264.837	453.346	147.772	49.5524	0	0	71.561	620.023	85.6876	66.9208	26.01	56.5478	120.61	52.4054	122.247	169.547	0	26.587	73.5934	118.433	47.6732	7.81343	39.2904
BS-035(B-2)	PS.035.S05	-2.97	-3.75	-2.62	80	299.7	3.4	2.15	276	297.977	554.208	163.008	169.49	199.527	190.8	30.5022	64.7696	60.1799	90.583	199.165	511.904	129.09	36.0174	86.6699	10329.7	694.318	234.955	320.321	75.2135	108.986	0	112.882	91.8744	270.055	105.589	28.2532	24.1797	92.9618	42.1941	0	81.4018	184.96	0	24.0866	77.5939	58.8413	68.0926	16.5198	46.8806
BS-036(B-2)	PS.036.S05	-2.14	-4.6	-6.06	83	17.9	3.2	1.06	121	367.294	666.095	175.982	292.925	154.717	158.657	30.1696	57.0612	70.6029	72.4429	516.424	340.229	175.149	12.4835	25.2667	3945.45	336.288	122.555	345.982	65.185	42.4735	0	0	0	606.206	79.1914	26.1909	69.9381	65.7958	242.76	64.9288	159.721	197.484	0	55.6743	57.7579	110.598	112.849	10.2691	56.0335
BS-038(B-2)	PS.038.S05	-2.57	-3.01	-1.94	87	84.6	1.8	0.92	86	269.373	398.565	146.18	262.678	297.144	252.387	26.2809	93.155	94.8743	97.0462	202.218	418.391	88.0138	28.886	195.443	6893.36	934.539	201.459	247.615	174.171	127.273	0	153.005	94.246	398.432	79.2945	0	67.8188	61.0754	162.322	46.8181	109.82	261.931	0	29.7541	50.3402	143.103	71.5097	11.3853	60.0518
BS-041(B-2)	PS.041.S05	-2.19	-4.52	-4.64	81	178.7	1.8	1.48	75	291.398	464.848	116.437	166.669	175.687	131.966	25.894	73.0968	54.3884	68.0176	271.397	386.713	62.4978	30.7728	74.6512	6826.86	377.056	129.586	242.01	94.6805	84.652	0	0	148.278	465.559	143.328	37.3272	27.8404	72.5391	165.694	69.2638	232.26	224.361	0	52.3405	74.8435	121.683	72.0932	5.35778	45.3179
BS-042(B-2)	PS.042.S05	-1.82	-3	-2.64	77	695.5	2	1.21	179	188.471	277.615	76.9073	146.231	179.714	139.245	17.6146	58.8794	59.9361	57.0793	171.91	186	74.6822	14.5282	42.7058	12632.2	620.203	219.33	377.395	102.792	276.373	0	0	90.1214	408.331	93.5242	0	56.2588	77.4521	137.95	58.2818	174.171	281.968	0	29.004	82.3446	101.931	84.5949	17.4128	51.7919
BS-045(B-2)	PS.045.S05	-1.86	-4.47	-4.94	84	55.5	1.9	0.57	69	258.722	394.47	135.669	195.12	228.538	147.989	17.5858	76.109	73.0963	71.4668	187.666	146.63	70.3181	35.0715	181.476	5285.31	831.781	156.05	247.172	163.405	95.1229	0	0	77.5416	364.713	87.8529	20.9321	32.1754	61.9424	110.88	0	118.683	237.269	0	37.0884	60.7583	103.597	81.2611	11.3853	39.7369
BS-046(B-2)	PS.046.S05	-1.92	-2.35	-1.77	68	18	3.1	0.95	260	309.264	632.801	144.131	250.367	220.862	171.778	19.7222	68.4971	66.2304	82.4211	233.489	394.71	133.053	37.7798	87.9555	4419.69	366.603	345.889	500.243	126.683	13.1255	0	0	32.3777	309.032	51.0413	19.4885	21.5787	35.8361	88.0488	0	74.4658	75.6218	0	32.5878	75.5936	45.5062	31.5876	10.4923	29.9143
BS-050(B-2)	PS.050.S05	-1.84	-3.81	-4.32	87	50.4	3.7	1.4	139	223.785	595.754	145.068	185.984	219.275	167.711	28.6112	70.349	84.0205	85.3763	216.135	444.267	89.2476	13.3291	47.0516	6063.72	666.617	221.869	271.653	189.951	67.6921	0	37.4489	84.4502	382.346	77.5416	64.2399	17.1474	113.096	78.6081	52.3091	128.702	0	0	62.0084	107.348	61.5084	64.3421	17.4128	50.2292
BS-051(B-2)	PS.051.S05	-1.74	-5.89	-8.43	86	44.4	2.6	0.33	122	411.442	711.33	239.606	300.002	275.904	199.544	30.3851	86.8326	64.451	110.588	311.47	248.329	234.579	28.8915	14.5092	7903.98	1336.47	140.914	270.621	233.752	57.9586	0	71.5541	84.8626	305.835	55.8877	0	44.9877	38.3407	172.63	0	82.5578	168.776	0	54.7575	48.59	126.517	41.5057	6.02751	25.8959
BS-056(B-2)	PS.056.S05	-2.07	-3.62	-3.65	84	46.8	2.4	0.79	100	281.648	431.263	88.7523	216.209	249.453	204.861	19.9388	81.8893	76.8757	84.222	193.182	123.198	115.383	24.5369	73.5197	6859.56	878.09	270.11	267.672	67.2653	71.8215	0	33.4365	80.4288	268.096	104.764	43.7202	27.8404	33.1387	50.9604	53.2724	120.513	225.517	0	15.3354	32.4211	77.5106	45.9229	10.4923	44.2017
BS-057(B-2)	PS.057.S05	-2.26	-4.23	-4.97	77	75.3	3.6	1.53	245	287.214	472.062	115.692	236.025	198.14	179.529	31.0707	63.5682	73.6679	89.7442	401.437	256.42	120.214	11.0555	67.1595	5125.05	812.965	124.899	172.254	107.659	66.2174	0	81.1838	57.5375	337.491	56.197	0	31.4047	29.4781	89.1085	61.0754	123.885	89.3012	0	34.2547	57.0078	74.3435	68.0093	11.6085	41.7461
BS-061(B-2)	PS.061.S05	-1.7	-3.24	-3.47	73	36.3	3.2	0.79	94	440.844	626.937	148.906	319.697	234.219	195.319	27.7611	81.274	69.9063	83.0609	163.079	201.549	121.903	36.439	102.923	6917.35	650.414	366.103	250.712	154.261	30.3803	0	0	103.836	169.519	60.1153	46.2981	30.4414	43.1574	28.9001	44.1207	0	0	0	39.5054	41.0056	26.837	42.0057	9.37612	26.7889
BS-064(B-2)	PS.064.S05	-1.88	-2.54	-2.42	88	49.7	2.2	0.95	71	241.948	455.055	126.566	221.922	213.558	159.999	23.7431	80.3751	99.0525	83.2079	156.944	490.65	77.4006	28.5668	92.523	7302.19	1173.5	223.92	102.497	81.1615	40.9987	0	30.0929	0	333.676	59.7029	0	21.2897	65.8921	53.2724	0	188.236	240.737	0	32.3377	89.4288	65.759	41.4223	4.46482	47.9968
BS-065(B-2)	PS.065.S05	-2.2	-3.5	-3.32	75	48.5	2.5	0.69	124	326.13	654.246	160.259	318.148	379.042	232.74	43.4975	88.1379	95.1832	124.37	284.542	116.27	159.345	37.6824	154.522	7016.55	800.839	230.072	319.289	172.549	29.348	0	89.8773	0	277.892	72.0765	13.611	15.895	51.6348	80.5348	0	102.403	203.842	0	25.8369	50.5069	71.7598	41.0889	10.7156	29.2446
BS-066(B-2)	PS.066.S05	-1.6	-2.32	-2.26	89	157.2	2	1.24	62	286.513	484.984	114.519	240.18	251.887	216.719	23.3294	76.6709	71.6631	72.4687	225.161	443.333	70.7822	27.5089	135.262	7937.78	593.338	211.127	187.149	104.856	84.7995	0	71.5541	90.1214	319.034	107.445	0	34.7764	40.1711	59.5341	69.6491	96.3335	0	0	22.9198	54.3407	57.3411	65.3422	6.69723	54.694
BS-068(B-2)	PS.068.S05	-2.25	-2.96	-2.35	88	50	2.3	2.74	208	332.059	706.042	144.45	387.775	335.46	220.472	34.8251	91.8432	88.1887	116.684	186.247	506.437	86.0537	38.3904	101.421	5349.63	575.253	338.858	258.085	131.402	51.3221	0	0	47.0199	434.418	40.3175	35.6774	31.6937	34.1984	51.1531	21.097	81.7872	171.281	0	36.1716	23.0865	37.5051	27.5871	0	33.9326
BS-069(B-2)	PS.069.S05	-2.11	-3.06	-2.6	101	28.6	2.6	1.07	163	337.588	634.802	159.885	266.625	216.666	175.344	31.0963	73.9834	68.1679	92.6077	248.549	528.305	93.4779	23.4346	99.1749	5864.21	576.821	370.205	376.067	101.973	37.9017	0	0	113.735	173.85	42.1735	0	14.5464	50.6714	35.3544	0	0	0	0	37.8385	38.1719	23.8366	39.0887	0	41.0763
BS-074(B-2)	PS.074.S05	-1.91	-3.2	-3.16	86	51.6	1.8	1.4	179	318.915	607.941	205.469	304.593	211.693	193.511	31.8158	96.7582	83.2256	96.3228	184.218	529.299	61.0265	20.5075	147.53	7763.34	695.991	151.754	310.882	89.0764	161.34	0	79.4451	54.4441	496.596	49.0822	0	61.3644	101.921	255.958	59.5341	215.883	0	0	46.173	52.5905	127.267	53.3406	15.6269	46.4341
BS-075(B-2)	PS.075.S05	-1.83	-4.58	-5.63	88	95	4.9	2.06	251	354.061	909.29	164.552	429.707	386.372	290.818	42.5231	91.2402	98.6648	158.946	238.663	311.122	234.459	32.8559	13.9033	13046.5	2405.03	386.22	302.771	184.789	87.7491	0	0	107.857	214.683	62.1776	27.4283	44.8914	44.7951	85.3515	32.0791	103.944	175.809	0	52.3405	64.2588	48.59	50.8403	5.80426	46.6574
BS-076(B-2)	PS.076.S05	-2.52	-4.71	-5.88	85	57.9	3	0.21	130	375.52	566.908	181.794	625.007	297.075	246.698	38.8092	100.596	87.81	166.754	297.194	222.946	89.3592	35.1595	131.168	7330.04	1194.65	269.65	515.015	104.496	35.6443	0	68.5657	42.6811	366.483	60.8411	0	22.8997	33.5014	146.622	46.7535	79.8308	171.324	0	25.4335	29.4331	86.9661	63.276	11.1948	39.6907
BS-079(B-2)	PS.079.S05	-1.96	-3.8	-3.94	92	32.4	2.4	0.86	74	142.09	295.74	89.7237	123.674	118.672	102.95	13.984	47.0031	68.5633	44.1956	115.701	327.328	36.308	14.5491	40.9682	5362.36	556.597	149.11	131.457	53.4665	67.6328	0	0	58.3787	219.767	47.7085	14.7742	19.0831	51.7363	44.7392	13.1461	61.4899	0	0	22.7671	51.7899	37.5349	50.7644	7.53105	29.9207
BS-080(B-2)	PS.080.S05	-2.16	-2.89	-2.52	80	79.1	2.7	1.24	128	283.856	507.748	118.882	256.563	244.757	160.185	30.9703	76.3738	80.6555	77.0532	580.844	122.686	76.0073	28.1589	59.9509	6417.11	796.229	131.303	358.576	122.166	83.9317	0	31.8875	57.6605	465.799	106.19	0	37.53	60.5357	82.2692	32.3352	201.856	109.834	8.90543	34.3557	62.9683	85.9405	192.084	4.27438	44.3721
BS-091(B-2)	PS.091.S05	-2.14	-4.17	-4.6	97	105.9	2.4	0.3	191	335.277	605.63	139.673	338.75	236.875	180.964	33.2106	95.5681	74.9922	114.992	228.314	149.611	102.304	21.596	84.6752	7337.8	1056.07	296.459	426.97	144.101	32.1408	0	0	74.2816	313.439	100.444	30.7797	10.7077	56.295	49.1919	12.51	104.321	230.269	0	37.6374	69.7369	68.3012	44.2009	9.56647	39.6907
BS-094(B-2)	PS.094.S05	-2.77	-5.37	-5.34	73	146.3	2	0.62	155	362.763	526.996	305.557	286.112	306.823	238.217	51.8902	96.3408	66.8161	158.521	333.937	284.512	212.177	41.1522	98.9093	9581.35	537.624	199.205	368.477	131.305	92.1573	333.397	94.6146	101.47	401.469	170.211	24.0081	14.7364	33.0773	106.441	76.9684	262.286	371.484	0	52.2001	105.528	132.705	64.0964	8.54876	61.4696
BS-097(B-2)	PS.097.S05	-2.21	-4.32	-5.3	93	35.3	2.9	1.51	210	426.408	844.711	237.126	325.571	198.75	162.779	30.0606	99.4675	84.0545	82.4073	171.664	523.869	205.667	36.2764	62.9294	8194.22	2444.57	162.123	294.751	97.1841	49.6583	0	0	84.8492	221.921	20.6224	30.8823	25.5501	24.4899	71.4555	13.3581	41.4527	0	0	13.4346	45.4316	45.5341	22.7671	10.7877	28.0888
BS-115(B-2)	PS.115.S05	-1.88	-3.04	-3.19	55	54.7	4.6	0.97	139	346.319	674.716	142.755	338.715	326.093	226.723	30.4882	90.8974	76.9697	133.469	200.339	314.058	154.26	63.9749	159.815	5391.17	659.296	279.728	272.055	200.309	0	0	112.879	58.7891	360.943	77.9751	25.0341	40.9226	69.4412	158.601	0	120.011	186.06	0	64.7118	66.5578	77.8387	65.3271	12.4161	40.3013
BS-120(B-2)	PS.120.S05	-2.17	-4.08	-4.84	81	106.1	2.6	0.34	179	410.431	598.014	223.352	337.526	210.3	142.713	21.7724	82.8397	44.1504	91.9372	224.449	291.431	120.54	31.2029	112.332	7990.36	918.725	170.341	350.046	116.073	92.005	0	0	87.3116	791.242	134.712	0	39.5444	49.0859	210.232	74.742	232.919	284.232	0	38.0477	52.918	234.849	90.1452	7.32751	58.0094
BS-130(B-2)	PS.130.S05	-2.54	-5.13	-6.08	96	35.8	3.2	0.62	209	355.748	653.574	165.783	281.167	234.203	213.291	38.9153	74.488	85.5607	107.437	341.269	473.401	140.766	43.3172	66.1438	8649.58	1372.31	184.528	433.063	184.01	45.3932	0	0	106.19	223.768	147.024	68.536	28.4126	127.114	64.6704	52.5844	96.2635	230.163	0	104.195	197.827	83.069	77.0183	31.9561	44.1686
BS-131(B-2)	PS.131.S05	-2.13	-3.75	-3.76	88	25.4	1.8	0.73	87	172.72	374.229	69.0583	183.666	134.592	115.92	19.3821	57.312	48.7603	65.2854	142.666	246.369	46.1921	25.8848	48.9972	4564.66	1705.26	186.094	190.103	154.154	64.5863	0	123.957	63.4061	344.322	42.2707	43.5019	31.381	67.6389	96.8996	19.5071	105.381	183.409	0	43.2779	57.0202	64.6092	85.7354	9.36292	38.673
BS-132(B-2)	PS.132.S05	-1.9	-2.54	-2.25	72	55.3	2	1.52	259	319.981	647.24	148.563	370.726	338.736	259.349	39.5178	101.324	77.2	126.133	266.361	231.61	130.684	32.6515	114.45	7917.24	905.527	361.914	447.23	136.789	0	284.742	99.7047	83.6181	339.294	86.696	83.2077	32.7593	64.1403	130.613	54.0687	166.447	201.856	0	56.61	41.1243	67.1731	53.5334	0	28.0888
BS-134(B-2)	PS.134.S05	-1.53	-3.31	-3.96	70	24	2.9	1	101	380.465	848.117	170.132	486.516	334.143	231.279	43.2582	124.628	89.4921	110.342	295.16	139.789	94.5352	46.4616	76.0953	7556.06	1976.14	393.126	308.003	185.838	55.2944	0	0	194.117	185.807	44.3227	42.8863	42.0888	33.6074	115.665	54.3867	119.057	179.593	0	49.7388	31.1765	58.5585	42.3549	4.885	29.1065
BS-135(B-2)	PS.135.S05	-1.94	-3.52	-4.31	86	82.6	2.4	0.98	112	321.557	644.974	174.817	292.134	284.022	211.655	27.9352	95.5991	63.3945	97.0646	254.856	352.563	140.925	32.5027	75.5076	8114.45	1296.11	322.191	158.267	148.366	43.2606	0	0	62.3801	379.821	55.1982	34.3706	42.3008	51.6303	65.2005	30.851	68.9111	190.089	0	26.7667	58.8662	92.1963	39.1757	13.2302	0
BS-146(B-2)	PS.146.S05	-1.69	-2.13	-1.9	77	21.2	3.1	0.71	62	347.582	724.166	161.663	403.325	294.666	224.655	30.4471	111.18	88.25	88.028	274.714	227.403	85.0058	29.1136	154.732	5125.27	858.508	357.707	170.91	201.984	40.0618	0	0	0	730.196	60.8411	0	44.6332	78.3466	208.854	0	208.429	210.974	0	64.3016	42.2524	300.074	52.4053	13.4338	48.2394
BS-148(B-2)	PS.148.S05	-2.04	-2.6	-2.36	92	61.1	1.9	0.65	79	227.824	405.89	146.846	394.666	237.603	174.333	25.2995	87.7612	65.5392	81.816	227.06	166.111	105.007	44.5949	173.653	5596.14	736.321	209.869	249.663	146.842	80.5805	0	0	49.35	564.807	114.808	29.7537	50.7822	87.146	287.836	61.9139	210.126	252.108	0	47.6878	64.6092	216.39	60.9173	5.08855	62.8944
BS-151(B-2)	PS.151.S05	-1.48	-3.69	-3.69	75	77.2	1.7	0.54	167	203.044	284.03	111.405	233.381	244.72	174.625	29.3453	63.2811	79.6149	117.039	214.177	217.443	61.467	15.2562	40.5877	6613.21	1449.03	205.369	365.583	125.06	77.991	429.808	0	63.5087	280.916	97.5715	0	27.1404	73.2578	100.822	57.7793	223.802	320.808	0	37.74	77.1208	182.239	75.6851	8.14167	37.2482
BS-154(B-2)	PS.154.S05	-0.15	-4.59	-6.29	74	56.6	3.5	0.32	97	338.612	556.788	107.815	358.023	219.904	189.088	32.4786	85.0478	70.2526	136.005	310.747	163.208	100.23	44.8426	83.2497	10976.2	960.486	312.603	316.838	180.963	87.4352	0	70.6616	0	293.946	299.896	72.7426	20.4613	123.192	49.51	50.8882	251.79	510.366	0	43.7907	121.322	129.218	125.937	44.3721	53.328
BS-155(B-2)	PS.155.S05	-1.9	-3	-3.13	77	70.4	3.2	1.07	197	260.714	557.934	133.574	304.057	228.207	171.209	29.854	93.8343	70.4731	84.9941	230.077	427.567	112.641	27.1892	77.1043	10089.9	756.634	420.13	486.682	171.672	71.7456	0	136.682	0	580.402	137.38	20.212	41.1346	95.8394	78.0285	61.5959	177.579	370.211	0	53.4308	121.527	120.912	102.657	7.93813	40.0977
BS-158(B-2)	PS.158.S05	-1.92	-2.73	-2.57	83	38	1.6	0.21	138	244.566	540.024	110.851	274.919	343.803	211.236	21.9523	85.1333	69.9044	87.1091	224.621	114.208	94.4111	44.5691	217.255	5699.17	595.986	267.889	258.954	100.078	62.9107	0	79.3446	77.7699	524.485	55.7112	34.6784	27.9885	43.1489	167.401	0	140.685	278.083	0	38.663	0	102.349	55.9947	9.56647	29.5136
BS-160(B-2)	PS.160.S05	-1.86	-2.66	-2.77	81	134	1.9	0.88	73	274.594	471.478	134.363	283.035	280.14	226.762	32.9651	93.4214	101.574	122.177	183.461	341.412	100.623	33.8427	67.5382	7818.64	944.194	224.741	255.146	153.849	99.1643	0	0	57.558	553.418	88.5428	0	29.4727	83.2234	132.415	68.275	203.235	241.507	0	42.56	66.6603	91.3759	73.634	5.90271	45.1863
BS-163(B-2)	PS.163.S05	-1.95	-2.7	-2.15	81	63.5	3.5	0.75	259	302.449	407.845	152.818	346.494	269.57	204.291	24.5442	71.9466	68.1608	85.812	208.161	151.054	65.0627	32.4594	122.306	4365.23	773.028	164.667	713.039	84.6241	46.0025	0	87.5784	0	344.322	119.63	14.569	34.8796	49.2979	140.897	41.9827	142.275	295.788	0	43.483	52.8155	131.68	66.8654	6.10626	41.5225
BS-166(B-2)	PS.166.S05	-2.69	-4.74	-4.81	81	42.8	3.4	0.25	102	312.184	558.923	147.57	283.967	288.735	193.807	32.2604	83.8793	62.6493	85.5966	275.278	124.669	86.192	33.2875	75.0683	7252.49	947.597	180.713	250.577	96.7133	63.977	0	42.8161	0	493.706	105.677	0	32.0171	73.0457	91.9168	65.6245	148.954	218.713	0	50.1491	80.0949	106.041	53.1231	9.97355	46.0005
BS-170(B-2)	PS.170.S05	-1.58	-3.06	-3.59	89	53.8	2.1	0.47	47	262.168	607.012	105.723	271.375	165.606	152.371	27.226	82.4274	64.2684	74.6214	340.24	221.939	71.0559	45.7376	88.44	8616.34	1055.45	241.668	269.16	161.466	47.6781	298.665	0	0	592.303	125.478	0	53.5386	114.18	137.08	0	121.708	217.335	0	48.9184	85.1201	131.68	76.7106	17.5046	31.1419
BS-173(B-2)	PS.173.S05	-2.17	-2.42	-1.37	78	39.6	2.6	0.2	88	289.793	683.519	134.795	318.037	226.621	188.685	24.6847	80.761	66.533	90.6842	214.314	206.851	101.259	23.5921	66.0667	7984.82	602.688	174.451	198.938	212.647	33.3594	0	53.4453	0	254.445	50.376	0	25.4441	60.2177	91.8107	0	84.7076	0	0	35.1761	55.2768	63.0709	66.4552	7.73459	0
BS-173(B-2)	PS.173.S05	-2.17	-2.42	-1.37	78	39.6	2.6	0.2	88	289.793	683.519	134.795	318.037	226.621	188.685	24.6847	80.761	66.533	90.6842	214.314	206.851	101.259	23.5921	66.0667	7984.82	602.688	174.451	198.938	212.647	33.3594	0	53.4453	0	254.445	50.376	0	25.4441	60.2177	91.8107	0	84.7076	0	0	35.1761	55.2768	63.0709	66.4552	7.73459	0
Mean ± SD		-2.1 ± 0.5	-3.5 ± 0.9	-3.6 ± 1.5	83.6 ± 12.9	82.7 ± 100.5	2.6 ± 0.7	0.9 ± 0.5	142.8 ± 62.4	304.2 ± 63.4	557.8 ± 149.3	149.9 ± 42.4	290.1 ± 90.5	244.7 ± 61.3	189.1 ± 40.8	29.7 ± 7.6	81.4 ± 15.4	73.1 ± 13.3	96.2 ± 26.9	254.7 ± 100.2	280.7 ± 146.5	105.9 ± 44.9	31.6 ± 10.5	95.2 ± 45.0	7124.2 ± 2020.3	967.5 ± 561.0	234.0 ± 82.9	311.5 ± 111.4	134.7 ± 46.3	63.4 ± 44.8	30.5 ± 92.9	39.4 ± 46.1	#VALUE!	385.4 ± 141.2	86.3 ± 45.6	21.6 ± 22.3	32.9 ± 13.5	61.6 ± 26.8	111.7 ± 60.4	33.0 ± 28.0	132.4 ± 61.5	185.2 ± 130.2	0.9 ± 5.2	42.1 ± 15.1	63.6 ± 30.6	97.1 ± 53.6	62.6 ± 27.9	10.6 ± 7.6	39.0 ± 14.9
6-month post-discharge (B3 plasma sample)		Anthropometry			Conventional metabolites					Amino acids (μM)															Acylcarnitines (nM)
Sample ID	Corresponding Fecal Sample ID	WHZ	WAZ	HAZ	glucose (mg/dL)	ketones (μmol/L)	lactate (mmol/L)	NEFA (mmol/L)	triglycerides (mg/dL)	Gly	Ala	Ser	Pro	Val	Leu/Ile	Met	His	Phe	Tyr	Asx	Glx	Orn	Cit	Arg	C2	C3	C4/Ci4	C5:1	C5	C4-OH	C6	C5-OH/C3-DC	C4-DC/Ci4-DC	C8:1	C8	C5-DC	C8:1-OH/C6:1-DC	C6-DC/C8-OH	C10:3	C10:2	C10:1	C10	C7-DC	C8:1-DC	C10-OH/C8-DC	C12:1	C12	C12-OH/C10-DC	C14:2
BS-003(B-3)	PS.003.S11	-1.82	-2.88	-3.2	85	54.6	2	1.12	204	258.849	447.376	122.784	286.486	284.476	193.032	32.0174	88.0508	73.6947	109.594	203.504	299.762	59.6144	33.5406	51.5817	6706.94	1231	369.912	426.357	225.345	62.2355	0	62.9944	88.4716	155.186	95.8958	50.1133	71.3831	60.4011	89.2048	41.7124	102.884	191.704	0	39.9221	46.5897	90.429	71.1764	7.81343	24.7797
BS-004(B-3)	PS.004.S11	-2.03	-2.82	-2.54	87	57.3	2.4	0.61	91	298.032	478.996	120.599	184.27	149.962	127.069	19.5967	75.7085	77.8276	99.0063	106.451	90.5742	63.623	26.5428	59.5668	7220.42	388.659	295.695	275.045	92.4683	0	0	71.0191	0	181.893	60.5278	0	15.028	20.519	123.885	51.4421	187.176	248.348	0	24.5033	29.9207	124.184	79.7609	7.81343	59.6053
BS-009(B-3)	PS.009.S11	-1.99	-2.16	-1.59	69	23.4	2.3	0.13	323	381.961	597.558	175.177	280.637	261.728	171.45	33.2938	80.9934	72.7811	93.4607	166.885	83.0293	102.54	27.9854	76.3865	4308.49	466.851	127.633	382.556	104.414	42.621	0	0	63.9305	242.317	27.9438	30.2123	36.7994	22.9274	180.625	63.0021	71.8648	193.438	0	31.3376	32.5878	80.9277	29.1706	2.00917	0
BS-011(B-3)	PS.011.S11	-1.2	-2.42	-3.05	73	18.1	3.4	0.48	351	433.132	690.234	150.018	257.359	191.083	111.163	32.7486	79.6405	50.8543	66.4631	153.887	116.504	110.931	28.1866	81.7966	3013.32	273.567	74.1191	447.446	68.7245	14.1578	0	0	68.1582	164.673	52.1756	16.3951	16.5694	11.849	118.779	35.6434	76.3925	0	0	13.8352	16.8356	74.5935	25.0034	2.67889	26.7889
BS-013(B-3)	PS.013.S11	-0.22	-2.44	-4.2	86	50.6	2.3	0.9	156	379.871	854.9	165.049	354.328	189.642	171.617	27.6684	77.1287	66.7799	99.5291	190.723	296.143	84.4517	38.7681	120.39	4437.13	813.069	124.801	334.921	79.7853	29.7904	0	0	0	263.249	85.3782	22.9944	31.1157	54.1394	189.006	71.9611	245.361	0	0	27.0037	65.4256	154.354	49.2567	0	42.639
BS-015(B-3)	PS.015.S11	-2.47	-2.53	-1.63	74	29.1	2.1	0.14	113	237.093	346.757	92.6276	136.052	166.606	119.902	18.9144	72.1083	69.3773	54.631	161.691	66.1494	59.7526	23.3902	88.0916	4434.95	479.395	106.931	395.534	58.696	12.978	0	109.538	47.5355	62.487	44.0296	41.4517	10.5004	27.9367	57.8964	37.4737	89.1085	0	0	23.1698	33.5879	48.3399	63.0086	10.2691	30.3608
BS-018(B-3)	PS.018.S11	-2.24	-3.25	-3.27	90	53.4	3.3	0.23	75	252.496	606.211	143.475	326.189	177.231	147.069	23.1401	68.2343	70.7916	100.157	202.997	139.424	47.7201	27.8044	53.6043	6760.36	805.229	206.733	261.772	107.659	30.5278	0	0	0	619.817	111.982	0	31.5011	63.6765	193.438	66.7591	223.494	214.438	0	29.004	97.3466	174.357	78.1773	5.80426	58.0426
BS-021(B-3)	PS.021.S11	-2.77	-3.67	-3.25	83	66.4	4.3	1.47	232	345.063	518.273	165.368	245.86	213.841	161.051	35.0205	96.926	78.6987	78.7859	259.532	211.253	62.2317	16.9934	106.424	9326.7	359.494	169.331	384.916	143.201	127.126	204.899	100.978	118.168	78.4696	96.2052	0	40.8454	58.6671	48.3594	39.8821	85.5442	287.074	0	18.4192	67.5925	138.686	99.6802	22.3241	32.3699
BS-029(B-3)	PS.029.S11	-1.93	-3.34	-3.89	92	51	4.2	0.44	136	287.231	537.551	151.63	269.272	146.823	116.681	24.1106	76.056	68.2168	59.4108	192.631	105.131	70.1261	22.8512	65.7106	4062.1	682.088	201.655	326.22	63.4153	34.6572	60.7207	0	0	293.256	80.5319	0	25.143	37.4737	200.663	53.8504	188.91	236.788	0	29.254	38.922	68.9261	36.2549	4.9113	60.2751
BS-035(B-3)	PS.035.S11	-2.11	-2.49	-1.96	79	29.6	3.9	0.23	325	248.448	547.269	126.588	183.006	198.281	143.786	21.8104	82.5888	65.6783	68.76	218.596	97.7722	107.274	34.7231	60.143	3554.07	546.715	57.225	545.961	82.1449	1.91721	0	16.5845	58.2593	120.643	27.5314	26.8096	8.38102	18.3034	81.3055	0	62.8094	263.568	0	14.502	0	46.5063	26.1702	5.13454	30.584
BS-036(B-3)	PS.036.S11	-1.72	-4.21	-5.68	88	65.7	2.9	0.2	158	216.576	279.971	90.6156	154.587	260.6	185.068	31.1435	45.8535	80.9414	127.566	253.959	47.3437	80.4947	17.9787	102.378	3022.05	458.593	142.184	359.992	126.831	13.4204	0	0	112.085	49.3915	46.5043	0	26.9734	26.4917	48.4558	0	71.5758	141.514	0	15.6688	35.6715	43.0059	26.0869	2.45565	18.7522
BS-038(B-3)	PS.038.S11	-2.09	-2.62	-2.31	82	54.4	1.9	0.56	201	335.371	601.269	200.402	230.781	181.273	138.764	30.3945	78.3698	59.7712	115.525	160.024	81.269	57.6558	19.2081	100.268	6218.52	422.215	134.371	419.573	77.1307	22.564	0	0	79.2945	484.222	133.326	20.4165	43.1574	46.2401	291.024	110.206	322.525	233.801	241.026	25.7535	54.6741	195.693	57.6745	9.59936	75.9019
BS-041(B-3)	PS.041.S11	-1.86	-4.47	-5.79	82	1010.7	2.1	0.72	227	256.964	309.696	107.751	172.343	192.817	148.058	18.6185	75.0111	52.9022	69.1052	249.855	61.7356	47.5824	27.7328	48.9177	14238.1	458.175	134.957	455.558	78.3105	165.765	274.848	57.377	0	557.949	283.563	0	84.6772	167.139	317.13	113.577	350.943	445.831	0	112.182	93.7628	259.785	192.526	12.948	78.5808
BS-042(B-3)	PS.042.S11	-2.05	-3.2	-3.22	74	61.7	2.9	0.26	84	349.449	660.607	156.522	305.547	186.922	150.96	32.6409	84.7297	71.5029	81.1218	189.621	160.502	71.7264	25.6427	77.6073	6068.08	720.87	235.931	267.377	157.211	84.5046	0	178.016	99.1955	772.735	78.4696	19.3854	66.7591	67.7225	442.941	71.5758	260.293	209.814	0	68.0926	56.4244	299.291	61.425	31.7002	63.8469
BS-045(B-3)	PS.045.S11	-1.86	-4.47	-5.79	96	147.9	1.5	0.96	133	204.229	338.482	125.987	155.83	140.198	106.711	27.4685	65.0369	67.164	89.8907	295.939	84.4731	59.6347	27.2452	92.7642	7482.07	772.51	314.152	352.766	105.151	40.5563	0	0	0	542.585	131.986	0	26.4917	87.5672	280.62	67.0481	228.985	231.297	0	47.1731	74.0934	290.29	108.265	11.3853	74.3392
BS-046(B-3)	PS.046.S11	-1.58	-1.95	-1.7	77	26.2	3.2	0.32	203	349.85	617.691	131.655	248.718	196.648	132.353	19.7283	91.0467	66.8614	62.862	211.28	83.837	57.9236	26.6875	56.9928	3960.71	407.58	270.305	435.796	74.0337	7.66883	0	0	44.3389	181.171	67.2302	21.9632	20.519	0	124.656	42.4831	135.252	0	0	0	35.2548	71.1764	44.9228	7.14371	43.7552
BS-050(B-3)	PS.050.S11	-1.34	-3.11	-3.98	81	11.3	2.9	0.12	56	336.976	640.96	225.829	239.917	173.732	105.737	31.4977	111.348	59.8411	93.4879	471.401	119.708	77.9025	16.524	57.1678	5362.71	468.106	128.024	408.807	59.2859	20.3519	0	0	129.202	109.197	51.66	0	24.4687	28.9001	70.0345	47.7814	67.0481	124.559	0	32.5044	58.0912	48.84	80.0942	9.15288	23.6635
BS-051(B-3)	PS.051.S11	-0.25	-3.79	-6.45	105	11	1.9	0.15	129	291.604	557.408	125.576	254.146	105.83	106.513	18.3747	78.1906	46.7151	42.331	145.5	78.294	63.996	32.5099	108.611	3037.31	800.107	167.476	326.662	70.0518	19.762	0	0	0	250.979	44.2358	17.9418	32.2717	26.588	223.108	59.7268	115.311	0	0	16.919	0	112.599	36.755	3.7951	24.5565
BS-057(B-3)	PS.057.S11	-0.78	-2.9	-4.54	84	16.4	2.5	0.94	140	259.899	398.675	107.292	233.626	113.137	82.2933	18.7995	65.2632	50.6726	59.7447	252.088	84.8702	37.5798	20.864	31.1285	3110.35	447.408	64.3537	284.189	66.2174	66.8073	0	0	57.7437	506.598	63.3119	22.5819	50.1898	51.9238	369.054	71.5758	141.129	173.786	0	73.0933	44.5894	233.198	52.5905	0	38.8439
BS-061(B-3)	PS.061.S11	-0.54	-1.6	-2.64	90	15.5	3.3	0.19	125	223.497	384.848	84.6848	181.424	137.896	107.262	20.2375	63.9766	52.6595	51.8555	237.376	66.9208	34.0923	21.5372	49.4292	2734.23	287.784	97.1653	355.716	43.9483	26.1035	34.5065	79.9801	69.6018	112.497	24.0255	52.7943	31.2121	13.1014	93.3472	0	57.1258	0	0	15.1687	24.5867	59.1747	12.0016	0	47.3271
BS-064(B-3)	PS.064.S11	-1.78	-2.34	-2.23	99	22.1	3.3	0.26	118	263.361	487.009	147.812	220.338	160.92	105.686	19.8843	78.9361	60.8387	63.9087	162.562	113.106	38.169	24.5218	80.6593	5252.6	623.862	173.433	336.396	82.5874	20.2044	0	90.9473	0	167.766	38.049	24.9535	28.0331	23.5054	63.4838	5.29834	0	0	0	19.4193	0	31.2543	22.4197	2.90213	31.7002
BS-065(B-3)	PS.065.S11	-1.93	-3.13	-2.86	102	55.9	3.1	0.68	173	246.324	523.628	138.062	259.669	193.337	136.388	31.2473	81.8151	65.8212	67.8915	170.213	126.699	102.582	30.7153	68.7514	6234.88	397.44	173.823	390.52	56.7788	30.5278	0	0	101.773	251.288	85.5844	45.5763	28.0331	66.1811	154.808	53.1761	124.078	213.379	0	28.0038	57.4245	94.1795	78.094	6.02751	43.9785
BS-069(B-3)	PS.069.S11	-1.49	-1.68	-1.3	91	16.5	3.2	1.37	213	414.049	756.988	144.706	284.448	163.499	130.977	22.5966	60.1684	46.7098	50.1428	216.549	130.022	45.6459	20.8509	86.0933	4709.68	259.977	244.818	357.485	199.832	28.3157	0	0	0	872.652	140.647	29.7999	43.1574	31.5011	407.876	89.3012	156.638	181.203	0	34.588	29.504	266.536	36.6717	0	41.2996
BS-074(B-3)	PS.074.S11	-1.55	-2.74	-3.13	108	68.9	1.6	0.27	262	422.034	518.904	269.969	369.271	277.612	203.481	39.9314	108.93	94.2991	158.428	234.414	145.03	91.5962	31.2307	103.294	5001.86	588.947	175.191	456.443	71.8215	30.9703	0	97.2334	0	514.744	38.2552	34.8525	54.3321	46.6254	165.886	59.0524	177.254	0	0	55.7576	63.5087	97.1799	34.4214	10.2691	31.9235
BS-075(B-3)	PS.075.S11	-2.25	-4.25	-4.43	107	24.6	3.4	0.24	122	211.941	473.196	108.231	250.968	145.854	91.4303	17.4675	81.9869	65.0494	66.9232	182.659	66.8909	51.1313	22.6616	73.3418	2652.47	480.232	140.328	364.564	26.3985	15.6326	0	0	0	181.583	29.7999	0	27.5514	15.9914	88.6268	0	72.0575	163.96	0	44.4227	43.2559	96.0964	21.8363	5.13454	31.477
BS-076(B-3)	PS.076.S11	-0.05	-2.22	-4.13	113	12	3.2	0.14	86	256.412	552.233	110.129	375.855	184.679	130.878	17.957	68.261	67.033	85.3174	168.59	132.816	84.5631	19.7813	74.7393	4715.33	285.929	211.141	307.242	110.436	14.471	0	0	60.8411	264.602	50.9916	18.673	18.871	31.4871	163.372	47.9197	102.2	0	0	38.4579	49.3286	147.473	53.7385	5.08855	41.7261
BS-079(B-3)	PS.079.S11	-2.24	-3.6	-3.77	68	15.2	4.7	0.28	308	295.184	487.235	108.288	260.833	142.347	82.9285	17.9793	64.0757	43.7017	46.9818	124.918	208.334	47.5035	19.9151	71.0798	1731.69	165.391	148.914	364.821	36.1013	12.0338	0	43.1155	31.0874	122.708	30.6771	24.4185	19.7192	8.6934	98.4898	46.1174	61.8079	177.048	0	10.1529	24.9207	61.7377	24.613	0	20.3542
BS-080(B-3)	PS.080.S11	-3.5	-3.83	-2.36	157	236.2	1.9	0.71	137	217.366	388.322	134.251	218.52	198.802	145.655	27.0428	85.3957	57.7815	72.8311	225.097	74.1177	45.3749	24.4408	85.5677	8680.6	468.437	132.673	546.242	123.384	46.9165	0	0	0	118.707	79.2063	41.0395	55.1289	64.5644	85.4497	40.2865	71.3495	231.965	0	50.6618	64.9169	59.0713	95.4781	9.36292	24.425
BS-091(B-3)	PS.091.S11	-1.7	-3.24	-3.99	92	38.3	2.6	0.38	185	291.987	570.923	125.416	269.202	212.308	143.867	27.2605	74.3311	78.4928	77.5803	196.092	83.3156	82.5673	22.1172	70.2693	7885.11	377.183	229.633	281.346	92.7666	38.2339	0	0	0	105.677	122.4	62.2775	23.2177	62.444	47.7077	0	126.372	229.103	0	21.3313	52.3027	94.7602	80.3	0	28.2923
BS-094(B-3)	PS.094.S11	-0.65	-3.41	-5.21	76	14.9	4.8	0.46	132	290.339	686.656	128.743	214.582	145.29	122.725	24.6619	71.7631	64.2591	75.1592	260.418	94.8013	91.714	29.1121	69.3612	4911.44	201.893	96.3735	299.93	26.0176	28.485	0	0	92.1338	299.383	224.897	0	29.8968	65.5185	173.762	77.8165	355.157	385.372	0	28.305	99.3751	185.213	117.22	18.5223	52.3103
BS-097(B-3)	PS.097.S11	-0.24	-2.77	-4.35	106	40.1	2.3	0.2	124	405.903	687.465	208.874	387.556	217.698	191.38	33.3033	111.777	101.735	116.507	191.1	192.885	112.394	32.4116	90.6109	3581.93	972.55	122.791	363.755	61.0828	33.6641	0	79.4943	97.5715	217.92	71.101	0	25.02	27.7765	256.667	0	116.619	0	0	44.8162	50.2516	160.805	60.1994	7.53105	31.549
BS-115(B-3)	PS.115.S11	-2.13	-3.42	-3.29	108	55.3	2.3	0.15	95	402.887	592.014	174.305	250.681	271.874	219.447	27.0761	93.8807	90.3219	90.1351	265.098	147.861	92.9073	39.0089	165.42	5605	409.56	189.323	644.187	125.364	70.527	0	0	62.2775	468.979	53.6592	32.4212	39.4383	75.9082	272.146	87.146	293.349	0	0	39.3809	44.0984	142.14	109.528	5.69917	34.3986
BS-129(B-3)	PS.129.S11	-1.58	-3.56	-4.4	93	66.2	2	0.52	140	156.648	313.816	99.5909	156.56	166.889	109.042	19.7731	61.1879	96.4641	78.486	202.16	110.815	73.103	21.8118	87.5188	3717.09	562.371	220.436	280.28	67.1758	38.2339	0	39.6723	85.157	190.321	80.9505	51.1968	30.5329	73.8939	107.713	62.6561	153.937	233.874	0	46.8673	57.1228	121.937	63.4811	9.36292	48.6465
BS-130(B-3)	PS.130.S11	-1.31	-3.22	-4.46	140	123.1	3.6	1.11	155	238.57	335.989	136.838	143.729	129.48	132.58	23.7922	56.007	80.4529	60.5878	171.649	176.283	63.4469	25.7879	66.5753	4697.61	246.437	56.2587	246.007	50.42	77.8387	0	111.232	61.9697	527.461	115.629	0	33.5014	87.464	261.968	85.6618	252.533	319.217	0	64.3016	69.8395	247.361	86.6584	9.77001	68.1865
BS-131(B-3)	PS.131.S11	-2.76	-3.6	-3.39	79	168.9	3	0.67	146	260.505	451.296	130.097	278.162	156.566	147.644	22.5171	69.0357	55.2204	62.9479	195.159	165.263	52.5668	19.2009	69.3622	5694.74	1629.89	246.168	279.062	87.2829	65.3479	0	0	69.562	468.979	94.2883	33.9602	48.3438	117.679	242.355	59.6876	176.624	272.888	0	69.6344	97.1189	273.41	101.734	18.1152	47.6288
BS-132(B-3)	PS.132.S11	-1.73	-3.12	-3.51	89	29.8	2.2	0.71	82	292.499	495.757	151.97	180.121	177.399	145.191	18.6346	80.5776	55.2609	63.8212	211.612	382.247	94.3482	18.3017	101.054	4396.25	221.69	90.4052	314.706	53.6188	0	0	0	0	625.443	121.477	58.0709	61.9139	65.9426	383.676	97.6417	269.495	242.037	0	59.0713	55.8921	214.236	87.6839	4.68146	43.7615
BS-134(B-3)	PS.134.S11	0.19	-1.63	-3.6	84	14.7	3.7	0.75	114	384.281	883.61	153.592	351.391	201.768	178.608	32.9479	98.3919	73.5132	85.8599	436.094	205.475	140.843	33.5115	63.8555	4381.85	1023.49	226.502	635.657	133.438	0	0	0	143.023	201.196	105.164	70.075	0	34.4555	77.6045	43.679	80.1489	165.917	0	26.2539	114.348	36.7144	47.3801	14.655	29.9207
BS-135(B-3)	PS.135.S11	-2.74	-4	-4.26	83	43.1	2.8	1.27	147	264.686	651.642	143.186	368.611	224.611	196.344	22.2555	89.9888	66.2592	75.2728	219.06	459.946	73.8935	26.7504	74.7611	6443.7	732.609	269.063	324.455	122.623	29.8559	0	0	67.51	409.78	230.334	34.5758	29.8968	37.636	201.432	74.2119	293.031	272.252	0	32.8174	89.2223	183.47	61.2249	7.32751	42.3367
BS-146(B-3)	PS.146.S11	1.16	0.11	-1.5	74	29.7	3.7	0.99	134	257.765	603.045	123.412	214.502	224.063	200.241	27.6997	91.0799	76.9041	67.7637	155.647	296.4	78.1244	23.2826	89.6679	2551.55	218.494	103.516	217.522	85.3026	29.3989	0	31.5881	0	404.752	57.6605	25.0341	43.785	51.2062	331.621	57.9913	211.716	210.232	0	42.9703	32.9199	181.931	76.1979	7.73459	37.4517
BS-148(B-3)	PS.148.S11	-2.41	-2.43	-1.43	91	41	1	0.36	96	287.077	390.966	157.424	378.55	242.297	169.382	32.9807	80.877	58.4908	99.8738	232.975	127.808	76.3019	28.9952	105.75	3764.73	462.044	262.997	343.343	154.763	32.5978	0	120.813	70.3828	158.618	38.0642	30.4719	25.8682	41.6647	67.4268	23.6418	74.848	0	0	26.5616	28.8178	62.5581	58.5585	7.53105	30.5313
BS-151(B-3)	PS.151.S11	-0.87	-1.64	-2.04	104	24	4.2	0.19	134	298.787	627.853	146.247	306.319	171.958	142.851	27.3765	71.2608	65.8874	98.4875	235.775	135.701	49.5746	20.2473	68.5463	3755.87	223.134	165.939	455.608	70.07	57.2746	0	0	80.2323	432.249	38.2694	17.647	53.0085	16.3266	222.318	0	148.954	0	0	38.3553	35.9966	131.27	35.0736	5.49563	31.7525
BS-154(B-3)	PS.154.S11	-1.54	-3.65	-4.74	78	22.5	4.8	0.35	180	399.006	677.859	129.699	449.614	174.558	144.43	26.2525	91.3793	68.0105	71.5828	246.868	133.668	48.43	22.0466	70.7517	4307.62	232.311	80.719	269.922	25.7431	14.471	0	78.596	0	35.7044	26.8809	0	23.3237	15.5845	44.7392	0	25.7621	0	0	0	0	15.9985	14.1525	3.05313	13.2302
BS-155(B-3)	PS.155.S11	-2.4	-2.71	-2.12	95	13.8	2.3	0.33	79	290.902	634.059	123.206	295.049	196.536	143.108	26.7784	73.5264	57.0979	84.7036	272.293	249.969	53.2966	36.5839	73.9496	5017.8	353.054	254.289	264.743	147.909	39.7571	0	0	102.086	828.999	62.6879	0	75.2721	36.1518	253.063	82.2692	180.653	0	0	45.1239	0	185.521	53.0206	5.08855	30.3277
BS-158(B-3)	PS.158.S11	-1.92	-2.15	-1.51	94	49.8	1.7	0.38	163	379.429	529.616	169.69	274.462	234.363	186.195	34.097	91.5937	68.2367	87.9379	532.22	114.256	72.4881	32.6963	120.285	6003.85	517.827	411.716	591.787	155.22	90.4817	0	76.7995	0	521.202	55.0956	0	68.275	35.8338	391.309	79.5128	235.676	122.132	0	54.8666	56.7125	271.871	56.5074	0	36.6375
BS-160(B-3)	PS.160.S11	-1.9	-2.87	-3.05	61	42.2	2.8	0.5	103	277.864	499.122	117.814	235.721	204.028	146.867	26.5413	98.1675	63.9745	62.7771	221.729	145.326	62.3181	33.7495	61.4613	7349.98	689.714	148.816	497.193	91.091	98.4027	0	0	77.2569	433.891	97.6741	0	38.1661	113.332	209.596	44.4211	161.57	0	0	41.1243	73.0187	190.341	66.7629	10.7877	24.0179
BS-163(B-3)	PS.163.S11	1.02	0.14	-1.43	91	35.7	2	0.39	304	188.367	348.904	123.036	218.802	189.876	124.667	24.9824	76.8226	63.3981	70.3406	122.755	94.7583	46.4867	35.1152	90.2663	4215.66	371.099	243.722	426.513	132.981	28.028	0	73.2066	58.8917	188.782	49.0422	29.5485	42.7249	30.5329	125.948	32.5472	85.6618	180.335	0	33.125	27.8948	67.5833	44.5086	0	15.6727
BS-166(B-3)	PS.166.S11	-1.95	-3.78	-4.61	99	46.7	2.1	0.51	177	186.583	440.641	78.5667	219.487	187.78	139.097	21.979	62.9647	51.8003	67.69	128.772	79.6229	32.5975	18.534	67.0315	5355.72	584.643	177.875	269.008	150.498	11.5768	0	102.399	0	65.6633	61.3541	26.8809	27.7765	53.6446	37.106	50.8882	66.7907	148.424	0	15.7934	62.7632	33.6378	33.2276	10.1771	31.7525
BS-170(B-3)	PS.170.S11	-1.81	-3.37	-3.8	90	35.3	4.6	0.53	212	534.004	947.467	150.301	290.268	253.967	189.612	37.0592	72.3194	74.6471	84.9673	219.942	140.347	145.694	31.0427	124.622	2631.32	514.424	126.998	577.773	102.972	19.9547	361.841	0	14.569	73.0504	28.3173	17.8522	41.1346	26.9283	107.713	46.8595	50.4641	0	0	43.3805	28.8178	71.6855	18.6649	4.68146	24.6286
BS-173(B-3)	PS.173.S11	-2.75	-2.55	-1.23	97	65.3	1.7	0.36	66	271.186	579.779	143.857	262.826	141.49	131.806	23.0975	66.7941	39.5477	54.6246	289.375	115.171	44.5637	23.47	44.1054	9397.43	702.294	184.137	282.26	120.795	53.4665	0	0	114.09	520.484	93.5701	0	5.51289	79.0887	231.435	0	393.535	179.911	0	53.841	139.269	247.053	67.891	8.54876	47.0182
Mean ± SD		-1.6 ± 1.0	-2.9 ± 1.0	-3.3 ± 1.3	90.7 ± 16.8	67.5 ± 143.9	2.9 ± 0.9	0.5 ± 0.3	160.2 ± 72.0	298.6 ± 76.5	541.9 ± 148.5	139.7 ± 35.4	258.9 ± 70.9	189.0 ± 42.3	144.1 ± 32.9	26.0 ± 5.9	79.0 ± 14.0	66.4 ± 13.2	79.0 ± 22.3	220.7 ± 80.6	143.3 ± 84.4	70.4 ± 25.8	26.2 ± 6.0	79.7 ± 24.3	5177.6 ± 2221.9	526.7 ± 280.6	178.2 ± 78.8	376.2 ± 104.2	94.9 ± 43.6	38.4 ± 32.9	19.1 ± 70.0	33.1 ± 46.2	49.5 ± 44.2	314.7 ± 217.1	80.2 ± 53.7	21.5 ± 19.5	35.4 ± 18.3	47.5 ± 31.5	180.0 ± 109.4	48.8 ± 31.1	155.1 ± 94.9	145.4 ± 120.7	4.9 ± 34.4	36.1 ± 20.5	50.1 ± 30.3	134.4 ± 80.7	59.9 ± 33.3	7.2 ± 6.2	38.2 ± 16.6
[truncated: 23 more columns]

## Sheet: table S3
table S3 – Correlations between plasma protein levels, host features and bacterial OTUs in the fecal microbiota of participants in the SAM study.
(A) Anthropometry.
Spearman Correlations between plasma proteins and WHZ
Somamer ID	UniProt	Entrez Gene ID	Entrez Gene Symbol	Target Name	Spearman r	p-value (correlation)
LUM.13114.50.3	P51884	4060	LUM	Lumican	0.691538	0.000182088
FN1.4131.72.2	P02751	2335	FN1	Fibronectin	0.616489	0.00133603
GHR.2948.58.2	P10912	2690	GHR	Growth hormone receptor	0.604742	0.00174587
CCDC80.3234.23.2	Q76M96	151887	CCDC80	Coiled-coil domain-containing protein 80 (URB)	0.580996	0.00290921
FN1.3434.34.1	P02751	2335	FN1	Fibronectin Fragment 3 (FN1.3)	0.568384	0.00375773
WFIKKN1.3191.50.2	Q96NZ8	117166	WFIKKN1	WAP, kazal, immunoglobulin, kunitz and NTR domain-containing protein 1 (WFKN1)	0.564158	0.00408513
KLK7.3378.49.2	P49862	5650	KLK7	Kallikrein-7 (Kallikrein 7)	0.557078	0.00468752
GPNMB.5080.131.3	Q14956	10457	GPNMB	Transmembrane glycoprotein NMB (GPNMB)	0.547075	0.0056644
ECM1.3366.51.2	Q16610	1893	ECM1	Extracellular matrix protein 1 (ECM1)	0.54047	0.00639876
FETUB.3367.8.3	Q9UGM5	26998	FETUB	Fetuin-B (FETUB)	0.535132	0.00704891
IL20.4138.25.2	Q9NYY1	50604	IL20	Interleukin-20 (IL-20)	0.505112	0.0118159
MSTN.14583.49.3	O14793	2660	MSTN	Growth/differentiation factor 8 (Myostatin)	0.503588	0.0121155
HAPLN1.3196.6.2	P10915	1404	HAPLN1	Hyaluronan and proteoglycan link protein 1 (HPLN1)	0.499239	0.0130048
CA6.3352.80.3	P23280	765	CA6	Carbonic anhydrase 6 (Carbonic anhydrase 6)	0.497934	0.0132818
CHRDL1.3362.61.2	Q9BU40	91851	CHRDL1	Chordin-like protein 1 (CRDL1)	0.496195	0.0136587
TNFRSF9.2598.9.3	Q07011	3604	TNFRSF9	Tumor necrosis factor receptor superfamily member 9 (4-1BB)	0.491518	0.0147156
CDON.4541.49.2	Q4KMG0	50937	CDON	Cell adhesion molecule-related/down-regulated by oncogenes (CDON)	0.487932	0.0155705
C1S.3590.8.3	P09871	716	C1S	Complement C1s subcomponent (C1s)	0.487168	0.0157578
FN1.3435.53.2	P02751	2335	FN1	Fibronectin Fragment 4 (FN1.4)	0.482151	0.0170342
CFH.4159.130.1	P08603	3075	CFH	Complement factor H (Factor H)	0.482031	0.0170657
UBE2G2.9199.6.3	P60604	7327	UBE2G2	Ubiquitin-conjugating enzyme E2 G2 (UB2G2)	0.472277	0.0197921
RET.3220.40.2	P07949	5979	RET	Proto-oncogene tyrosine-protein kinase receptor Ret (RET)	0.465855	0.0217727
PPY.4588.1.2	P01298	5539	PPY	Pancreatic hormone (PH)	0.463579	0.0225118
ASAH2.3212.30.3	Q9NR71	56624	ASAH2	Neutral ceramidase (ASAH2)	0.462274	0.0229446
MRC2.3041.55.2	Q9UBG0	9902	MRC2	C-type mannose receptor 2 (MRC2)	0.452806	0.0262908
THBS2.3339.33.1	P35442	7058	THBS2	Thrombospondin-2 (TSP2)	0.452806	0.0262908
LEP.8484.24.3	P41159	3952	LEP	Leptin	0.450098	0.0273164
FAS.5392.73.2	P25445	355	FAS	Tumor necrosis factor receptor superfamily member 6 (Fas, soluble)	0.443019	0.0301501
BMP1.3348.49.2	P13497	649	BMP1	Bone morphogenetic protein 1 (BMP-1)	0.440096	0.0313866
PCSK9.5231.79.3	Q8NBP7	255738	PCSK9	Proprotein convertase subtilisin/kexin type 9 (PCSK9)	0.439226	0.0317622
MMP2.4160.49.1	P08253	4313	MMP2	72 kDa type IV collagenase (MMP-2)	0.430438	0.0357617
IGFBP4.2950.57.2	P22692	3487	IGFBP4	Insulin-like growth factor-binding protein 4 (IGFBP-4)	0.428789	0.0365548
MIA.2687.2.1	Q16674	8190	MIA	Melanoma-derived growth regulatory protein (MIA)	0.428012	0.0369331
MAP2K4.5242.37.3	P45985	6416	MAP2K4	Dual specificity mitogen-activated protein kinase kinase 4 (MP2K4)	0.42127	0.0403491
CLEC11A.4500.50.2	Q9Y240	6320	CLEC11A	Stem cell growth factor-alpha (SCGF-alpha)	0.421053	0.0404633
CCL25.2705.5.2	O15444	6370	CCL25	C-C motif chemokine 25 (TECK)	0.419656	0.0412025
AFM.4763.31.3	P43652	173	AFM	Afamin	0.414183	0.0442033
FSTL1.13112.179.3	Q12841	11167	FSTL1	Follistatin-related protein 1 (FSTL1)	0.410524	0.0463032
IGHE.IGK.IGL.4135.84.2	P01854	3497, 50802, 3535	IGHE, IGK@, IGL@	Immunoglobulin E (IgE)	0.404959	0.0496458
AGT.3484.60.2	P01019	183	AGT	Angiotensinogen	-0.702479	0.000129634
IFNA7.14129.1.3	P01567	3444	IFNA7	Interferon alpha-7 (IFNA7)	-0.59082	0.00236632
CRP.4337.49.2	P02741	1401	CRP	C-reactive protein (CRP)	-0.562976	0.00418093
GP1BA.4990.87.1	P07359	2811	GP1BA	Platelet glycoprotein Ib alpha chain (GP1BA)	-0.538964	0.00657687
TYMS.5035.7.1	P04818	7298	TYMS	Thymidylate synthase (TS)	-0.530985	0.00759113
PRSS2.5034.79.1	P07478	5645	PRSS2	Trypsin-2	-0.523592	0.00864399
IGFBP2.8469.41.3	P18065	3485	IGFBP2	Insulin-like growth factor-binding protein 2 (IGFBP-2)	-0.517504	0.00959958
SCT.3728.52.2	P09683	6343	SCT	Secretin	-0.502283	0.0123769
FOLH1.5478.50.2	Q04609	2346	FOLH1	Glutamate carboxypeptidase 2 (PSMA)	-0.498586	0.0131428
MSN.5009.11.1	P26038	4478	MSN	Moesin	-0.488802	0.0153595
WFIKKN2.3235.50.2	Q8TEU8	124857	WFIKKN2	WAP, Kazal, immunoglobulin, Kunitz and NTR domain-containing protein 2 (WFKN2)	-0.480209	0.0175503
ITGA1.ITGB1.3503.4.2	P56199, P05556	3672, 3688	ITGA1, ITGB1	Integrin alpha-I: beta-1 complex (Integrin a1b1)	-0.465753	0.0218051
PLA2G1B.4910.21.1	P04054	5319	PLA2G1B	Phospholipase A2 (GIB)	-0.438356	0.0321413
C2.3186.2.2	P06681	717	C2	Complement C2 (C2)	-0.436712	0.0328681
CTSB.3061.61.2	P07858	1508	CTSB	Cathepsin B	-0.433761	0.0342048
RETN.3046.31.1	Q9HD89	56729	RETN	Resistin	-0.421396	0.0402831
PRTN3.3514.49.2	P24158	5657	PRTN3	Myeloblastin (Proteinase-3)	-0.41605	0.0431608
Spearman Correlations between plasma proteins and WAZ
Somamer ID	UniProt	Entrez Gene ID	Entrez Gene Symbol	Target Name	Spearman r	p-value (correlation)
FAP.5029.3.1	Q12884	2191	FAP	Prolyl endopeptidase FAP (SEPR)	0.692843	0.000174989
UBC.6647.55.3	P0CG48	7316	UBC	PolyUbiquitin K63-linked (PolyUbiquitin K63)	0.690735	0.000186579
CCL22.3508.78.3	O00626	6367	CCL22	C-C motif chemokine 22 (MDC)	0.665507	0.000386723
CCL16.4913.78.1	O15467	6360	CCL16	C-C motif chemokine 16 (HCC-4)	0.650141	0.000583763
MSTN.14583.49.3	O14793	2660	MSTN	Growth/differentiation factor 8 (Myostatin)	0.642748	0.000706078
MRC2.3041.55.2	Q9UBG0	9902	MRC2	C-type mannose receptor 2 (MRC2)	0.640278	0.000751592
IL22RA2.5087.5.3	Q969J5	116379	IL22RA2	Interleukin-22 receptor subunit alpha-2 (IL-22BP)	0.637016	0.000815563
SERPIND1.3316.58.1	P05546	3053	SERPIND1	Heparin cofactor 2	0.612005	0.0014815
SELP.4154.57.2	P16109	6403	SELP	P-selectin	0.606047	0.0016956
RET.3220.40.2	P07949	5979	RET	Proto-oncogene tyrosine-protein kinase receptor Ret (RET)	0.604176	0.00176809
LTA.LTB.3506.49.1	P01374, Q06643	4049, 4050	LTA, LTB	Lymphotoxin alpha2:beta1 (Lymphotoxin a2/b1)	0.597781	0.00203604
CDON.4541.49.2	Q4KMG0	50937	CDON	Cell adhesion molecule-related/down-regulated by oncogenes (CDON)	0.596651	0.0020868
DPT.4979.34.2	Q07507	1805	DPT	Dermatopontin (DERM)	0.594912	0.00216707
IGFBP3.2571.12.3	P17936	3486	IGFBP3	Insulin-like growth factor-binding protein 3 (IGFBP-3)	0.593301	0.00224372
HAPLN1.3196.6.2	P10915	1404	HAPLN1	Hyaluronan and proteoglycan link protein 1 (HPLN1)	0.587954	0.00251497
FETUB.3367.8.3	Q9UGM5	26998	FETUB	Fetuin-B (FETUB)	0.585599	0.00264296
PRSS3.3479.71.2	P35030	5646	PRSS3	Trypsin-3 (TRY3)	0.562418	0.00422674
SERPINA4.3449.58.2	P29622	5267	SERPINA4	Kallistatin	0.55732	0.00466573
COL18A1.2201.17.6	P39060	80781	COL18A1	Endostatin	0.554154	0.00495716
FGF19.2762.30.2	O95750	9965	FGF19	Fibroblast growth factor 19 (FGF-19)	0.544585	0.00593255
APOA1.2750.3.2	P02647	335	APOA1	Apolipoprotein A-I (Apo A-I)	0.543497	0.00605291
ECE1.3611.70.4	P42892	1889	ECE1	Endothelin-converting enzyme 1	0.541422	0.00628826
MED1.5470.69.2	Q15648	5469	MED1	Mediator of RNA polymerase II transcription subunit 1 (MED-1)	0.540052	0.00644774
MMP2.4160.49.1	P08253	4313	MMP2	72 kDa type IV collagenase (MMP-2)	0.536904	0.00682718
FAM3D.13102.1.3	Q96BQ1	131177	FAM3D	Protein FAM3D (FAM3D)	0.529361	0.00781281
CD5L.3293.2.4	O43866	922	CD5L	CD5 antigen-like (CD5L)	0.523054	0.00872521
CNTN4.3298.52.2	Q8IWV2	152330	CNTN4	Contactin-4 (Contactin-4)	0.519791	0.00923079
CXCL12.3516.60.2	P48061	6387	CXCL12	Stromal cell-derived factor 1 (SDF-1)	0.517399	0.00961678
SPARC.3043.49.2	P09486	6678	SPARC	SPARC (ON)	0.516746	0.00972434
CLEC11A.2966.65.2	Q9Y240	6320	CLEC11A	Stem Cell Growth Factor-beta (SCGF-beta)	0.515119	0.00999705
MAP2K4.5242.37.3	P45985	6416	MAP2K4	Dual specificity mitogen-activated protein kinase kinase 4 (MP2K4)	0.513702	0.0102396
CDH3.2643.57.2	P22223	1001	CDH3	Cadherin-3 (P-Cadherin)	0.502393	0.0123546
CCDC80.3234.23.2	Q76M96	151887	CCDC80	Coiled-coil domain-containing protein 80 (URB)	0.493151	0.0143393
MIA.2687.2.1	Q16674	8190	MIA	Melanoma-derived growth regulatory protein (MIA)	0.490648	0.0149194
GHR.2948.58.2	P10912	2690	GHR	Growth hormone receptor	0.489015	0.0153083
NXPH1.4562.1.2	P58417	30010	NXPH1	Neurexophilin-1 (NXPH1)	0.485752	0.01611
TPSB2.3403.1.2	P20231	64499	TPSB2	Tryptase beta-2 (TPSB2)	0.483583	0.0166614
LTA.LTB.3505.6.2	P01374, Q06643	4049, 4050	LTA, LTB	Lymphotoxin alpha1:beta2 (Lymphotoxin a1/b2)	0.482564	0.0169259
HFE2.3332.57.1	Q6ZVN8	148738	HFE2	Hemojuvelin (RGM-C)	0.470537	0.0203136
CLEC11A.4500.50.2	Q9Y240	6320	CLEC11A	Stem cell growth factor-alpha (SCGF-alpha)	0.469769	0.0205472
CCL5.5480.49.3	P13501	6352	CCL5	C-C motif chemokine 5 (RANTES)	0.46368	0.0224786
AFM.4763.31.3	P43652	173	AFM	Afamin	0.460735	0.0234637
MMP12.4496.60.2	P39900	4321	MMP12	Macrophage metalloelastase (MMP-12)	0.45923	0.0239805
NTRK2.4866.59.2	Q16620	4915	NTRK2	BDNF/NT-3 growth factors receptor (TrkB)	0.458895	0.0240968
GPNMB.5080.131.3	Q14956	10457	GPNMB	Transmembrane glycoprotein NMB (GPNMB)	0.458795	0.0241316
APP.3171.57.2	P05067	351	APP	Amyloid beta A4 protein (amyloid precursor protein)	0.453932	0.0258732
CA6.3352.80.3	P23280	765	CA6	Carbonic anhydrase 6 (Carbonic anhydrase 6)	0.449663	0.0274841
WFIKKN1.3191.50.2	Q96NZ8	117166	WFIKKN1	WAP, kazal, immunoglobulin, kunitz and NTR domain-containing protein 1 (WFKN1)	0.443671	0.0298795
PDGFB.4149.8.2	P01127	5155	PDGFB	Platelet-derived growth factor subunit B (PDGF-BB)	0.441446	0.0308107
CFI.2567.5.6	P05156	3426	CFI	Complement factor I (Factor I)	0.43987	0.0314837
IL4R.3055.54.2	P24394	3566	IL4R	Interleukin-4 receptor subunit alpha (IL-4 sR)	0.432797	0.0346509
CCL28.2890.59.2	Q9NRJ3	56477	CCL28	C-C motif chemokine 28 (CCL28)	0.430094	0.0359262
CGA.TSHB.3521.16.2	P01215, P01222	1081, 12372	CGA, TSHB	Thyroid Stimulating Hormone (TSH)	0.430094	0.0359262
ASAH2.3212.30.3	Q9NR71	56624	ASAH2	Neutral ceramidase (ASAH2)	0.429224	0.0363443
CNTN5.3299.29.2	O94779	53942	CNTN5	Contactin-5 (Contactin-5)	0.428882	0.0365096
C1QBP.4967.1.1	Q07021	708	C1QBP	Complement component 1 Q subcomponent-binding protein, mitochondrial (C1QBP)	0.422106	0.0399124
FN1.3435.53.2	P02751	2335	FN1	Fibronectin Fragment 4 (FN1.4)	0.416195	0.0430808
IL1R1.2991.9.2	P14778	3554	IL1R1	Interleukin-1 receptor type 1 (IL-1 sRI)	0.413568	0.0445509
F10.4878.3.1	P00742	2159	F10	Coagulation Factor X (Coagulation Factor X)	0.410178	0.0465056
XRCC6.2835.1.4	P12956	2547	XRCC6	X-ray repair cross-complementing protein 6 (Ku70)	-0.740974	3.44851e-05
NTN1.6649.51.3	O95631	9423	NTN1	Netrin-1 (NET1)	-0.717703	7.87627e-05
IGFBP2.8469.41.3	P18065	3485	IGFBP2	Insulin-like growth factor-binding protein 2 (IGFBP-2)	-0.699717	0.00014144
GDF15.4374.45.2	Q99988	9518	GDF15	Growth/differentiation factor 15 (GDF15)	-0.69117	0.000184134
FABP3.5437.63.3	P05413	2170	FABP3	Fatty acid-binding protein, heart (FABP)	-0.631361	0.000937583
PRSS2.5034.79.1	P07478	5645	PRSS2	Trypsin-2	-0.592738	0.00227109
NAGK.3894.15.2	Q9UJ70	55577	NAGK	N-acetyl-D-glucosamine kinase (NAGK)	-0.586777	0.00257828
C7.2888.49.2	P10643	730	C7	Complement component C7 (C7)	-0.581866	0.00285723
FGF12.4392.54.2	P61328	2257	FGF12	Fibroblast growth factor 12 (FGF-12)	-0.552966	0.00507042
ITGA1.ITGB1.3503.4.2	P56199, P05556	3672, 3688	ITGA1, ITGB1	Integrin alpha-I: beta-1 complex (Integrin a1b1)	-0.547945	0.00557319
HGF.2681.23.2	P14210	3082	HGF	Hepatocyte growth factor (HGF)	-0.545455	0.00583772
MAP2K1.2864.2.3	Q02750	5604	MAP2K1	Dual specificity mitogen-activated protein kinase kinase 1 (MEK1)	-0.531855	0.00747462
PAFAH1B2.2642.4.1	P68402	5049	PAFAH1B2	Platelet-activating factor acetylhydrolase IB subunit beta (PAFAH beta subunit)	-0.526648	0.008195
MMP16.5268.49.3	P51512	4325	MMP16	Matrix metalloproteinase-16 (MMP-16)	-0.520548	0.0091114
HNRNPAB.4450.26.2	Q99729	3182	HNRNPAB	Heterogeneous nuclear ribonucleoprotein A/B (hnRNP A/B)	-0.499783	0.0128908
IL1RL1.4234.8.2	Q01638	9173	IL1RL1	Interleukin-1 receptor-like 1 (IL-1 R4)	-0.491411	0.0147405
CCL13.4144.13.1	Q99616	6357	CCL13	C-C motif chemokine 13 (MCP-4)	-0.481514	0.0172021
STC1.4930.21.1	P52823	6781	STC1	Stanniocalcin-1	-0.476729	0.0185068
FTH1.FTL.5934.1.3	P02794, P02792	2495, 2512	FTH1, FTL	Ferritin	-0.468465	0.0209493
KYNU.4559.64.2	Q16719	8942	KYNU	Kynureninase (KYNU)	-0.468363	0.020981
GZMB.4133.54.2	P10144	3002	GZMB	Granzyme B	-0.463547	0.0225222
ICOSLG.5061.27.3	O75144	23308	ICOSLG	ICOS ligand (B7-H2)	-0.462274	0.0229446
SFTPD.4414.69.2	P35247	6441	SFTPD	Pulmonary surfactant-associated protein D (SP-D)	-0.460535	0.023532
TIMP1.2211.9.6	P01033	7076	TIMP1	Metalloproteinase inhibitor 1 (TIMP-1)	-0.459748	0.0238018
HSPA8.5903.91.2	P11142	3312	HSPA8	Heat shock cognate 71 kDa protein (HSP70 protein 8)	-0.458025	0.0244009
HSP90AA1.HSP90AB1.2625.53.4	P07900, P08238	3320, 3326	HSP90AA1, HSP90AB1	Heat shock protein HSP 90-alpha/beta (HSP 90a/b)	-0.455396	0.0253387
SHBG.4929.55.1	P04278	6462	SHBG	Sex hormone-binding globulin (SHBG)	-0.450533	0.0271496
HIST1H3A.14146.92.3	P68431	8350	HIST1H3A	Histone H3.1 (H31)	-0.448891	0.0277839
HMGN1.9187.2.3	P05114	3150	HMGN1	Non-histone chromosomal protein HMG-14 (HMGN1)	-0.448336	0.0280009
MDH1.3853.56.1	P40925	4190	MDH1	Malate dehydrogenase, cytoplasmic (MDHC)	-0.437242	0.0326325
PLAT.2212.69.1	P00750	5327	PLAT	Tissue-type plasminogen activator (tPA)	-0.431927	0.0350573
IL1RN.5353.89.2	P18510	3557	IL1RN	Interleukin-1 receptor antagonist protein (IL-1Ra)	-0.431398	0.0353062
CSRP3.9171.11.3	P50461	8048	CSRP3	Cysteine and glycine-rich protein 3 (CSRP3)	-0.428882	0.0365096
BPI.4126.22.1	P17213	671	BPI	Bactericidal permeability-increasing protein (BPI)	-0.427484	0.037192
CCL23.3028.36.2	P55773	6368	CCL23	Ck-beta-8-1 (Ck-b-8-1)	-0.417355	0.0424439
CA3.3799.11.2	P07451	761	CA3	Carbonic anhydrase 3	-0.417047	0.0426124
HSP90AB1.5467.15.3	P08238	3326	HSP90AB1	Heat shock protein HSP 90-beta (HSP 90b)	-0.416232	0.0430604
REG1A.13095.51.3	P05451	5967	REG1A	Lithostathine-1-alpha (PSP)	-0.410524	0.0463032
SYNCRIP.4224.7.2	O60506	10492	SYNCRIP	Heterogeneous nuclear ribonucleoprotein Q (HNRPQ)	-0.40661	0.0486349
S100A9.5339.49.3	P06702	6280	S100A9	Protein S100-A9 (calgranulin B)	-0.40574	0.0491653
Spearman Correlations between plasma proteins and HAZ
Somamer ID	UniProt	Entrez Gene ID	Entrez Gene Symbol	Target Name	Spearman r	p-value (correlation)
GP1BA.4990.87.1	P07359	2811	GP1BA	Platelet glycoprotein Ib alpha chain (GP1BA)	0.665216	0.000389834
SCT.3728.52.2	P09683	6343	SCT	Secretin	0.525332	0.00838596
CASP2.4904.7.1	P42575	835	CASP2	Caspase-2	0.521096	0.00902572
AGT.3484.60.2	P01019	183	AGT	Angiotensinogen	0.450631	0.0271121
CAST.3026.5.2	P20810	831	CAST	Calpastatin (Calpastatin)	0.448118	0.0280864
SCGB2A1.5001.6.2	O75556	4246	SCGB2A1	Mammaglobin-B (Mammaglobin 2)	0.44314	0.0300998
IFNA7.14129.1.3	P01567	3444	IFNA7	Interferon alpha-7 (IFNA7)	0.440287	0.0313044
IL4R.3055.54.2	P24394	3566	IL4R	Interleukin-4 receptor subunit alpha (IL-4 sR)	0.418443	0.0418536
FOLH1.5478.50.2	Q04609	2346	FOLH1	Glutamate carboxypeptidase 2 (PSMA)	0.416576	0.0428709
SELL.4831.4.2	P14151	6402	SELL	L-Selectin (sL-Selectin)	0.404959	0.0496458
FAS.5392.73.2	P25445	355	FAS	Tumor necrosis factor receptor superfamily member 6 (Fas, soluble)	-0.548934	0.00547096
THBS2.3339.33.1	P35442	7058	THBS2	Thrombospondin-2 (TSP2)	-0.514572	0.0100901
PLAT.2212.69.1	P00750	5327	PLAT	Tissue-type plasminogen activator (tPA)	-0.477164	0.018385
HSPA8.5903.91.2	P11142	3312	HSPA8	Heat shock cognate 71 kDa protein (HSP70 protein 8)	-0.426055	0.0379003
TNFRSF11A.5424.55.3	Q9Y6Q6	8792	TNFRSF11A	Tumor necrosis factor receptor superfamily member 11A (RANK)	-0.42531	0.0382737
PCSK9.5231.79.3	Q8NBP7	255738	PCSK9	Proprotein convertase subtilisin/kexin type 9 (PCSK9)	-0.423135	0.03938
TNFRSF14.5352.11.3	Q92956	8764	TNFRSF14	Tumor necrosis factor receptor superfamily member 14 (HVEM)	-0.408221	0.0476644
(B) Selected plasma metabolites (see Fig. 2).
Spearman Correlations between plasma proteins and ketones
Somamer ID	UniProt	Entrez Gene ID	Entrez Gene Symbol	Target Name	Spearman r	p-value (correlation)
FABP1.11516.7.3	P07148	2168	FABP1	Fatty acid-binding protein, liver (FABPL)	0.751213	2.33238e-05
MAP2K1.2864.2.3	Q02750	5604	MAP2K1	Dual specificity mitogen-activated protein kinase kinase 1 (MEK1)	0.718421	7.68745e-05
IL1RN.5353.89.2	P18510	3557	IL1RN	Interleukin-1 receptor antagonist protein (IL-1Ra)	0.605657	0.0017105
IGFBP2.8469.41.3	P18065	3485	IGFBP2	Insulin-like growth factor-binding protein 2 (IGFBP-2)	0.599026	0.00198132
GDF15.4374.45.2	Q99988	9518	GDF15	Growth/differentiation factor 15 (GDF15)	0.577219	0.0031443
FABP3.5437.63.3	P05413	2170	FABP3	Fatty acid-binding protein, heart (FABP)	0.567505	0.00382397
IL1RL1.4234.8.2	Q01638	9173	IL1RL1	Interleukin-1 receptor-like 1 (IL-1 R4)	0.548967	0.00546761
XRCC6.2835.1.4	P12956	2547	XRCC6	X-ray repair cross-complementing protein 6 (Ku70)	0.535411	0.00701357
MPO.2580.83.2	P05164	4353	MPO	Myeloperoxidase	0.533035	0.00731889
ICOSLG.5061.27.3	O75144	23308	ICOSLG	ICOS ligand (B7-H2)	0.52298	0.00873634
PLA2G1B.4910.21.1	P04054	5319	PLA2G1B	Phospholipase A2 (GIB)	0.521096	0.00902574
KYNU.4559.64.2	Q16719	8942	KYNU	Kynureninase (KYNU)	0.519005	0.0093562
EPS15L1.4212.5.3	Q9UBC2	58513	EPS15L1	Epidermal growth factor receptor substrate 15-like 1 (EP15R)	0.518342	0.00946305
WFIKKN2.3235.50.2	Q8TEU8	124857	WFIKKN2	WAP, Kazal, immunoglobulin, Kunitz and NTR domain-containing protein 2 (WFKN2)	0.515995	0.00984945
IGFBP1.2771.35.2	P08833	3484	IGFBP1	Insulin-like growth factor-binding protein 1 (IGFBP-1)	0.490383	0.0149819
ESD.4984.83.1	P10768	2098	ESD	S-formylglutathione hydrolase (Esterase D)	0.488129	0.0155226
NRP1.5542.22.2	O14786	8829	NRP1	Neuropilin-1 (NRP1)	0.484308	0.0164755
KLK11.2831.29.1	Q9UBX7	11012	KLK11	Kallikrein-11	0.479375	0.0177757
LEPR.5400.52.3	P48357	3953	LEPR	Leptin receptor (sLeptin R)	0.468908	0.0208119
PPA1.5021.13.1	Q15181	5464	PPA1	Inorganic pyrophosphatase (PPase)	0.458381	0.0242762
TNFSF13B.3059.50.2	Q9Y275	10673	TNFSF13B	Tumor necrosis factor ligand superfamily member 13B (BAFF)	0.452428	0.0264319
GPI.4272.46.2	P06744	2821	GPI	Glucose-6-phosphate isomerase (PHI)	0.451289	0.0268613
TNFAIP6.5036.50.1	P98066	7130	TNFAIP6	Tumor necrosis factor-inducible gene 6 protein (TSG-6)	0.449239	0.0276484
KPNB1.3887.90.2	Q14974	3837	KPNB1	Importin subunit beta-1 (IMB1)	0.444655	0.0294752
UFM1.3836.51.2	P61960	51569	UFM1	Ubiquitin-fold modifier 1 (UFM1)	0.442904	0.0301979
RPS6KA3.3469.74.1	P51812	6197	RPS6KA3	Ribosomal protein S6 kinase alpha-3 (RPS6KA3)	0.42909	0.0364089
LY9.3324.51.1	Q9HBG7	4063	LY9	T-lymphocyte surface antigen Ly-9 (LY9)	0.424377	0.0387453
ESM1.3805.16.2	Q9NQ30	11082	ESM1	Endothelial cell-specific molecule 1 (Endocan)	0.414003	0.0443049
HSPD1.2682.68.1	P10809	3329	HSPD1	60 kDa heat shock protein, mitochondrial (HSP 60)	0.412486	0.0451678
DUSP3.3480.7.1	P51452	1845	DUSP3	Dual specificity protein phosphatase 3 (DUS3)	0.410175	0.0465075
FGF12.4392.54.2	P61328	2257	FGF12	Fibroblast growth factor 12 (FGF-12)	0.407876	0.047871
SGTA.3868.8.1	O43765	6449	SGTA	Small glutamine-rich tetratricopeptide repeat-containing protein alpha (SGTA)	0.406358	0.0487882
CDC37.3879.50.1	Q16543	11140	CDC37	Hsp90 co-chaperone Cdc37 (CDC37)	0.404727	0.049789
LEP.8484.24.3	P41159	3952	LEP	Leptin	-0.766145	1.27413e-05
FETUB.3367.8.3	Q9UGM5	26998	FETUB	Fetuin-B (FETUB)	-0.734738	4.33836e-05
CCDC80.3234.23.2	Q76M96	151887	CCDC80	Coiled-coil domain-containing protein 80 (URB)	-0.728594	5.40655e-05
FN1.4131.72.2	P02751	2335	FN1	Fibronectin	-0.726588	5.80213e-05
FN1.3434.34.1	P02751	2335	FN1	Fibronectin Fragment 3 (FN1.3)	-0.720617	7.13407e-05
CDON.4541.49.2	Q4KMG0	50937	CDON	Cell adhesion molecule-related/down-regulated by oncogenes (CDON)	-0.720545	7.15164e-05
MRC2.3041.55.2	Q9UBG0	9902	MRC2	C-type mannose receptor 2 (MRC2)	-0.716121	8.30704e-05
CD93.14136.234.3	Q9NPY3	22918	CD93	Complement component C1q receptor (C1QR1)	-0.686747	0.000210347
C1S.3590.8.3	P09871	716	C1S	Complement C1s subcomponent (C1s)	-0.66872	0.000353772
HAPLN1.3196.6.2	P10915	1404	HAPLN1	Hyaluronan and proteoglycan link protein 1 (HPLN1)	-0.667299	0.00036803
MIA.2687.2.1	Q16674	8190	MIA	Melanoma-derived growth regulatory protein (MIA)	-0.663297	0.000410898
FGA.FGB.FGG.2796.62.2	P02671, P02675, P02679	2243, 2244, 2266	FGA, FGB, FGG	Fibrinogen	-0.651612	0.00056175
CFH.4159.130.1	P08603	3075	CFH	Complement factor H (Factor H)	-0.639349	0.00076936
MAP2K4.5242.37.3	P45985	6416	MAP2K4	Dual specificity mitogen-activated protein kinase kinase 4 (MP2K4)	-0.627404	0.00103204
FN1.3435.53.2	P02751	2335	FN1	Fibronectin Fragment 4 (FN1.4)	-0.627399	0.00103216
FGG.4989.7.1	P02679	2266	FGG	Fibrinogen gamma chain	-0.619433	0.00124732
PCSK9.5231.79.3	Q8NBP7	255738	PCSK9	Proprotein convertase subtilisin/kexin type 9 (PCSK9)	-0.609423	0.00157127
CCL16.4913.78.1	O15467	6360	CCL16	C-C motif chemokine 16 (HCC-4)	-0.609383	0.0015727
RARRES2.3079.62.2	Q99969	5919	RARRES2	Retinoic acid receptor responder protein 2 (TIG2)	-0.60606	0.00169512
RET.3220.40.2	P07949	5979	RET	Proto-oncogene tyrosine-protein kinase receptor Ret (RET)	-0.604921	0.00173891
ECM1.3366.51.2	Q16610	1893	ECM1	Extracellular matrix protein 1 (ECM1)	-0.589122	0.00245346
AFM.4763.31.3	P43652	173	AFM	Afamin	-0.586562	0.00258998
FAM3B.9177.6.3	P58499	54097	FAM3B	Protein FAM3B (FAM3B)	-0.584308	0.00271547
UBC.6647.55.3	P0CG48	7316	UBC	PolyUbiquitin K63-linked (PolyUbiquitin K63)	-0.575289	0.00327051
IGFBP4.2950.57.2	P22692	3487	IGFBP4	Insulin-like growth factor-binding protein 4 (IGFBP-4)	-0.563865	0.00410872
BMP1.3348.49.2	P13497	649	BMP1	Bone morphogenetic protein 1 (BMP-1)	-0.553746	0.0049958
CDH3.2643.57.2	P22223	1001	CDH3	Cadherin-3 (P-Cadherin)	-0.552453	0.00511994
CLEC11A.4500.50.2	Q9Y240	6320	CLEC11A	Stem cell growth factor-alpha (SCGF-alpha)	-0.546096	0.0057686
SERPIND1.3316.58.1	P05546	3053	SERPIND1	Heparin cofactor 2 (Heparin cofactor II)	-0.535704	0.00697667
MMP2.4160.49.1	P08253	4313	MMP2	72 kDa type IV collagenase (MMP-2)	-0.535541	0.00699718
FGA.FGB.FGG.4907.56.1	P02671, P02675, P02679	2243, 2244, 2266	FGA, FGB, FGG	D-dimer	-0.52755	0.0080662
PRL.2585.2.5	P01236	5617	PRL	Prolactin (PRL)	-0.526819	0.00817043
SERPINA4.3449.58.2	P29622	5267	SERPINA4	Kallistatin	-0.522988	0.00873513
IGFBP3.2571.12.3	P17936	3486	IGFBP3	Insulin-like growth factor-binding protein 3 (IGFBP-3)	-0.518303	0.00946936
LUM.13114.50.3	P51884	4060	LUM	Lumican	-0.509292	0.0110255
MED1.5470.69.2	Q15648	5469	MED1	Mediator of RNA polymerase II transcription subunit 1 (MED-1)	-0.508959	0.0110869
CLEC11A.2966.65.2	Q9Y240	6320	CLEC11A	Stem Cell Growth Factor-beta (SCGF-beta)	-0.507548	0.0113498
BMP6.8459.10.3	P22004	654	BMP6	Bone morphogenetic protein 6 (BMP-6)	-0.504471	0.0119412
GPNMB.5080.131.3	Q14956	10457	GPNMB	Transmembrane glycoprotein NMB (GPNMB)	-0.500543	0.0127327
FAS.5392.73.2	P25445	355	FAS	Tumor necrosis factor receptor superfamily member 6 (Fas, soluble)	-0.500119	0.0128206
GHR.2948.58.2	P10912	2690	GHR	Growth hormone receptor	-0.498372	0.0131883
CD70.5807.77.3	P32970	970	CD70	CD70 antigen (CD70)	-0.494935	0.013937
CCL25.2705.5.2	O15444	6370	CCL25	C-C motif chemokine 25 (TECK)	-0.492178	0.0145625
CXCL12.3516.60.2	P48061	6387	CXCL12	Stromal cell-derived factor 1 (SDF-1)	-0.489488	0.0151947
GDF11.MSTN.2765.4.3	O95390, O14793	10220, 2660	GDF11, MSTN	Growth/differentiation factor 11/8 (GDF-11/8)	-0.488643	0.0153979
ETHE1.3847.56.2	O95571	23474	ETHE1	Persulfide dioxygenase ETHE1, mitochondrial (ETHE1)	-0.488388	0.0154597
ASAH2.3212.30.3	Q9NR71	56624	ASAH2	Neutral ceramidase (ASAH2)	-0.486948	0.0158122
MBL2.3000.66.1	P11226	4153	MBL2	Mannose-binding protein C (MBL)	-0.486232	0.0159899
CCL22.3508.78.3	O00626	6367	CCL22	C-C motif chemokine 22 (MDC)	-0.484605	0.0163997
CD209.3029.52.2	Q9NNX6	30835	CD209	CD209 antigen (DC-SIGN)	-0.474882	0.0190315
ECE1.3611.70.4	P42892	1889	ECE1	Endothelin-converting enzyme 1	-0.472309	0.0197825
POSTN.3457.57.1	Q15063	10631	POSTN	Periostin (Periostin)	-0.465184	0.0219884
KNG1.4495.33.2	P01042	3827	KNG1	Kininogen-1 (Kininogen, HMW)	-0.460381	0.0235846
MSTN.14583.49.3	O14793	2660	MSTN	Growth/differentiation factor 8 (Myostatin)	-0.459237	0.0239782
CCL21.2516.57.3	O00585	6366	CCL21	C-C motif chemokine 21 (6Ckine)	-0.453173	0.026154
PIGR.3216.2.2	P01833	5284	PIGR	Polymeric immunoglobulin receptor (PIGR)	-0.451889	0.0266344
GCKR.5223.59.3	Q14397	2646	GCKR	Glucokinase regulatory protein (GCKR)	-0.450078	0.0273241
UBE2G2.9199.6.3	P60604	7327	UBE2G2	Ubiquitin-conjugating enzyme E2 G2 (UB2G2)	-0.44421	0.0296575
THBS2.3339.33.1	P35442	7058	THBS2	Thrombospondin-2 (TSP2)	-0.443679	0.0298763
WFIKKN1.3191.50.2	Q96NZ8	117166	WFIKKN1	WAP, kazal, immunoglobulin, kunitz and NTR domain-containing protein 1 (WFKN1)	-0.43537	0.0334707
KLK7.3378.49.2	P49862	5650	KLK7	Kallikrein-7	-0.435004	0.0336366
FAP.5029.3.1	Q12884	2191	FAP	Prolyl endopeptidase FAP (SEPR)	-0.43325	0.0344407
HFE2.3332.57.1	Q6ZVN8	148738	HFE2	Hemojuvelin (RGM-C)	-0.432996	0.0345584
SERPING1.4479.14.2	P05155	710	SERPING1	Plasma protease C1 inhibitor (C1-Esterase Inhibitor)	-0.431229	0.0353861
LTA.LTB.3506.49.1	P01374, Q06643	4049, 4050	LTA, LTB	Lymphotoxin alpha2:beta1 (Lymphotoxin a2/b1)	-0.429952	0.0359939
FSTL1.13112.179.3	Q12841	11167	FSTL1	Follistatin-related protein 1 (FSTL1)	-0.42573	0.0380628
NRG4.14139.16.3	Q8WWG1	145957	NRG4	Neuregulin-4 (NRG4)	-0.424852	0.0385046
CA6.3352.80.3	P23280	765	CA6	Carbonic anhydrase 6	-0.424239	0.0388154
FAM3D.13102.1.3	Q96BQ1	131177	FAM3D	Protein FAM3D (FAM3D)	-0.412966	0.0448933
LGMN.3622.33.4	Q99538	5641	LGMN	Legumain (LGMN)	-0.411787	0.0455698
Spearman Correlations between plasma proteins and lacate
Somamer ID	UniProt	Entrez Gene ID	Entrez Gene Symbol	Target Name	Spearman r	p-value (correlation)
ENO2.10339.48.3	P09104	2026	ENO2	Gamma-enolase (NSE)	0.603581	0.00179166
METAP1.3210.1.2	P53582	23173	METAP1	Methionine aminopeptidase 1 (METAP1)	0.589851	0.00241572
CDK8.CCNC.3359.11.2	P49336, P24863	1024, 892	CDK8, CCNC	Cyclin-dependent kinase 8:Cyclin-C complex (CDK8/cyclin C)	0.58725	0.00255267
PPY.4588.1.2	P01298	5539	PPY	Pancreatic hormone (PH)	0.583825	0.00274302
ADRBK1.3347.9.2	P25098	156	ADRBK1	beta-adrenergic receptor kinase 1 (BARK1)	0.583211	0.00277839
PPA1.5021.13.1	Q15181	5464	PPA1	Inorganic pyrophosphatase (PPase)	0.582685	0.00280899
DYNLRB1.3845.51.2	Q9NP97	83658	DYNLRB1	Dynein light chain roadblock-type 1 (DLRB1)	0.579149	0.00302223
STAT3.10346.5.3	P40763	6774	STAT3	Signal transducer and activator of transcription 3 (STAT3)	0.578029	0.00309257
GSK3A.GSK3B.3441.64.2	P49840, P49841	2931, 2932	GSK3A, GSK3B	Glycogen synthase kinase-3 alpha/beta (GSK-3 alpha/beta)	0.573627	0.00338261
DNAJB1.3852.19.2	P25685	3337	DNAJB1	DnaJ homolog subfamily B member 1 (HSP 40)	0.573457	0.00339426
MAPKAPK3.3822.54.2	Q16644	7867	MAPKAPK3	MAP kinase-activated protein kinase 3 (MAPKAPK3)	0.573069	0.00342097
SGTA.3868.8.1	O43765	6449	SGTA	Small glutamine-rich tetratricopeptide repeat-containing protein alpha (SGTA)	0.570526	0.00360046
PPP3CA.PPP3R1.4903.72.1	Q08209, P63098	5530, 5534	PPP3CA, PPP3R1	Calcineurin	0.564786	0.00403504
TNFSF13B.3059.50.2	Q9Y275	10673	TNFSF13B	Tumor necrosis factor ligand superfamily member 13B (BAFF)	0.559846	0.00444367
LYN.3381.24.2	P07948	4067	LYN	Tyrosine-protein kinase Lyn, isoform B (LYNB)	0.546823	0.0056911
PDE5A.5256.86.3	O76074	8654	PDE5A	cGMP-specific 3',5'-cyclic phosphodiesterase (PDE5A)	0.545286	0.00585599
FER.4220.39.2	P16591	2241	FER	Tyrosine-protein kinase Fer (FER)	0.54455	0.00593635
TEC.3646.7.4	P42680	7006	TEC	Tyrosine-protein kinase Tec (TEC)	0.544494	0.0059425
SBDS.3866.7.2	Q9Y3A5	51119	SBDS	Ribosome maturation protein SBDS (SBDS)	0.538878	0.00658718
SMAD2.10364.6.3	Q15796	4087	SMAD2	Mothers against decapentaplegic homolog 2 (SMAD2)	0.537968	0.00669694
MAPK8.3825.18.2	P45983	5599	MAPK8	Mitogen-activated protein kinase 8 (MK08)	0.534516	0.00712731
LYN.3453.87.2	P07948	4067	LYN	Tyrosine-protein kinase Lyn (LYN)	0.533333	0.00728
VAV1.5275.28.2	P15498	7409	VAV1	Proto-oncogene vav (VAV)	0.532591	0.00737715
MSLN.3893.64.1	Q13421	10232	MSLN	Mesothelin	0.531252	0.00755521
CPNE1.5346.24.3	Q99829	8904	CPNE1	Copine-1 (CPNE1)	0.524091	0.00856932
MAPK3.2855.49.2	P27361	5595	MAPK3	Mitogen-activated protein kinase 3 (ERK-1)	0.523062	0.00872392
ENO1.11105.171.3	P06733	2023	ENO1	Alpha-enolase	0.518351	0.00946159
PRKCB.5475.10.3	P05771	5579	PRKCB	Protein kinase C beta type (splice variant beta-II) (PKC-B-II)	0.508623	0.011149
CFD.2946.52.2	P00746	1675	CFD	Complement factor D (Factor D)	0.50505	0.011828
NACA.3854.24.1	Q13765	4666	NACA	Nascent polypeptide-associated complex subunit alpha (NACA)	0.504568	0.0119221
PKM2.4240.31.2	P14618	5315	PKM2	Pyruvate kinase PKM (M2-PK)	0.503885	0.0120566
BTK.3416.2.2	Q06187	695	BTK	Tyrosine-protein kinase BTK (BTK)	0.500434	0.0127553
SPHK1.4294.16.2	Q9NYA1	8877	SPHK1	Sphingosine kinase 1	0.500384	0.0127656
BOC.4328.2.2	Q9BWV1	91653	BOC	Brother of CDO (BOC)	0.496542	0.0135828
CSK.3363.31.4	P41240	1445	CSK	Tyrosine-protein kinase CSK (CSK)	0.494142	0.0141146
PRKAA2.PRKAB2.PRKAG1.5245.40.5	P54646, O43741, P54619	5563, 5565, 5571	PRKAA2, PRKAB2, PRKAG1	AMP Kinase (alpha2beta2gamma1) (AMPK a2b2g1)	0.493529	0.0142532
RAC3.5271.5.2	P60763	5881	RAC3	Ras-related C3 botulinum toxin substrate 3 (RAC3)	0.490462	0.0149633
MAPKAPK2.3820.68.2	P49137	9261	MAPKAPK2	MAP kinase-activated protein kinase 2 (MAPK2)	0.486367	0.0159562
N6AMT1.11096.57.3	Q9Y5N5	29104	N6AMT1	HemK methyltransferase family member 2 (HEMK2)	0.48555	0.0161606
AKT2.5360.9.2	P31751	208	AKT2	RAC-beta serine/threonine-protein kinase (PKB beta)	0.480299	0.017526
AKR7A2.4188.1.2	O43488	8574	AKR7A2	Aflatoxin B1 aldehyde reductase member 2 (Aflatoxin B1 aldehyde reductase)	0.473689	0.0193768
RPS6KA3.3469.74.1	P51812	6197	RPS6KA3	Ribosomal protein S6 kinase alpha-3 (RPS6KA3)	0.472506	0.0197242
PIK3CG.3391.10.2	P48736	5294	PIK3CG	Phosphatidylinositol 4,5-bisphosphate 3-kinase catalytic subunit gamma isoform (PK3CG)	0.469338	0.0206794
AKT1.AKT2.AKT3.3392.68.2	P31749, P31751, Q9Y243	207, 208, 10000	AKT1, AKT2, AKT3	RAC-alpha/beta/gamma serine/threonine-protein kinase (PKB a/b/g)	0.46924	0.0207096
GAPDH.3848.14.2	P04406	2597	GAPDH	Glyceraldehyde-3-phosphate dehydrogenase (GAPDH, liver)	0.467014	0.0214038
MAP2K1.2864.2.3	Q02750	5604	MAP2K1	Dual specificity mitogen-activated protein kinase kinase 1 (MEK1)	0.455532	0.0252895
CDC37.3879.50.1	Q16543	11140	CDC37	Hsp90 co-chaperone Cdc37 (CDC37)	0.453592	0.0259987
ERP29.4983.6.1	P30040	10961	ERP29	Endoplasmic reticulum resident protein 29 (ERP29)	0.449908	0.0273895
APOD.4712.28.2	P05090	347	APOD	Apolipoprotein D (Apo D)	0.447914	0.0281668
DUSP3.3480.7.1	P51452	1845	DUSP3	Dual specificity protein phosphatase 3 (DUS3)	0.447246	0.0284311
CSRP3.9171.11.3	P50461	8048	CSRP3	Cysteine and glycine-rich protein 3 (CSRP3)	0.446645	0.0286706
UFM1.3836.51.2	P61960	51569	UFM1	Ubiquitin-fold modifier 1 (UFM1)	0.446606	0.0286862
INHBA.2748.3.2	P08476	3624	INHBA	Inhibin beta A chain (Activin A)	0.446458	0.0287455
SRC.5488.74.3	P12931	6714	SRC	Proto-oncogene tyrosine-protein kinase Src (SRCN1)	0.444251	0.0296407
HSD17B10.4217.49.3	Q99714	3028	HSD17B10	3-hydroxyacyl-CoA dehydrogenase type-2 (ERAB)	0.441945	0.0305997
NAGK.3894.15.2	Q9UJ70	55577	NAGK	N-acetyl-D-glucosamine kinase (NAGK)	0.437631	0.0324602
SHBG.4929.55.1	P04278	6462	SHBG	Sex hormone-binding globulin (SHBG)	0.43416	0.0340216
DDX19B.5460.60.3	Q9UMR2	11269	DDX19B	ATP-dependent RNA helicase DDX19B (DEAD-box protein 19B)	0.432348	0.0348601
UFC1.3405.6.2	Q9Y3C8	51506	UFC1	Ubiquitin-fold modifier-conjugating enzyme 1 (UFC1)	0.425907	0.0379742
ICOSLG.5061.27.3	O75144	23308	ICOSLG	ICOS ligand (B7-H2)	0.425725	0.0380653
PRKCA.2644.11.2	P17252	5578	PRKCA	Protein kinase C alpha type (PKC-A)	0.421429	0.0402658
KLK11.2831.29.1	Q9UBX7	11012	KLK11	Kallikrein-11	0.417523	0.0423525
GRB2.5464.52.3	P62993	2885	GRB2	Growth factor receptor-bound protein 2 (GRB2 adapter protein)	0.407331	0.0481987
CAST.3026.5.2	P20810	831	CAST	Calpastatin	-0.711509	9.68e-05
APOB.2797.56.2	P04114	338	APOB	Apolipoprotein B (Apo B)	-0.660509	0.000443261
F10.4878.3.1	P00742	2159	F10	Coagulation Factor X	-0.618884	0.00126347
PRLR.5114.65.3	P16471	5618	PRLR	Prolactin receptor	-0.618685	0.00126937
SCARB2.5100.53.3	Q14108	950	SCARB2	Lysosome membrane protein 2 (LIMP II)	-0.608851	0.00159177
SCT.3728.52.2	P09683	6343	SCT	Secretin	-0.603533	0.00179358
F10.3077.66.2	P00742	2159	F10	Coagulation factor Xa (Coagulation Factor Xa)	-0.584779	0.00268883
IFNA10.14128.121.3	P01566	3446	IFNA10	Interferon alpha-10 (IFN10)	-0.579334	0.00301075
CPB2.3518.54.2	Q96IY4	1361	CPB2	Carboxypeptidase B2 (TAFI)	-0.577614	0.00311898
FAM3D.13102.1.3	Q96BQ1	131177	FAM3D	Protein FAM3D (FAM3D)	-0.574308	0.00333629
GDF2.4880.21.1	Q9UK05	2658	GDF2	Growth/differentiation factor 2 (GDF2)	-0.564657	0.00404529
AHSG.3581.53.3	P02765	197	AHSG	Alpha-2-HS-glycoprotein (a2-HS-Glycoprotein)	-0.56367	0.00412447
NRG4.14139.16.3	Q8WWG1	145957	NRG4	Neuregulin-4 (NRG4)	-0.556191	0.00476795
A2M.3708.62.1	P01023	2	A2M	Alpha-2-macroglobulin	-0.555081	0.00487029
IL4R.3055.54.2	P24394	3566	IL4R	Interleukin-4 receptor subunit alpha (IL-4 sR)	-0.549402	0.00542317
CD36.2973.15.2	P16671	948	CD36	Platelet glycoprotein 4 (CD36 ANTIGEN)	-0.54388	0.00601031
AGT.3484.60.2	P01019	183	AGT	Angiotensinogen	-0.538386	0.00664633
EDA2R.3083.71.1	Q9HAV5	60401	EDA2R	Tumor necrosis factor receptor superfamily member 27 (XEDAR)	-0.532155	0.00743474
PRSS3.3479.71.2	P35030	5646	PRSS3	Trypsin-3 (TRY3)	-0.531471	0.00752584
GP1BA.4990.87.1	P07359	2811	GP1BA	Platelet glycoprotein Ib alpha chain (GP1BA)	-0.52499	0.00843612
JAG2.5093.47.3	Q9Y219	3714	JAG2	Protein jagged-2 (JAG2)	-0.521159	0.00901593
YWHAQ.7625.27.3	P27348	10971	YWHAQ	14-3-3 protein theta (14-3-3 protein theta)	-0.517185	0.00965193
CD300C.5066.134.3	Q08708	10871	CD300C	CMRF35-like molecule 6 (CLM6)	-0.513735	0.0102338
BMP6.8459.10.3	P22004	654	BMP6	Bone morphogenetic protein 6 (BMP-6)	-0.512899	0.0103791
LMAN2.7638.30.3	Q12907	10960	LMAN2	Vesicular integral-membrane protein VIP36 (Lectin, mannose-binding 2)	-0.510535	0.0107991
ETHE1.3847.56.2	O95571	23474	ETHE1	Persulfide dioxygenase ETHE1, mitochondrial (ETHE1)	-0.507105	0.0114334
CDH6.3591.51.3	P55285	1004	CDH6	Cadherin-6 (Cadherin-6)	-0.505739	0.0116945
S100A4.14116.129.3	P26447	6275	S100A4	Protein S100-A4 (S100A4)	-0.500332	0.0127764
PRKCG.5476.66.3	P05129	5582	PRKCG	Protein kinase C gamma type (PKC-G)	-0.497914	0.0132862
PGF.3078.1.2	P49763	5228	PGF	Placenta growth factor (PlGF)	-0.492546	0.0144777
RNF43.14120.2.3	Q68DV7	54894	RNF43	E3 ubiquitin-protein ligase RNF43 (RNF43)	-0.490491	0.0149564
SERPIND1.3316.58.1	P05546	3053	SERPIND1	Heparin cofactor 2 (Heparin cofactor II)	-0.485795	0.0160991
SORCS2.4569.52.2	Q96PQ0	57537	SORCS2	VPS10 domain-containing receptor SorCS2 (SORC2)	-0.484462	0.0164362
EIF5.2612.5.2	P55010	1983	EIF5	Eukaryotic translation initiation factor 5 (eIF-5)	-0.482722	0.0168847
KLRK1.3056.11.1	P26718	22914	KLRK1	NKG2-D type II integral membrane protein (NKG2D)	-0.478407	0.0180404
SERPINA4.3449.58.2	P29622	5267	SERPINA4	Kallistatin	-0.476533	0.0185619
HIST2H2BE.14143.8.3	Q16778	8349	HIST2H2BE	Histone H2B type 2-E (H2B2E)	-0.476475	0.0185783
SLPI.4413.3.2	P03973	6590	SLPI	Antileukoproteinase (SLPI)	-0.475478	0.0188609
HMGCR.5230.99.3	P04035	3156	HMGCR	3-hydroxy-3-methylglutaryl-coenzyme A reductase (HMGR)	-0.474728	0.0190758
GDF5.2752.62.2	P43026	8200	GDF5	Growth/differentiation factor 5 (BMP-14)	-0.474019	0.0192808
MUC1.9176.3.3	P15941	4582	MUC1	Mucin-1 (MUC1)	-0.472561	0.0197079
FGFR3.3809.1.2	P22607	2261	FGFR3	Fibroblast growth factor receptor 3 (FGFR-3)	-0.471752	0.0199482
POR.2731.29.2	P16435	5447	POR	NADPH--cytochrome P450 reductase (NADPH-P450 Oxidoreductase)	-0.469287	0.0206951
SERPINA10.13119.26.3	Q9UK55	51156	SERPINA10	Protein Z-dependent protease inhibitor (protein Z inhibitor)	-0.466448	0.0215832
TP53.6152.111.3	P04637	7157	TP53	Cellular tumor antigen p53 (p53)	-0.464952	0.0220635
MED1.5470.69.2	Q15648	5469	MED1	Mediator of RNA polymerase II transcription subunit 1 (MED-1)	-0.457966	0.0244217
IL12A.IL12B.10367.62.3	P29459, P29460	3592, 3593	IL12A, IL12B	Interleukin-12 (IL-12)	-0.454759	0.0255702
ZNRF3.14122.132.3	Q9ULT6	84133	ZNRF3	E3 ubiquitin-protein ligase ZNRF3 (ZNRF3)	-0.454387	0.0257062
C3.2683.1.2	P01024	718	C3	Complement C3b, inactivated (iC3b)	-0.453649	0.0259777
C4A.C4B.2182.54.1	P0C0L4, P0C0L5	720, 721	C4A, C4B	Complement C4b (C4b)	-0.45351	0.0260291
FGG.4989.7.1	P02679	2266	FGG	Fibrinogen gamma chain	-0.451749	0.0266872
CASP2.4904.7.1	P42575	835	CASP2	Caspase-2	-0.447063	0.0285039
ANGPTL4.3796.79.2	Q9BY76	51129	ANGPTL4	Angiopoietin-related protein 4 (ANGL4)	-0.446391	0.0287723
FGA.FGB.FGG.4907.56.1	P02671, P02675, P02679	2243, 2244, 2266	FGA, FGB, FGG	D-dimer	-0.444788	0.0294208
IFNA7.14129.1.3	P01567	3444	IFNA7	Interferon alpha-7 (IFNA7)	-0.442262	0.0304664
CTSZ.4971.1.1	Q9UBR2	1522	CTSZ	Cathepsin Z (CATZ)	-0.43551	0.0334074
FAM107A.2760.2.2	O95990	11170	FAM107A	Protein FAM107A (DRR1)	-0.43536	0.0334752
CDH1.2501.51.3	P12830	999	CDH1	Cadherin-1 (Cadherin E)	-0.43291	0.0345983
DDR2.3606.2.1	Q16832	4921	DDR2	Discoidin domain-containing receptor 2 (Discoidin domain receptor 2)	-0.432752	0.0346718
PRSS27.3624.3.4	Q9BQR3	83886	PRSS27	Serine protease 27 (Marapsin)	-0.432339	0.0348643
LGMN.3622.33.4	Q99538	5641	LGMN	Legumain (LGMN)	-0.427631	0.0371199
CRELD1.7628.40.3	Q96HD1	78987	CRELD1	Cysteine-rich with EGF-like domain protein 1 (CREL1)	-0.427163	0.0373503
COL18A1.2201.17.6	P39060	80781	COL18A1	Endostatin (Endostatin)	-0.425029	0.0384152
AGR2.4959.2.1	O95994	10551	AGR2	Anterior gradient protein 2 homolog (AGR2)	-0.42256	0.039677
IL1B.3037.62.1	P01584	3553	IL1B	Interleukin-1 beta (IL-1b)	-0.418748	0.0416891
CDH3.2643.57.2	P22223	1001	CDH3	Cadherin-3 (P-Cadherin)	-0.416978	0.0426503
HK1.13131.5.3	P19367	3098	HK1	Hexokinase-1 (HXK1)	-0.416897	0.0426947
MSR1.3684.78.3	P21757	4481	MSR1	Macrophage scavenger receptor types I and II (Macrophage scavenger receptor)	-0.416848	0.0427215
SPTAN1.5031.10.1	Q13813	6709	SPTAN1	Spectrin alpha chain, non-erythrocytic 1 (SPTA2)	-0.415299	0.043578
AFM.4763.31.3	P43652	173	AFM	Afamin	-0.413814	0.0444117
BRF1.5384.67.3	Q92994	2972	BRF1	Transcription factor IIIB 90 kDa subunit (BRF-1)	-0.413671	0.0444926
IL22RA1.3620.67.2	Q8N6P7	58985	IL22RA1	Interleukin-22 receptor subunit alpha-1 (IL22RA1)	-0.412933	0.0449122
NID2.3633.70.5	Q14112	22795	NID2	Nidogen-2 (NID2)	-0.412285	0.0452831
CD48.3292.75.1	P09326	962	CD48	CD48 antigen (CD48)	-0.412136	0.0453687
CD70.5807.77.3	P32970	970	CD70	CD70 antigen (CD70)	-0.410309	0.046429
PYY.3727.35.1	P10082	5697	PYY	Peptide YY (PYY)	-0.409396	0.0469661
PPIB.4718.5.2	P23284	5479	PPIB	Peptidyl-prolyl cis-trans isomerase B (PPIB)	-0.407422	0.0481439
ELANE.5308.89.2	P08246	1991	ELANE	Neutrophil elastase (Elastase)	-0.405665	0.0492115
SFN.4829.43.6	P31947	2810	SFN	14-3-3 protein sigma (STRATIFIN)	-0.405247	0.0494682
Spearman Correlations between plasma proteins and NEFA
Somamer ID	UniProt	EntrezGeneID	Entrez Gene Symbol	Target Name	Spearman	pvalue
IL1RN.5353.89.2	P18510	3557	IL1RN	Interleukin-1 receptor antagonist protein (IL-1Ra)	0.817161	1.0989e-06
GDF15.4374.45.2	Q99988	9518	GDF15	Growth/differentiation factor 15 (GDF15)	0.783302	6.01119e-06
FABP3.5437.63.3	P05413	2170	FABP3	Fatty acid-binding protein, heart (FABP)	0.766568	1.25169e-05
IL1RL1.4234.8.2	Q01638	9173	IL1RL1	Interleukin-1 receptor-like 1 (IL-1 R4)	0.763224	1.43898e-05
FABP1.11516.7.3	P07148	2168	FABP1	Fatty acid-binding protein, liver (FABPL)	0.75163	2.29463e-05
MPO.2580.83.2	P05164	4353	MPO	Myeloperoxidase	0.744958	2.96816e-05
IGFBP1.2771.35.2	P08833	3484	IGFBP1	Insulin-like growth factor-binding protein 1 (IGFBP-1)	0.738289	3.80975e-05
STC1.4930.21.1	P52823	6781	STC1	Stanniocalcin-1	0.698388	0.00014745
HIST1H3A.14146.92.3	P68431	8350	HIST1H3A	Histone H3.1 (H31)	0.693029	0.000173998
IGFBP2.8469.41.3	P18065	3485	IGFBP2	Insulin-like growth factor-binding protein 2 (IGFBP-2)	0.677799	0.000273479
CCL23.3028.36.2	P55773	6368	CCL23	Ck-beta-8-1 (Ck-b-8-1)	0.66603	0.000381182
MAP2K1.2864.2.3	Q02750	5604	MAP2K1	Dual specificity mitogen-activated protein kinase kinase 1 (MEK1)	0.66032	0.000445533
TNFRSF1A.2654.19.1	P19438	7132	TNFRSF1A	Tumor necrosis factor receptor superfamily member 1A (TNF sR-I)	0.630154	0.00096558
FGF12.4392.54.2	P61328	2257	FGF12	Fibroblast growth factor 12 (FGF-12)	0.628684	0.00100063
TIMP1.2211.9.6	P01033	7076	TIMP1	Metalloproteinase inhibitor 1 (TIMP-1)	0.626633	0.00105136
XRCC6.2835.1.4	P12956	2547	XRCC6	X-ray repair cross-complementing protein 6 (Ku70)	0.616018	0.00135071
ESM1.3805.16.2	Q9NQ30	11082	ESM1	Endothelial cell-specific molecule 1 (Endocan)	0.601398	0.00188053
CTSD.5508.62.3	P07339	1509	CTSD	Cathepsin D (Cathepsin D)	0.583725	0.00274875
NTN1.6649.51.3	O95631	9423	NTN1	Netrin-1 (NET1)	0.570156	0.00362723
PRTN3.3514.49.2	P24158	5657	PRTN3	Myeloblastin (Proteinase-3)	0.569335	0.00368722
HGF.2681.23.2	P14210	3082	HGF	Hepatocyte growth factor (HGF)	0.564755	0.0040375
CCL13.4144.13.1	Q99616	6357	CCL13	C-C motif chemokine 13 (MCP-4)	0.543271	0.0060782
TNFAIP6.5036.50.1	P98066	7130	TNFAIP6	Tumor necrosis factor-inducible gene 6 protein (TSG-6)	0.532899	0.00733669
CSF2.4697.59.2	P04141	1437	CSF2	Granulocyte-macrophage colony-stimulating factor (GM-CSF)	0.531533	0.00751755
HSP90AA1.HSP90AB1.2625.53.4	P07900, P08238	3320, 3326	HSP90AA1, HSP90AB1	Heat shock protein HSP 90-alpha/beta (HSP 90a/b)	0.529705	0.00776536
CCL23.2913.1.2	P55773	6368	CCL23	C-C motif chemokine 23 (MPIF-1)	0.521681	0.00893504
B2M.3485.28.2	P61769	567	B2M	Beta-2-microglobulin	0.515592	0.00991709
PLAUR.2652.15.1	Q03405	5329	PLAUR	Urokinase plasminogen activator surface receptor (suPAR)	0.514842	0.010044
ICOSLG.5061.27.3	O75144	23308	ICOSLG	ICOS ligand (B7-H2)	0.507572	0.0113453
RETN.3046.31.1	Q9HD89	56729	RETN	Resistin	0.503049	0.0122229
SSRP1.5032.64.1	Q08945	6749	SSRP1	FACT complex subunit SSRP1 (SSRP1)	0.502124	0.0124091
FETUB.3367.8.3	Q9UGM5	26998	FETUB	Fetuin-B (FETUB)	-0.745261	2.93416e-05
MAP2K4.5242.37.3	P45985	6416	MAP2K4	Dual specificity mitogen-activated protein kinase kinase 4 (MP2K4)	-0.733194	4.58764e-05
CDON.4541.49.2	Q4KMG0	50937	CDON	Cell adhesion molecule-related/down-regulated by oncogenes (CDON)	-0.719457	7.42186e-05
BMP1.3348.49.2	P13497	649	BMP1	Bone morphogenetic protein 1 (BMP-1)	-0.713741	8.99385e-05
APOA1.2750.3.2	P02647	335	APOA1	Apolipoprotein A-I (Apo A-I)	-0.689552	0.000193372
HAPLN1.3196.6.2	P10915	1404	HAPLN1	Hyaluronan and proteoglycan link protein 1 (HPLN1)	-0.667147	0.000369584
MRC2.3041.55.2	Q9UBG0	9902	MRC2	C-type mannose receptor 2 (MRC2)	-0.662707	0.000417571
ECE1.3611.70.4	P42892	1889	ECE1	Endothelin-converting enzyme 1	-0.649376	0.000595511
GDF11.MSTN.2765.4.3	O95390, O14793	10220, 2660	GDF11, MSTN	Growth/differentiation factor 11/8 (GDF-11/8)	-0.641754	0.000724108
CXCL12.3516.60.2	P48061	6387	CXCL12	Stromal cell-derived factor 1 (SDF-1)	-0.638056	0.000794681
UBE2G2.9199.6.3	P60604	7327	UBE2G2	Ubiquitin-conjugating enzyme E2 G2 (UB2G2)	-0.632611	0.000909348
LEP.8484.24.3	P41159	3952	LEP	Leptin	-0.628825	0.000997222
AFM.4763.31.3	P43652	173	AFM	Afamin	-0.627141	0.00103859
CCL22.3508.78.3	O00626	6367	CCL22	C-C motif chemokine 22 (MDC)	-0.621788	0.00118005
IGFBP3.2571.12.3	P17936	3486	IGFBP3	Insulin-like growth factor-binding protein 3 (IGFBP-3)	-0.61827	0.00128175
CCDC80.3234.23.2	Q76M96	151887	CCDC80	Coiled-coil domain-containing protein 80 (URB)	-0.616779	0.00132706
MIA.2687.2.1	Q16674	8190	MIA	Melanoma-derived growth regulatory protein (MIA)	-0.600238	0.00192926
RET.3220.40.2	P07949	5979	RET	Proto-oncogene tyrosine-protein kinase receptor Ret (RET)	-0.598681	0.00199636
MMP2.4160.49.1	P08253	4313	MMP2	72 kDa type IV collagenase (MMP-2)	-0.589492	0.00243424
CA6.3352.80.3	P23280	765	CA6	Carbonic anhydrase 6	-0.579643	0.00299164
FN1.4131.72.2	P02751	2335	FN1	Fibronectin	-0.569077	0.00370625
CCL16.4913.78.1	O15467	6360	CCL16	C-C motif chemokine 16 (HCC-4)	-0.56762	0.00381525
TYK2.5260.80.3	P29597	7297	TYK2	Non-receptor tyrosine-protein kinase TYK2 (TYK2)	-0.540428	0.00640368
CCL25.2705.5.2	O15444	6370	CCL25	C-C motif chemokine 25 (TECK)	-0.539973	0.00645709
POSTN.3457.57.1	Q15063	10631	POSTN	Periostin (Periostin)	-0.53471	0.00710252
FAP.5029.3.1	Q12884	2191	FAP	Prolyl endopeptidase FAP (SEPR)	-0.520728	0.00908318
CDH3.2643.57.2	P22223	1001	CDH3	Cadherin-3 (P-Cadherin)	-0.516685	0.00973452
SHH.2743.5.2	Q15465	6469	SHH	Sonic hedgehog protein (Sonic Hedgehog)	-0.514904	0.0100335
LRRK2.10990.21.3	Q5S007	120892	LRRK2	Leucine-rich repeat serine/threonine-protein kinase 2 (LRRK2)	-0.512447	0.0104583
HRG.4996.66.1	P04196	3273	HRG	Histidine-rich glycoprotein (HRG)	-0.509121	0.011057
Spearman Correlations between plasma proteins and glucose
Somamer ID	UniProt	Entrez Gene ID	Entrez Gene Symbol	Target Name	Spearman r	p-value (correlation)
MUC1.9176.3.3	P15941	4582	MUC1	Mucin-1 (MUC1)	0.613726	0.00142415
IL17A.9170.24.3	Q16552	3605	IL17A	Interleukin-17A (IL-17)	0.554782	0.00489819
PRSS3.3479.71.2	P35030	5646	PRSS3	Trypsin-3 (TRY3)	0.542366	0.00618025
MYC.10362.35.3	P01106	4609	MYC	Myc proto-oncogene protein (c-Myc)	0.534423	0.0071392
RNF43.14120.2.3	Q68DV7	54894	RNF43	E3 ubiquitin-protein ligase RNF43 (RNF43)	0.508822	0.0111121
GCKR.5223.59.3	Q14397	2646	GCKR	Glucokinase regulatory protein (GCKR)	0.494774	0.0139729
NID2.3633.70.5	Q14112	22795	NID2	Nidogen-2 (NID2)	0.47953	0.0177335
ETHE1.3847.56.2	O95571	23474	ETHE1	Persulfide dioxygenase ETHE1, mitochondrial (ETHE1)	0.467335	0.0213024
CDH3.2643.57.2	P22223	1001	CDH3	Cadherin-3 (P-Cadherin)	0.466333	0.0216199
CD48.3292.75.1	P09326	962	CD48	CD48 antigen (CD48)	0.460802	0.023441
CNTN4.3298.52.2	Q8IWV2	152330	CNTN4	Contactin-4	0.458942	0.0240806
PRDX5.5017.19.1	P30044	25824	PRDX5	Peroxiredoxin-5, mitochondrial (Peroxiredoxin-5)	0.445098	0.0292944
PGF.3078.1.2	P49763	5228	PGF	Placenta growth factor (PlGF)	0.442074	0.0305455
CD70.5807.77.3	P32970	970	CD70	CD70 antigen (CD70)	0.42683	0.037515
ECE1.3611.70.4	P42892	1889	ECE1	Endothelin-converting enzyme 1	0.424652	0.0386057
NRG4.14139.16.3	Q8WWG1	145957	NRG4	Neuregulin-4 (NRG4)	0.422039	0.0399474
SLPI.4413.3.2	P03973	6590	SLPI	Antileukoproteinase (SLPI)	0.417393	0.0424232
CD93.14136.234.3	Q9NPY3	22918	CD93	Complement component C1q receptor (C1QR1)	0.404793	0.0497479
MAP2K1.2864.2.3	Q02750	5604	MAP2K1	Dual specificity mitogen-activated protein kinase kinase 1 (MEK1)	-0.485628	0.0161411
XRCC6.2835.1.4	P12956	2547	XRCC6	X-ray repair cross-complementing protein 6 (Ku70)	-0.471575	0.020001
PPA1.5021.13.1	Q15181	5464	PPA1	Inorganic pyrophosphatase (PPase)	-0.470384	0.02036
MDH1.3853.56.1	P40925	4190	MDH1	Malate dehydrogenase, cytoplasmic (MDHC)	-0.451852	0.0266483
NACA.3854.24.1	Q13765	4666	NACA	Nascent polypeptide-associated complex subunit alpha (NACA)	-0.422039	0.0399474
HSP90AA1.HSP90AB1.2625.53.4	P07900, P08238	3320, 3326	HSP90AA1, HSP90AB1	Heat shock protein HSP 90-alpha/beta (HSP 90a/b)	-0.414034	0.0442875
AKT2.5360.9.2	P31751	208	AKT2	RAC-beta serine/threonine-protein kinase (PKB beta)	-0.413764	0.0444401
Spearman Correlations between plasma proteins and triglycerides
Somamer ID	UniProt	Entrez Gene ID	Entrez Gene Symbol	Target Name	Spearman r	p-value (correlation)
LYN.3381.24.2	P07948	4067	LYN	Tyrosine-protein kinase Lyn, isoform B (LYNB)	0.549871	0.00537561
LYN.3453.87.2	P07948	4067	LYN	Tyrosine-protein kinase Lyn (LYN)	0.549015	0.00546269
ESD.4984.83.1	P10768	2098	ESD	S-formylglutathione hydrolase (Esterase D)	0.542522	0.00616257
PPA1.5021.13.1	Q15181	5464	PPA1	Inorganic pyrophosphatase (PPase)	0.481587	0.0171827
HSPD1.2682.68.1	P10809	3329	HSPD1	60 kDa heat shock protein, mitochondrial (HSP 60)	0.480876	0.0173715
DYNLRB1.3845.51.2	Q9NP97	83658	DYNLRB1	Dynein light chain roadblock-type 1 (DLRB1)	0.463069	0.0226802
RAC3.5271.5.2	P60763	5881	RAC3	Ras-related C3 botulinum toxin substrate 3 (RAC3)	0.460241	0.0236325
MDM2.4245.80.2	Q00987	4193	MDM2	E3 ubiquitin-protein ligase Mdm2 (MDM2)	0.444327	0.0296095
EGF.5509.7.3	P01133	1950	EGF	Epidermal growth factor (EGF)	0.441802	0.03066
KPNB1.3887.90.2	Q14974	3837	KPNB1	Importin subunit beta-1 (IMB1)	0.440076	0.031395
IL5RA.4491.4.2	Q01344	3568	IL5RA	Interleukin-5 receptor subunit alpha (IL-5 Ra)	0.436188	0.0331023
HSD17B10.4217.49.3	Q99714	3028	HSD17B10	3-hydroxyacyl-CoA dehydrogenase type-2 (ERAB)	0.4345	0.0338661
SGTA.3868.8.1	O43765	6449	SGTA	Small glutamine-rich tetratricopeptide repeat-containing protein alpha (SGTA)	0.429784	0.0360745
GRB2.5464.52.3	P62993	2885	GRB2	Growth factor receptor-bound protein 2 (GRB2 adapter protein)	0.425001	0.0384293
COL23A1.4543.65.2	Q86Y22	91522	COL23A1	Collagen alpha-1(XXIII) chain (CONA1)	0.423319	0.0392857
CST5.3803.10.2	P28325	1473	CST5	Cystatin-D (CYTD)	0.421999	0.0399682
STAT3.10346.5.3	P40763	6774	STAT3	Signal transducer and activator of transcription 3 (STAT3)	0.417379	0.042431
EIF4G2.4230.1.2	P78344	1982	EIF4G2	Eukaryotic translation initiation factor 4 gamma 2 (IF4G2)	0.413558	0.0445567
DNAJB1.3852.19.2	P25685	3337	DNAJB1	DnaJ homolog subfamily B member 1 (HSP 40)	0.410499	0.0463178
PDE5A.5256.86.3	O76074	8654	PDE5A	cGMP-specific 3',5'-cyclic phosphodiesterase (PDE5A)	0.406822	0.0485064
IL24.3321.2.2	Q13007	11009	IL24	Interleukin-24 (IL24)	0.406305	0.0488205
NACA.3854.24.1	Q13765	4666	NACA	Nascent polypeptide-associated complex subunit alpha (NACA)	0.405826	0.0491129
DDX19B.5460.60.3	Q9UMR2	11269	DDX19B	ATP-dependent RNA helicase DDX19B (DEAD-box protein 19B)	0.405551	0.0492814
CRELD1.7628.40.3	Q96HD1	78987	CRELD1	Cysteine-rich with EGF-like domain protein 1 (CREL1)	-0.581882	0.00285626
SERPINF1.9211.19.3	P36955	5176	SERPINF1	Pigment epithelium-derived factor (PEDF)	-0.516833	0.00971001
AHSG.3581.53.3	P02765	197	AHSG	Alpha-2-HS-glycoprotein (a2-HS-Glycoprotein)	-0.504094	0.0120153
PGF.3078.1.2	P49763	5228	PGF	Placenta growth factor (PlGF)	-0.49341	0.0142802
AGT.3484.60.2	P01019	183	AGT	Angiotensinogen	-0.483126	0.0167797
ETHE1.3847.56.2	O95571	23474	ETHE1	Persulfide dioxygenase ETHE1, mitochondrial (ETHE1)	-0.471923	0.0198973
CXCL8.3447.64.2	P10145	3576	CXCL8	Interleukin-8 (IL-8)	-0.468223	0.0210244
CD300C.5066.134.3	Q08708	10871	CD300C	CMRF35-like molecule 6 (CLM6)	-0.467392	0.0212846
TNFRSF1B.3152.57.1	P20333	7133	TNFRSF1B	Tumor necrosis factor receptor superfamily member 1B (TNF sR-II)	-0.467199	0.0213454
IL7R.5089.11.3	P16871	3575	IL7R	Interleukin-7 receptor subunit alpha (IL-7 Ra)	-0.464474	0.0222187
PRDX5.5017.19.1	P30044	25824	PRDX5	Peroxiredoxin-5, mitochondrial (Peroxiredoxin-5)	-0.460497	0.023545
PRLR.5114.65.3	P16471	5618	PRLR	Prolactin receptor	-0.458531	0.0242237
TGFBR3.3009.3.2	Q03167	7049	TGFBR3	Transforming growth factor beta receptor type 3 (TGF-b R III)	-0.457665	0.0245277
UNC5C.5139.32.3	O95185	8633	UNC5C	Netrin receptor UNC5C (UNC5H3)	-0.456311	0.0250091
GDF2.4880.21.1	Q9UK05	2658	GDF2	Growth/differentiation factor 2 (GDF2)	-0.455003	0.0254813
PRKCG.5476.66.3	P05129	5582	PRKCG	Protein kinase C gamma type (PKC-G)	-0.452629	0.0263567
MDK.2911.27.2	P21741	4192	MDK	Midkine	-0.45109	0.0269369
IL1B.3037.62.1	P01584	3553	IL1B	Interleukin-1 beta (IL-1b)	-0.442694	0.0302855
CCNB1.5347.59.3	P14635	891	CCNB1	G2/mitotic-specific cyclin-B1 (Cyclin B1)	-0.436398	0.0330082
FGFR3.3809.1.2	P22607	2261	FGFR3	Fibroblast growth factor receptor 3 (FGFR-3)	-0.431321	0.0353426
ASAH2.3212.30.3	Q9NR71	56624	ASAH2	Neutral ceramidase (ASAH2)	-0.430937	0.0355243
IFNA7.14129.1.3	P01567	3444	IFNA7	Interferon alpha-7 (IFNA7)	-0.427328	0.037269
KLRK1.3056.11.1	P26718	22914	KLRK1	NKG2-D type II integral membrane protein (NKG2D)	-0.420402	0.0408064
NID2.3633.70.5	Q14112	22795	NID2	Nidogen-2 (NID2)	-0.413912	0.0443563
EDA2R.3083.71.1	Q9HAV5	60401	EDA2R	Tumor necrosis factor receptor superfamily member 27 (XEDAR)	-0.412593	0.0451065
DDR2.3606.2.1	Q16832	4921	DDR2	Discoidin domain-containing receptor 2 (Discoidin domain receptor 2)	-0.412281	0.0452854
Spearman Correlations between plasma proteins and C3 acylcarnitine
Somamer ID	UniProt	EntrezGeneID	Entrez Gene Symbol	Target Name	Spearman	pvalue
CDH6.3591.51.3	P55285	1004	CDH6	Cadherin-6 (Cadherin-6)	0.762609	2.3616e-05
TNFSF11.2917.3.2	O14788	8600	TNFSF11	Tumor necrosis factor ligand superfamily member 11 (sRANKL)	0.731304	7.66282e-05
DKKL1.3644.5.4	Q9UK85	27120	DKKL1	Dickkopf-like protein 1 (Soggy-1)	0.68943	0.000194084
CHKB.13117.232.3	Q9Y259	1120	CHKB	Choline/ethanolamine kinase (CHKB)	0.688845	0.000197532
APOA1.2750.3.2	P02647	335	APOA1	Apolipoprotein A-I (Apo A-I)	0.677973	0.000272106
PPP3R1.3657.74.3	P63098	5534	PPP3R1	Calcineurin subunit B type 1 (Calcineurin B a)	0.676234	0.000286066
TNFRSF17.2665.26.2	Q02223	608	TNFRSF17	Tumor necrosis factor receptor superfamily member 17 (BCMA)	0.671015	0.000331751
TF.4162.54.2	P02787	7018	TF	Serotransferrin (Transferrin)	0.663916	0.000403996
KLK14.3681.87.3	Q9P0G3	43847	KLK14	Kallikrein-14 (kallikrein 14)	0.654482	0.000520844
OPCML.3634.5.4	Q14982	4978	OPCML	Opioid-binding protein/cell adhesion molecule (OBCAM)	0.651588	0.000562108
LGMN.3622.33.4	Q99538	5641	LGMN	Legumain (LGMN)	0.631304	0.00120784
CFB.4129.72.1	P00751	629	CFB	Complement factor B (Factor B)	0.608091	0.00161938
ALB.3707.12.2	P02768	213	ALB	Serum albumin (Albumin)	0.606087	0.00208374
COL18A1.2201.17.6	P39060	80781	COL18A1	Endostatin (Endostatin)	0.596217	0.00210663
APOL1.11510.31.3	O14791	8542	APOL1	Apolipoprotein L1 (Apo L1)	0.589772	0.00241979
CDK5.CDK5R1.3358.51.2	Q00535, Q15078	1020, 8851	CDK5, CDK5R1	Cyclin-dependent kinase 5:Cyclin-dependent kinase 5 activator 1 complex (CDK5/p35)	0.589565	0.00291131
LMAN2.7638.30.3	Q12907	10960	LMAN2	Vesicular integral-membrane protein VIP36 (Lectin, mannose-binding 2)	0.588952	0.00246234
AFM.4763.31.3	P43652	173	AFM	Afamin	0.572858	0.00343558
CLEC4M.3030.3.2	Q9H2X3	10332	CLEC4M	C-type lectin domain family 4 member M (DC-SIGNR)	0.569563	0.00367048
AHSG.3581.53.3	P02765	197	AHSG	Alpha-2-HS-glycoprotein (a2-HS-Glycoprotein)	0.568819	0.00372533
DKK1.3535.84.1	O94907	22943	DKK1	Dickkopf-related protein 1 (DKK1)	0.565151	0.00400612
HAPLN1.3196.6.2	P10915	1404	HAPLN1	Hyaluronan and proteoglycan link protein 1 (HPLN1)	0.56087	0.00501135
CTSS.3181.50.2	P25774	1520	CTSS	Cathepsin S (Cathepsin S)	0.557947	0.00460972
PRSS3.3479.71.2	P35030	5646	PRSS3	Trypsin-3 (TRY3)	0.550989	0.00526359
ENTPD5.4437.56.3	O75356	957	ENTPD5	Ectonucleoside triphosphate diphosphohydrolase 5 (ENTP5)	0.549565	0.00613291
SERPINA10.13119.26.3	Q9UK55	51156	SERPINA10	Protein Z-dependent protease inhibitor (protein Z inhibitor)	0.544348	0.00671776
GRP.5897.58.3	P07492	2922	GRP	Gastrin-releasing peptide (Gastrin-releasing peptide)	0.540987	0.00633853
SERPINC1.3344.60.4	P01008	462	SERPINC1	Antithrombin-III (Antithrombin III)	0.532726	0.00735943
TNFSF9.2599.51.2	P41273	8744	TNFSF9	Tumor necrosis factor ligand superfamily member 9 (4-1BB ligand)	0.529911	0.00773711
VEGFA.4867.15.2	P15692	7422	VEGFA	Vascular endothelial growth factor A, isoform 121 (VEGF121)	0.527826	0.00888811
CCL25.2705.5.2	O15444	6370	CCL25	C-C motif chemokine 25 (TECK)	0.52087	0.00996308
DPT.4979.34.2	Q07507	1805	DPT	Dermatopontin (DERM)	0.52	0.0101048
KLKB1.4152.58.2	P03952	3818	KLKB1	Plasma kallikrein (Prekallikrein)	0.518712	0.00940327
SERPINA5.3389.7.2	P05154	5104	SERPINA5	Plasma serine protease inhibitor (PCI)	0.51818	0.00948924
CDH1.2501.51.3	P12830	999	CDH1	Cadherin-1 (Cadherin E)	0.515989	0.00985049
CNTN2.3296.92.2	Q02246	6900	CNTN2	Contactin-2 (CNTN2)	0.513155	0.0103344
MED1.5470.69.2	Q15648	5469	MED1	Mediator of RNA polymerase II transcription subunit 1 (MED-1)	0.506638	0.0115222
ASAH2.3212.30.3	Q9NR71	56624	ASAH2	Neutral ceramidase (ASAH2)	0.50087	0.0136749
HS6ST1.5465.32.3	O60243	9394	HS6ST1	Heparan-sulfate 6-O-sulfotransferase 1 (H6ST1)	0.500326	0.0127776
C7.2888.49.2	P10643	730	C7	Complement component C7 (C7)	-0.695652	0.000235257
MDM2.4245.80.2	Q00987	4193	MDM2	E3 ubiquitin-protein ligase Mdm2 (MDM2)	-0.659413	0.000456578
HSP90AB1.5467.15.3	P08238	3326	HSP90AB1	Heat shock protein HSP 90-beta (HSP 90b)	-0.61767	0.00129983
SERPINA3.2879.9.2	P01011	12	SERPINA3	Alpha-1-antichymotrypsin (a1-Antichymotrypsin)	-0.61592	0.00135377
YES1.2878.66.2	P07947	7525	YES1	Tyrosine-protein kinase Yes (YES)	-0.606786	0.00166771
HSP90AA1.HSP90AB1.2625.53.4	P07900, P08238	3320, 3326	HSP90AA1, HSP90AB1	Heat shock protein HSP 90-alpha/beta (HSP 90a/b)	-0.603002	0.00181487
FTH1.FTL.5934.1.3	P02794, P02792	2495, 2512	FTH1, FTL	Ferritin (Ferritin)	-0.56534	0.00399123
HAMP.3504.58.2	P81172	57817	HAMP	Hepcidin (LEAP-1)	-0.562731	0.004201
GPI.4272.46.2	P06744	2821	GPI	Glucose-6-phosphate isomerase (PHI)	-0.552294	0.00513539
TNFSF15.2968.61.1	O95150	9966	TNFSF15	Tumor necrosis factor ligand superfamily member 15 (TNFSF15)	-0.534899	0.00707846
PDE1A.5253.1.2	P54750	5136	PDE1A	Calcium/calmodulin-dependent 3',5'-cyclic nucleotide phosphodiesterase 1A (PDE1A)	-0.534783	0.00791195
FGF4.4123.60.2	P08620	2249	FGF4	Fibroblast growth factor 4 (FGF-4)	-0.533305	0.00728367
FGF12.4392.54.2	P61328	2257	FGF12	Fibroblast growth factor 12 (FGF-12)	-0.51689	0.00970064
BID.5798.3.3	P55957	637	BID	BH3-interacting domain death agonist (BID)	-0.51272	0.0104104
MAPK12.5005.4.1	P53778	6300	MAPK12	Mitogen-activated protein kinase 12 (MK12)	-0.511304	0.0116166
CDC37.3879.50.1	Q16543	11140	CDC37	Hsp90 co-chaperone Cdc37 (CDC37)	-0.509565	0.0119405
YWHAB.YWHAE.YWHAG.YWHAH.YWHAQ.YWHAZ.SFN.4179.57.3	P31946, P62258, P61981, Q04917, P27348, P63104, P31947	7529, 7531, 7532, 7533, 10971, 7534, 2810	YWHAB, YWHAE, YWHAG, YWHAH, YWHAQ, YWHAZ, SFN	14-3-3 protein family (14-3-3)	-0.501848	0.012465
Spearman Correlations between plasma proteins and valine
Somamer ID	UniProt	EntrezGeneID	Entrez Gene Symbol	Target Name	Spearman	pvalue
CNTN5.3299.29.2	O94779	53942	CNTN5	Contactin-5 (Contactin-5)	0.649581	0.000592344
UBE2G2.9199.6.3	P60604	7327	UBE2G2	Ubiquitin-conjugating enzyme E2 G2 (UB2G2)	0.648662	0.000606654
PAPPA.4148.49.2	Q13219	5069	PAPPA	Pappalysin-1 (PAPP-A)	0.594153	0.00220291
FETUB.3367.8.3	Q9UGM5	26998	FETUB	Fetuin-B (FETUB)	0.553072	0.00506019
CXCL13.3487.32.2	O43927	10563	CXCL13	C-X-C motif chemokine 13 (BLC)	0.549979	0.0053647
APOA1.2750.3.2	P02647	335	APOA1	Apolipoprotein A-I (Apo A-I)	0.533643	0.00723972
DKK1.3535.84.1	O94907	22943	DKK1	Dickkopf-related protein 1 (DKK1)	0.524551	0.00850095
HAPLN1.3196.6.2	P10915	1404	HAPLN1	Hyaluronan and proteoglycan link protein 1 (HPLN1)	0.51283	0.0103911
DPT.4979.34.2	Q07507	1805	DPT	Dermatopontin (DERM)	0.51192	0.0105513
CCL25.2705.5.2	O15444	6370	CCL25	C-C motif chemokine 25 (TECK)	0.510945	0.0107253
CA6.3352.80.3	P23280	765	CA6	Carbonic anhydrase 6	0.508378	0.0111945
CDON.4541.49.2	Q4KMG0	50937	CDON	Cell adhesion molecule-related/down-regulated by oncogenes (CDON)	0.505976	0.0116488
CST5.3803.10.2	P28325	1473	CST5	Cystatin-D (CYTD)	0.502253	0.012383
MMP12.4496.60.2	P39900	4321	MMP12	Macrophage metalloelastase (MMP-12)	0.500713	0.0126976
FTH1.FTL.5934.1.3	P02794, P02792	2495, 2512	FTH1, FTL	Ferritin (Ferritin)	-0.696938	0.000154258
C7.2888.49.2	P10643	730	C7	Complement component C7 (C7)	-0.647272	0.000628865
HSP90AB1.5467.15.3	P08238	3326	HSP90AB1	Heat shock protein HSP 90-beta (HSP 90b)	-0.618735	0.00126789
TNFRSF1A.2654.19.1	P19438	7132	TNFRSF1A	Tumor necrosis factor receptor superfamily member 1A (TNF sR-I)	-0.616465	0.00133678
GDF15.4374.45.2	Q99988	9518	GDF15	Growth/differentiation factor 15 (GDF15)	-0.565427	0.00398441
CD177.13116.25.3	Q8N6Q3	57126	CD177	CD177 antigen (CD177)	-0.558691	0.00454408
HSP90AA1.HSP90AB1.2625.53.4	P07900, P08238	3320, 3326	HSP90AA1, HSP90AB1	Heat shock protein HSP 90-alpha/beta (HSP 90a/b)	-0.544652	0.00592516
IGFBP2.8469.41.3	P18065	3485	IGFBP2	Insulin-like growth factor-binding protein 2 (IGFBP-2)	-0.525495	0.00836205
PRSS2.5034.79.1	P07478	5645	PRSS2	Trypsin-2 (Trypsin 2)	-0.520135	0.00917639
REG1A.13095.51.3	P05451	5967	REG1A	Lithostathine-1-alpha (PSP)	-0.505851	0.0116729
NTN1.6649.51.3	O95631	9423	NTN1	Netrin-1 (NET1)	-0.505531	0.0117347
Spearman Correlations between plasma proteins and leucine/isoleucine
Somamer ID	UniProt	EntrezGeneID	Entrez Gene Symbol	Target Name	Spearman	pvalue
CNTN5.3299.29.2	O94779	53942	CNTN5	Contactin-5 (Contactin-5)	0.578845	0.00304119
LCORL.4304.18.2	Q8N3X6	254251	LCORL	Ligand-dependent nuclear receptor corepressor-like protein (transcription factor MLR1, isoform CRA_b)	0.511184	0.0106824
DKK1.3535.84.1	O94907	22943	DKK1	Dickkopf-related protein 1 (DKK1)	0.510089	0.0108799
UBE2G2.9199.6.3	P60604	7327	UBE2G2	Ubiquitin-conjugating enzyme E2 G2 (UB2G2)	0.506015	0.0116413
PAPPA.4148.49.2	Q13219	5069	PAPPA	Pappalysin-1 (PAPP-A)	0.501957	0.0124429
CTSS.3181.50.2	P25774	1520	CTSS	Cathepsin S (Cathepsin S)	0.477884	0.0181847
CXCL13.3487.32.2	O43927	10563	CXCL13	C-X-C motif chemokine 13 (BLC)	0.461141	0.023326
APOA1.2750.3.2	P02647	335	APOA1	Apolipoprotein A-I (Apo A-I)	0.450099	0.027316
CDH6.3591.51.3	P55285	1004	CDH6	Cadherin-6 (Cadherin-6)	0.447363	0.0283847
LGMN.3622.33.4	Q99538	5641	LGMN	Legumain (LGMN)	0.443725	0.0298573
CFB.4129.72.1	P00751	629	CFB	Complement factor B (Factor B)	0.430959	0.0355139
HFE2.3332.57.1	Q6ZVN8	148738	HFE2	Hemojuvelin (RGM-C)	0.425125	0.0383668
CCL25.2705.5.2	O15444	6370	CCL25	C-C motif chemokine 25 (TECK)	0.419335	0.0413741
CA6.3352.80.3	P23280	765	CA6	Carbonic anhydrase 6	0.409914	0.0466608
FETUB.3367.8.3	Q9UGM5	26998	FETUB	Fetuin-B (FETUB)	0.409165	0.0471027
TYK2.5260.80.3	P29597	7297	TYK2	Non-receptor tyrosine-protein kinase TYK2 (TYK2)	0.405427	0.0493575
HSP90AB1.5467.15.3	P08238	3326	HSP90AB1	Heat shock protein HSP 90-beta (HSP 90b)	-0.582079	0.0028446
FTH1.FTL.5934.1.3	P02794, P02792	2495, 2512	FTH1, FTL	Ferritin (Ferritin)	-0.582024	0.00284785
CD177.13116.25.3	Q8N6Q3	57126	CD177	CD177 antigen (CD177)	-0.576958	0.00316112
C7.2888.49.2	P10643	730	C7	Complement component C7 (C7)	-0.53504	0.00706053
HSP90AA1.HSP90AB1.2625.53.4	P07900, P08238	3320, 3326	HSP90AA1, HSP90AB1	Heat shock protein HSP 90-alpha/beta (HSP 90a/b)	-0.463104	0.0226686
IGHA1.IGHA2.11089.7.3	P01876, P01877	3493, 3494	IGHA1, IGHA2	Immunoglobulin A (IgA)	-0.462963	0.0227153
REG1A.13095.51.3	P05451	5967	REG1A	Lithostathine-1-alpha (PSP)	-0.456069	0.0250959
TNFRSF1A.2654.19.1	P19438	7132	TNFRSF1A	Tumor necrosis factor receptor superfamily member 1A (TNF sR-I)	-0.45213	0.0265437
IL22.2778.10.2	Q9GZX6	50616	IL22	Interleukin-22 (IL-22)	-0.44577	0.0290222
PRSS2.5034.79.1	P07478	5645	PRSS2	Trypsin-2 (Trypsin 2)	-0.439931	0.0314574
TNFAIP6.5036.50.1	P98066	7130	TNFAIP6	Tumor necrosis factor-inducible gene 6 protein (TSG-6)	-0.439168	0.0317873
PLAUR.2652.15.1	Q03405	5329	PLAUR	Urokinase plasminogen activator surface receptor (suPAR)	-0.434898	0.0336848
NRP1.5542.22.2	O14786	8829	NRP1	Neuropilin-1 (NRP1)	-0.417688	0.0422626
(C) Bacteria taxa
(i) Significant Spearman correlations (r>0.5 or r<-0.5) between each of the top 30 age-discriminatory taxa in the sparse Bangladesh RF-derived model of normal microbiota development and the growth-discriminatory Ruminococcus gnavus OTU 360015 and plasma proteins.
1. Faecalibacterium prausnitzii (OTU 514940)
Somamer ID	Target full name	Spearman correlation	p-value
MMP12.4496.60.2	Macrophage metalloelastase	0.693894	0.000169449
ECM1.3366.51.2	Extracellular matrix protein 1	0.67542	0.000292811
CCL22.3508.78.3	C-C motif chemokine 22	0.6645	0.000397577
FETUB.3367.8.3	Fetuin-B	0.658942	0.000462404
UBE2G2.9199.6.3	Ubiquitin-conjugating enzyme E2 G2	0.653991	0.000527654
GHR.2948.58.2	Growth hormone receptor	0.619281	0.00125178
MSTN.14583.49.3	Growth/differentiation factor 8	0.598542	0.00200245
FN1.4131.72.2	Fibronectin	0.594914	0.00216697
MIA.2687.2.1	Melanoma-derived growth regulatory protein	0.591934	0.0023106
ECE1.3611.70.4	Endothelin-converting enzyme 1	0.589214	0.00244866
LUM.13114.50.3	Lumican	0.585841	0.00262956
SERPINA4.3449.58.2	Kallistatin	0.581175	0.00289842
CXCL12.3516.60.2	Stromal cell-derived factor 1	0.576902	0.00316473
SOD2.5008.51.1	Superoxide dismutase [Mn], mitochondrial	0.560682	0.0043722
CHRDL1.3362.61.2	Chordin-like protein 1	0.559157	0.0045033
GPNMB.5080.131.3	Transmembrane glycoprotein NMB	0.557603	0.00464042
MMP2.4160.49.1	72 kDa type IV collagenase	0.552883	0.00507836
WFIKKN1.3191.50.2	WAP, kazal, immunoglobulin, kunitz and NTR domain-containing protein 1	0.550467	0.00531562
SELP.4154.57.2	P-selectin	0.545144	0.00587148
HFE2.3332.57.1	Hemojuvelin	0.530655	0.00763568
FN1.3435.53.2	Fibronectin Fragment 4	0.525786	0.00831962
SERPINA5.3389.7.2	Plasma serine protease inhibitor	0.52342	0.00866985
CCL11.5301.7.3	Eotaxin	0.518523	0.00943378
ERP29.4983.6.1	Endoplasmic reticulum resident protein 29	0.518218	0.00948311
CDH5.2819.23.2	Cadherin-5	0.516526	0.00976087
APOA1.2750.3.2	Apolipoprotein A-I	0.506928	0.0114671
SERPIND1.3316.58.1	Heparin cofactor 2	0.506928	0.0114671
HAPLN1.3196.6.2	Hyaluronan and proteoglycan link protein 1	0.506817	0.011488
PDGFB.4149.8.2	Platelet-derived growth factor subunit B	0.505813	0.0116802
CRP.4337.49.2	C-reactive protein	-0.676569	0.00028333
HSP90AB1.5467.15.3	Heat shock protein HSP 90-beta	-0.668093	0.000360008
GDF15.4374.45.2	Growth/differentiation factor 15	-0.640139	0.000754241
HSP90AA1.HSP90AB1.2625.53.4	Heat shock protein HSP 90-alpha/beta	-0.609304	0.00157552
SUMO3.9169.14.3	Small ubiquitin-related modifier 3	-0.604633	0.00175014
TKT.4306.4.2	Transketolase	-0.603491	0.00179526
PEBP1.4276.10.2	Phosphatidylethanolamine-binding protein 1	-0.575472	0.00325834
SAA1.4336.2.1	Serum amyloid A-1 protein	-0.571595	0.00352409
ITGA1.ITGB1.3503.4.2	Integrin alpha-I: beta-1 complex	-0.56123	0.0043258
MDH1.3853.56.1	Malate dehydrogenase, cytoplasmic	-0.558623	0.00455004
C2.3186.2.2	Complement C2	-0.537509	0.00675287
PES1.4267.81.3	Pescadillo homolog	-0.516258	0.00980558
XRCC6.2835.1.4	X-ray repair cross-complementing protein 6	-0.513666	0.0102457
MAP2K1.2864.2.3	Dual specificity mitogen-activated protein kinase kinase 1	-0.513036	0.0103551
2. Clostridiales sp. (OTU 1078587)
Somamer ID	Target full name	Spearman correlation	p-value
ERP29.4983.6.1	Endoplasmic reticulum resident protein 29	0.659692	0.000453156
CST2.4324.33.2	Cystatin-SA	0.657619	0.000479117
UBE2G2.9199.6.3	Ubiquitin-conjugating enzyme E2 G2	0.633781	0.00088358
CST1.5459.33.3	Cystatin-SN	0.63119	0.000941521
MMP12.4496.60.2	Macrophage metalloelastase	0.61357	0.00142926
CXCL12.3516.60.2	Stromal cell-derived factor 1	0.60852	0.00160372
CD200R1.5103.30.3	Cell surface glycoprotein CD200 receptor 1	0.560697	0.00437091
CCL22.3508.78.3	C-C motif chemokine 22	0.534399	0.00714227
CST5.3803.10.2	Cystatin-D	0.531807	0.00748091
SELP.4154.57.2	P-selectin	0.528035	0.00799769
APOE.2418.55.9	Apolipoprotein E	0.522737	0.00877327
CRYZL1.9207.60.3	Quinone oxidoreductase-like protein 1	0.517182	0.00965247
ECE1.3611.70.4	Endothelin-converting enzyme 1	0.514591	0.0100868
GDF15.4374.45.2	Growth/differentiation factor 15	-0.641694	0.000725215
CRP.4337.49.2	C-reactive protein	-0.588434	0.00248956
HIST2H2BE.14143.8.3	Histone H2B type 2-E	-0.534632	0.00711251
FCGR3B.3311.27.1	Low affinity immunoglobulin gamma Fc region receptor III-B	-0.528583	0.00792087
HIST1H3A.14146.92.3	Histone H3.1	-0.527661	0.0080505
SSRP1.5032.64.1	FACT complex subunit SSRP1	-0.506928	0.0114671
SAA1.4336.2.1	Serum amyloid A-1 protein	-0.502153	0.0124031
3. Bifidobacterium longum (OTU 559527)
Somamer ID	Target full name	Spearman correlation	p-value
LGMN.3622.33.4	Legumain	0.690166	0.000189822
MMP2.4160.49.1	72 kDa type IV collagenase	0.688017	0.000202504
WISP3.5927.4.3	WNT1-inducible-signaling pathway protein 3	0.681462	0.000245881
USP25.9215.117.3	Ubiquitin carboxyl-terminal hydrolase 25	0.677981	0.000272046
OPCML.3634.5.4	Opioid-binding protein/cell adhesion molecule	0.674358	0.000301816
RXFP1.14135.3.3	Relaxin receptor 1	0.668408	0.000356865
MED1.5470.69.2	Mediator of RNA polymerase II transcription subunit 1	0.663472	0.000408937
PPP3R1.3657.74.3	Calcineurin subunit B type 1	0.660718	0.000440757
CDON.4541.49.2	Cell adhesion molecule-related/down-regulated by oncogenes	0.657093	0.0004859
JAG2.5093.47.3	Protein jagged-2	0.653612	0.000532966
SERPING1.4479.14.2	Plasma protease C1 inhibitor	0.650272	0.000581775
DKKL1.3644.5.4	Dickkopf-like protein 1	0.648672	0.000606493
DPP7.3608.12.1	Dipeptidyl peptidase 2	0.638956	0.000776991
CDH6.3591.51.3	Cadherin-6	0.637946	0.000796862
MIA.2687.2.1	Melanoma-derived growth regulatory protein	0.615452	0.00136855
POMC.4890.10.1	Corticotropin	0.613711	0.00142465
TP53.6152.111.3	Cellular tumor antigen p53	0.603133	0.00180959
SOST.13101.60.3	Sclerostin	0.597606	0.00204383
TGFBR2.5133.17.3	TGF-beta receptor type-2	0.594559	0.00218366
CDH2.3797.1.1	Cadherin-2	0.590464	0.00238438
KNG1.4495.33.2	Kininogen-1	0.581319	0.00288978
FLT3LG.3053.49.2	Fms-related tyrosine kinase 3 ligand	0.579635	0.00299216
CD226.5062.60.3	CD226 antigen	0.57889	0.00303836
CDH3.2643.57.2	Cadherin-3	0.578707	0.00304984
CNTN2.3296.92.2	Contactin-2	0.57062	0.00359366
CFH.4159.130.1	Complement factor H	0.569747	0.00365699
PLG.4151.6.2	Plasminogen	0.569191	0.00369785
ANK2.7624.19.3	Ankyrin-2	0.56832	0.00376251
TPM1.5033.27.1	Tropomyosin alpha-1 chain	0.56745	0.00382813
AFM.4763.31.3	Afamin	0.565085	0.00401136
SNAP25.13105.7.3	Synaptosomal-associated protein 25	0.562228	0.00424247
IGFBP3.2571.12.3	Insulin-like growth factor-binding protein 3	0.56148	0.00430482
SMPDL3A.4771.10.3	Acid sphingomyelinase-like phosphodiesterase 3a	0.55662	0.00472887
BTC.13088.397.3	Betacellulin	0.556257	0.00476193
KLK14.3681.87.3	Kallikrein-14	0.552265	0.00513823
CLEC11A.4500.50.2	Stem cell growth factor-alpha	0.551469	0.00521614
HAPLN1.3196.6.2	Hyaluronan and proteoglycan link protein 1	0.550044	0.00535818
BMP6.8459.10.3	Bone morphogenetic protein 6	0.543791	0.0060202
PRLR.5114.65.3	Prolactin receptor	0.543753	0.00602444
LRRK2.10990.21.3	Leucine-rich repeat serine/threonine-protein kinase 2	0.542329	0.0061845
SERPINC1.3344.60.4	Antithrombin-III	0.53712	0.00680063
CFB.4129.72.1	Complement factor B	0.535481	0.00700473
IL36B.14149.9.3	Interleukin-36 beta	0.535365	0.00701943
C1S.3590.8.3	Complement C1s subcomponent	0.533188	0.00729885
WFIKKN1.3191.50.2	WAP, kazal, immunoglobulin, kunitz and NTR domain-containing protein 1	0.531883	0.00747091
GCKR.5223.59.3	Glucokinase regulatory protein	0.531767	0.00748631
KLK7.3378.49.2	Kallikrein-7	0.531767	0.00748631
NRG4.14139.16.3	Neuregulin-4	0.530897	0.00760306
LMAN2.7638.30.3	Vesicular integral-membrane protein VIP36	0.529822	0.00774936
CFI.2567.5.6	Complement factor I	0.529322	0.00781809
HNRNPK.4994.178.1	Heterogeneous nuclear ribonucleoprotein K	0.528836	0.00788556
CA2.4970.55.1	Carbonic anhydrase 2	0.527415	0.00808532
FETUB.3367.8.3	Fetuin-B	0.527209	0.00811462
CD200.5112.73.3	OX-2 membrane glycoprotein	0.525789	0.00831918
AGR2.4959.2.1	Anterior gradient protein 2 homolog	0.525468	0.00836599
PDE4D.5255.22.3	cAMP-specific 3',5'-cyclic phosphodiesterase 4D	0.525354	0.00838271
FGFR3.3809.1.2	Fibroblast growth factor receptor 3	0.524919	0.00844665
ROBO3.5117.14.3	Roundabout homolog 3	0.522534	0.0088041
CCDC80.3234.23.2	Coiled-coil domain-containing protein 80	0.521323	0.00899044
HMGCR.5230.99.3	3-hydroxy-3-methylglutaryl-coenzyme A reductase	0.519695	0.00924599
SPTAN1.5031.10.1	Spectrin alpha chain, non-erythrocytic 1	0.512296	0.0104849
FN1.3435.53.2	Fibronectin Fragment 4	0.510564	0.0107938
COLEC11.4430.44.3	Collectin-11	0.509249	0.0110334
DLL4.3305.6.1	Delta-like protein 4	-0.776665	8.10038e-06
ASGR1.5452.71.3	Asialoglycoprotein receptor 1	-0.72094	7.0556e-05
TNFSF15.2968.61.1	Tumor necrosis factor ligand superfamily member 15	-0.684657	0.000223823
HTRA2.3317.33.1	Serine protease HTRA2, mitochondrial	-0.665506	0.000386729
PLA2G1B.4910.21.1	Phospholipase A2	-0.637946	0.000796862
CCL23.2913.1.2	C-C motif chemokine 23	-0.636918	0.000817562
MAP2K1.2864.2.3	Dual specificity mitogen-activated protein kinase kinase 1	-0.630984	0.000946266
IL6.4673.13.2	Interleukin-6	-0.61515	0.00137813
YES1.2878.66.2	Tyrosine-protein kinase Yes	-0.613844	0.00142028
C5.C6.4482.66.2	Complement C5b-C6 complex	-0.606311	0.00168558
IGFBP2.8469.41.3	Insulin-like growth factor-binding protein 2	-0.584857	0.00268446
KPNA2.2860.19.2	Importin subunit alpha-1	-0.575533	0.0032543
NRP1.5542.22.2	Neuropilin-1	-0.572361	0.00347014
KPNB1.3887.90.2	Importin subunit beta-1	-0.571926	0.00350068
HSPD1.2682.68.1	60 kDa heat shock protein, mitochondrial	-0.570309	0.00361613
CDC37.3879.50.1	Hsp90 co-chaperone Cdc37	-0.570061	0.00363412
ICOSLG.5061.27.3	ICOS ligand	-0.569191	0.00369785
KLK11.2831.29.1	Kallikrein-11	-0.568568	0.00374405
GPI.4272.46.2	Glucose-6-phosphate isomerase	-0.567574	0.00381877
XRCC6.2835.1.4	X-ray repair cross-complementing protein 6	-0.560609	0.00437833
EIF4H.5885.55.3	Eukaryotic translation initiation factor 4H	-0.557006	0.00469395
CST7.3302.58.1	Cystatin-F	-0.552655	0.00510041
LIN7B.4238.4.2	Protein lin-7 homolog B	-0.552655	0.00510041
IL15RA.3445.53.2	Interleukin-15 receptor subunit alpha	-0.550523	0.00531009
EPS15L1.4212.5.3	Epidermal growth factor receptor substrate 15-like 1	-0.549173	0.00544649
SERPINE2.3217.74.2	Glia-derived nexin	-0.548106	0.00555643
CSF1R.2638.12.2	Macrophage colony-stimulating factor 1 receptor	-0.542882	0.00612189
FCN1.3613.62.1	Ficolin-1	-0.541341	0.00629766
CASP3.3593.72.3	Caspase-3	-0.539717	0.00648729
PRKACA.3466.8.2	cAMP-dependent protein kinase catalytic subunit alpha	-0.5396	0.00650118
CCL23.3028.36.2	Ck-beta-8-1	-0.53667	0.0068561
XPNPEP1.3481.87.1	Xaa-Pro aminopeptidase 1	-0.53667	0.0068561
EDAR.2977.7.2	Tumor necrosis factor receptor superfamily member EDAR	-0.534929	0.00707459
NUDCD3.4254.6.2	NudC domain-containing protein 3	-0.532753	0.00735583
LY9.3324.51.1	T-lymphocyte surface antigen Ly-9	-0.532637	0.00737106
CD84.3642.4.1	SLAM family member 5	-0.531883	0.00747091
MMP10.8479.4.3	Stromelysin-2	-0.530257	0.00768984
BGN.3284.75.1	Biglycan	-0.525675	0.00833583
DYNLRB1.3845.51.2	Dynein light chain roadblock-type 1	-0.523613	0.00864089
FLRT3.13123.3.3	Leucine-rich repeat transmembrane protein FLRT3	-0.519582	0.00926395
PLAUR.2652.15.1	Urokinase plasminogen activator surface receptor	-0.517842	0.00954433
GRB2.5464.52.3	Growth factor receptor-bound protein 2	-0.51349	0.0102761
NSFL1C.4250.23.3	NSFL1 cofactor p47	-0.511213	0.0106773
SPP1.13113.7.3	Osteopontin	-0.510879	0.0107371
HGF.2681.23.2	Hepatocyte growth factor	-0.505332	0.0117732
CFD.2946.52.2	Complement factor D	-0.504897	0.0118579
COL23A1.4543.65.2	Collagen alpha-1(XXIII) chain	-0.502176	0.0123985
4. Staphylococcus aureus (OTU 1084865)
Somamer ID	Target full name	Spearman correlation	p-value
B2M.3485.28.2	Beta-2-microglobulin	0.772748	9.61494e-06
GDF15.4374.45.2	Growth/differentiation factor 15	0.644967	0.00066724
IL1RN.5353.89.2	Interleukin-1 receptor antagonist protein	0.629907	0.000971394
TFF3.4721.54.2	Trefoil factor 3	0.617919	0.0012923
IL1RL1.4234.8.2	Interleukin-1 receptor-like 1	0.617784	0.00129636
DLL1.5349.69.3	Delta-like protein 1	0.610791	0.00152316
MPO.2580.83.2	Myeloperoxidase	0.579571	0.00299611
GHRL.8447.11.3	Appetite-regulating hormone	0.567429	0.00382973
REG4.11102.22.3	Regenerating islet-derived protein 4	0.561834	0.00427521
IL18R1.3446.7.2	Interleukin-18 receptor 1	0.560934	0.00435077
PRTN3.3514.49.2	Myeloblastin	0.554961	0.00488146
ERBB3.2617.56.35	Receptor tyrosine-protein kinase erbB-3	0.553908	0.00498044
IFNA7.14129.1.3	Interferon alpha-7	0.546452	0.00573051
TNFRSF1B.3152.57.1	Tumor necrosis factor receptor superfamily member 1B	0.546448	0.00573099
SIGLEC14.5125.6.3	Sialic acid-binding Ig-like lectin 14	0.542369	0.00617988
ELANE.5308.89.2	Neutrophil elastase	0.541555	0.006273
CCL23.2913.1.2	C-C motif chemokine 23	0.538756	0.00660183
FABP3.5437.63.3	Fatty acid-binding protein, heart	0.535607	0.00698883
STC1.4930.21.1	Stanniocalcin-1	0.533975	0.00719679
OLR1.3636.37.4	Oxidized low-density lipoprotein receptor 1	0.52698	0.00814741
IFNB1.14127.240.3	Interferon beta	0.523249	0.00869566
CD300C.5066.134.3	CMRF35-like molecule 6	0.519405	0.00929219
SLPI.4413.3.2	Antileukoproteinase	0.519391	0.00929449
LCN2.2836.68.2	Neutrophil gelatinase-associated lipocalin	0.51437	0.0101246
CCL15.3509.1.1	C-C motif chemokine 15	0.51381	0.0102208
MAPK13.5006.71.1	Mitogen-activated protein kinase 13	0.507749	0.0113121
RETN.3046.31.1	Resistin	0.504019	0.0120302
CD59.11514.196.3	CD59 glycoprotein	0.503196	0.0121936
GDF11.MSTN.2765.4.3	Growth/differentiation factor 11/8	-0.764587	1.35985e-05
CST5.3803.10.2	Cystatin-D	-0.654994	0.000513832
PAK6.3827.22.1	Serine/threonine-protein kinase PAK 6	-0.623049	0.00114533
POSTN.3457.57.1	Periostin	-0.608258	0.00161328
MAPK1.3115.64.2	Mitogen-activated protein kinase 1	-0.606524	0.00167756
ERP29.4983.6.1	Endoplasmic reticulum resident protein 29	-0.605196	0.00172827
ADAMTS13.3175.51.5	A disintegrin and metalloproteinase with thrombospondin motifs 13	-0.575947	0.00322702
BMP1.3348.49.2	Bone morphogenetic protein 1	-0.546448	0.00573099
CSNK2A1.3427.63.2	Casein kinase II subunit alpha	-0.545515	0.00583114
CCDC80.3234.23.2	Coiled-coil domain-containing protein 80	-0.539454	0.00651848
MAP2K3.6151.18.3	Dual specificity mitogen-activated protein kinase kinase 3	-0.539338	0.00653225
MMP2.4160.49.1	72 kDa type IV collagenase	-0.522652	0.0087862
HRG.4996.66.1	Histidine-rich glycoprotein	-0.504828	0.0118713
CAPN1.CAPNS1.2668.70.2	Calpain I	-0.504678	0.0119007
5. Dorea longicatena (OTU 1111191)
Somamer ID	Target full name	Spearman correlation	p-value
ERP29.4983.6.1	Endoplasmic reticulum resident protein 29	0.62079	0.00120815
UBE2G2.9199.6.3	Ubiquitin-conjugating enzyme E2 G2	0.555895	0.00479504
EGF.5509.7.3	Epidermal growth factor	0.543651	0.00603578
CXCL12.3516.60.2	Stromal cell-derived factor 1	0.53887	0.00658811
PAK6.3827.22.1	Serine/threonine-protein kinase PAK 6	0.51805	0.00951039
MMP1.4924.32.1	Interstitial collagenase	0.513151	0.010335
C1R.3285.23.2	Complement C1r subcomponent	0.510591	0.010789
DYNLRB1.3845.51.2	Dynein light chain roadblock-type 1	0.508865	0.0111042
CST1.5459.33.3	Cystatin-SN	0.504469	0.0119416
AHSG.3581.53.3	Alpha-2-HS-glycoprotein	-0.589083	0.00245548
HIST2H2BE.14143.8.3	Histone H2B type 2-E	-0.58015	0.0029605
HIST1H3A.14146.92.3	Histone H3.1	-0.568263	0.00376681
SMOC1.13118.5.3	SPARC-related modular calcium-binding protein 1	-0.568263	0.00376681
GOT1.4912.17.1	Aspartate aminotransferase, cytoplasmic	-0.562997	0.00417921
NCR1.5104.57.3	Natural cytotoxicity triggering receptor 1	-0.55712	0.00468373
C3.2683.1.2	Complement C3b, inactivated	-0.551117	0.0052509
TNFRSF1B.3152.57.1	Tumor necrosis factor receptor superfamily member 1B	-0.542426	0.00617341
FGF17.3494.71.3	Fibroblast growth factor 17	-0.540683	0.00637388
WFIKKN2.3235.50.2	WAP, Kazal, immunoglobulin, Kunitz and NTR domain-containing protein 2	-0.53887	0.00658811
AGT.3484.60.2	Angiotensinogen	-0.537646	0.0067362
FABP3.5437.63.3	Fatty acid-binding protein, heart	-0.535196	0.00704074
POR.2731.29.2	NADPH--cytochrome P450 reductase	-0.525284	0.0083929
GDF15.4374.45.2	Growth/differentiation factor 15	-0.51805	0.00951039
SFN.4829.43.6	14-3-3 protein sigma	-0.515601	0.00991561
IL1RN.5353.89.2	Interleukin-1 receptor antagonist protein	-0.514264	0.0101427
FGF5.3065.65.1	Fibroblast growth factor 5	-0.51304	0.0103545
C3.4900.8.1	C3a anaphylatoxin	-0.510591	0.010789
PRKCG.5476.66.3	Protein kinase C gamma type	-0.506918	0.011469
IL1RAPL2.5082.51.3	X-linked interleukin-1 receptor accessory protein-like 2	-0.503354	0.0121621
HDGFRP2.4553.65.3	Hepatoma-derived growth factor-related protein 2	-0.50202	0.0124302
EIF5.2612.5.2	Eukaryotic translation initiation factor 5	-0.500904	0.0126581
6. Dorea formicigenerans (OTU 1076587)
Somamer ID	Target full name	Spearman correlation	p-value
ERP29.4983.6.1	Endoplasmic reticulum resident protein 29	0.726428	5.83474e-05
UBE2G2.9199.6.3	Ubiquitin-conjugating enzyme E2 G2	0.665845	0.000383136
CST2.4324.33.2	Cystatin-SA	0.604118	0.00177035
CST1.5459.33.3	Cystatin-SN	0.597831	0.00203381
CXCL12.3516.60.2	Stromal cell-derived factor 1	0.593388	0.00223953
EGF.5509.7.3	Epidermal growth factor	0.585258	0.00266199
MMP12.4496.60.2	Macrophage metalloelastase	0.579542	0.00299787
PCSK7.4459.68.2	Proprotein convertase subtilisin/kexin type 7	0.558967	0.00451994
GHR.2948.58.2	Growth hormone receptor	0.548632	0.00550206
CCL22.3508.78.3	C-C motif chemokine 22	0.534507	0.00712851
CST5.3803.10.2	Cystatin-D	0.532792	0.00735077
IL22RA2.5087.5.3	Interleukin-22 receptor subunit alpha-2	0.515642	0.00990873
HIST2H2BE.14143.8.3	Histone H2B type 2-E	-0.622814	0.00115172
GDF15.4374.45.2	Growth/differentiation factor 15	-0.613968	0.00141624
AGT.3484.60.2	Angiotensinogen	-0.601963	0.00185717
FGF5.3065.65.1	Fibroblast growth factor 5	-0.599546	0.00195884
WISP1.3057.55.1	WNT1-inducible-signaling pathway protein 1	-0.593074	0.0022547
CRP.4337.49.2	C-reactive protein	-0.592945	0.00226097
IL1RAPL2.5082.51.3	X-linked interleukin-1 receptor accessory protein-like 2	-0.577096	0.00315224
HIST1H3A.14146.92.3	Histone H3.1	-0.564805	0.00403354
AHSG.3581.53.3	Alpha-2-HS-glycoprotein	-0.539652	0.00649505
SAA1.4336.2.1	Serum amyloid A-1 protein	-0.533247	0.00729116
HIST3H2A.14144.3.3	Histone H2A type 3	-0.524103	0.00856758
FABP3.5437.63.3	Fatty acid-binding protein, heart	-0.520215	0.00916377
CHKB.13117.232.3	Choline/ethanolamine kinase	-0.517357	0.00962371
ELANE.5308.89.2	Neutrophil elastase	-0.512609	0.0104298
WFIKKN2.3235.50.2	WAP, Kazal, immunoglobulin, Kunitz and NTR domain-containing protein 2	-0.509639	0.0109619
ALB.3707.12.2	Serum albumin	-0.501813	0.0124723
NCR1.5104.57.3	Natural cytotoxicity triggering receptor 1	-0.501241	0.012589
7. Blautia sp. (OTU 370183)
Somamer ID	Target full name	Spearman correlation	p-value
IL20.4138.25.2	Interleukin-20	0.667609	0.000364873
MMP12.4496.60.2	Macrophage metalloelastase	0.570588	0.00359596
CFL1.4203.50.2	Cofilin-1	0.558344	0.0045746
ERP29.4983.6.1	Endoplasmic reticulum resident protein 29	0.528958	0.00786863
ZAP70.4476.22.2	Tyrosine-protein kinase ZAP-70	0.516213	0.00981299
C1R.3285.23.2	Complement C1r subcomponent	0.514264	0.0101427
TPSB2.3403.1.2	Tryptase beta-2	0.510591	0.010789
HPX.2768.56.2	Hemopexin	0.509588	0.0109712
EIF5.2612.5.2	Eukaryotic translation initiation factor 5	-0.617864	0.00129396
C3.2683.1.2	Complement C3b, inactivated	-0.60378	0.00178376
ITGA1.ITGB1.3503.4.2	Integrin alpha-I: beta-1 complex	-0.601199	0.0018888
NCK1.5014.49.1	Cytoplasmic protein NCK1	-0.570588	0.00359596
GDF15.4374.45.2	Growth/differentiation factor 15	-0.557241	0.00467284
HSPA8.5903.91.2	Heat shock cognate 71 kDa protein	-0.55173	0.00519052
SCARB2.5100.53.3	Lysosome membrane protein 2	-0.550132	0.00534929
YWHAQ.7625.27.3	14-3-3 protein theta	-0.535196	0.00704074
IL36A.14150.7.3	Interleukin-36 alpha	-0.52406	0.00857397
GPT.3709.4.2	Alanine aminotransferase 1	-0.515489	0.00993449
HIST1H3A.14146.92.3	Histone H3.1	-0.514376	0.0101235
GDF5.2752.62.2	Growth/differentiation factor 5	-0.51304	0.0103545
SMOC1.13118.5.3	SPARC-related modular calcium-binding protein 1	-0.504578	0.0119201
POR.2731.29.2	NADPH--cytochrome P450 reductase	-0.50202	0.0124302
8. Eubacterium desmolans (OTU 551902)
Somamer ID	Target full name	Spearman correlation	p-value
ERP29.4983.6.1	Endoplasmic reticulum resident protein 29	0.622015	0.00117373
UBE2G2.9199.6.3	Ubiquitin-conjugating enzyme E2 G2	0.562017	0.00425996
CXCL12.3516.60.2	Stromal cell-derived factor 1	0.549893	0.00537343
EGF.5509.7.3	Epidermal growth factor	0.537529	0.00675048
C1R.3285.23.2	Complement C1r subcomponent	0.528958	0.00786863
PAK6.3827.22.1	Serine/threonine-protein kinase PAK 6	0.516826	0.00971125
MMP1.4924.32.1	Interstitial collagenase	0.510702	0.010769
DYNLRB1.3845.51.2	Dynein light chain roadblock-type 1	0.500292	0.0127847
AHSG.3581.53.3	Alpha-2-HS-glycoprotein	-0.576836	0.00316901
HIST2H2BE.14143.8.3	Histone H2B type 2-E	-0.576475	0.00319249
HIST1H3A.14146.92.3	Histone H3.1	-0.573162	0.00341455
C3.2683.1.2	Complement C3b, inactivated	-0.564589	0.0040507
GOT1.4912.17.1	Aspartate aminotransferase, cytoplasmic	-0.558709	0.00454253
SMOC1.13118.5.3	SPARC-related modular calcium-binding protein 1	-0.557241	0.00467284
NCR1.5104.57.3	Natural cytotoxicity triggering receptor 1	-0.55712	0.00468373
FGF17.3494.71.3	Fibroblast growth factor 17	-0.541296	0.00630277
GDF15.4374.45.2	Growth/differentiation factor 15	-0.53887	0.00658811
WFIKKN2.3235.50.2	WAP, Kazal, immunoglobulin, Kunitz and NTR domain-containing protein 2	-0.531522	0.00751902
TNFRSF1B.3152.57.1	Tumor necrosis factor receptor superfamily member 1B	-0.530182	0.00770005
C3.4900.8.1	C3a anaphylatoxin	-0.526509	0.00821501
FABP3.5437.63.3	Fatty acid-binding protein, heart	-0.524174	0.00855698
AGT.3484.60.2	Angiotensinogen	-0.5205	0.00911898
POR.2731.29.2	NADPH--cytochrome P450 reductase	-0.520386	0.00913676
IL1RN.5353.89.2	Interleukin-1 receptor antagonist protein	-0.519162	0.00933103
EIF5.2612.5.2	Eukaryotic translation initiation factor 5	-0.51805	0.00951039
SFN.4829.43.6	14-3-3 protein sigma	-0.513151	0.010335
FGF5.3065.65.1	Fibroblast growth factor 5	-0.505693	0.0117033
IL1RAPL2.5082.51.3	X-linked interleukin-1 receptor accessory protein-like 2	-0.502129	0.012408
10. Lactobacillus ruminis (OTU 1107027)
Somamer ID	Target full name	Spearman correlation	p-value
MAPKAPK2.3820.68.2	MAP kinase-activated protein kinase 2	0.609009	0.00158609
CDK8.CCNC.3359.11.2	Cyclin-dependent kinase 8:Cyclin-C complex	0.603327	0.00180182
SMAD2.10364.6.3	Mothers against decapentaplegic homolog 2	0.592801	0.00226799
PPID.5202.4.3	Peptidyl-prolyl cis-trans isomerase D	0.572251	0.00347789
IBSP.3415.61.2	Bone sialoprotein 2	0.565936	0.00394457
MAPK8.3825.18.2	Mitogen-activated protein kinase 8	0.565714	0.0039619
LYN.3453.87.2	Tyrosine-protein kinase Lyn	0.561596	0.00429512
METAP1.3210.1.2	Methionine aminopeptidase 1	0.561274	0.00432213
PKM2.4240.31.2	Pyruvate kinase PKM	0.5576	0.00464064
GSK3A.GSK3B.3441.64.2	Glycogen synthase kinase-3 alpha/beta	0.557298	0.00466771
PPP3CA.PPP3R1.4903.72.1	Calcineurin	0.555381	0.00484249
C1R.3285.23.2	Complement C1r subcomponent	0.544726	0.00591708
SRC.5488.74.3	Proto-oncogene tyrosine-protein kinase Src	0.544074	0.00598877
AKT1.AKT2.AKT3.3392.68.2	RAC-alpha/beta/gamma serine/threonine-protein kinase	0.543512	0.00605125
PDE5A.5256.86.3	cGMP-specific 3',5'-cyclic phosphodiesterase	0.543394	0.00606445
AKT2.5360.9.2	RAC-beta serine/threonine-protein kinase	0.541618	0.0062657
BTK.3416.2.2	Tyrosine-protein kinase BTK	0.538954	0.00657803
MMP1.4924.32.1	Interstitial collagenase	0.538184	0.00667081
GCG.4891.50.1	Glucagon	0.536735	0.00684814
MAPK3.2855.49.2	Mitogen-activated protein kinase 3	0.533637	0.00724049
LYN.3381.24.2	Tyrosine-protein kinase Lyn, isoform B	0.533193	0.00729825
PDPK1.4460.8.2	3-phosphoinositide-dependent protein kinase 1	0.532739	0.00735767
CFL1.4203.50.2	Cofilin-1	0.532739	0.00735767
SPHK1.4294.16.2	Sphingosine kinase 1	0.528085	0.00799058
PRKCB.5475.10.3	Protein kinase C beta type (splice variant beta-II)	0.527641	0.00805328
ADRBK1.3347.9.2	beta-adrenergic receptor kinase 1	0.519978	0.00920126
AKR7A2.4188.1.2	Aflatoxin B1 aldehyde reductase member 2	0.512207	0.0105006
RPS3.5026.66.1	40S ribosomal protein S3	0.508432	0.0111844
HSD17B10.4217.49.3	3-hydroxyacyl-CoA dehydrogenase type-2	0.506546	0.0115397
XCL1.4143.74.2	Lymphotactin	-0.729441	5.24685e-05
IL17RC.5468.67.3	Interleukin-17 receptor C	-0.670363	0.000337882
CST3.2609.59.2	Cystatin-C	-0.609098	0.00158288
ADIPOQ.3554.24.1	Adiponectin	-0.601551	0.00187417
C3.2683.1.2	Complement C3b, inactivated	-0.58503	0.0026747
CCL15.3509.1.1	C-C motif chemokine 15	-0.582461	0.00282208
EIF5.2612.5.2	Eukaryotic translation initiation factor 5	-0.569933	0.00364346
CX3CL1.2827.23.2	Fractalkine	-0.567614	0.00381571
CTSZ.4971.1.1	Cathepsin Z	-0.566504	0.00390059
ANGPTL3.3281.19.1	Angiopoietin-related protein 3	-0.56305	0.00417486
PDE7A.5178.5.3	High affinity cAMP-specific 3',5'-cyclic phosphodiesterase 7A	-0.562973	0.00418113
PRKCG.5476.66.3	Protein kinase C gamma type	-0.555824	0.00480154
CD300C.5066.134.3	CMRF35-like molecule 6	-0.555824	0.00480154
IL20RA.5085.18.3	Interleukin-20 receptor subunit alpha	-0.547985	0.005569
AFP.5792.8.2	alpha-Fetoprotein	-0.542402	0.00617619
IL36A.14150.7.3	Interleukin-36 alpha	-0.54073	0.0063684
DSC2.13126.52.3	Desmocollin-2	-0.54073	0.0063684
LGALS2.3033.57.1	Galectin-2	-0.539072	0.00656402
IL18R1.3446.7.2	Interleukin-18 receptor 1	-0.534324	0.00715185
AHSG.3581.53.3	Alpha-2-HS-glycoprotein	-0.526194	0.00826039
IL22RA1.3620.67.2	Interleukin-22 receptor subunit alpha-1	-0.524196	0.00855366
GDF2.4880.21.1	Growth/differentiation factor 2	-0.522084	0.00887295
RTN4R.5105.2.3	Reticulon-4 receptor	-0.519865	0.00921916
CD55.5069.9.3	Complement decay-accelerating factor	-0.512873	0.0103836
ANG.4874.3.1	Angiogenin	-0.509099	0.0110611
UNC5C.5139.32.3	Netrin receptor UNC5C	-0.503548	0.0121234
PTPN6.4318.12.3	Tyrosine-protein phosphatase non-receptor type 6	-0.503207	0.0121913
11. Pasteurellaceae sp. (OTU 865469)
Somamer ID	Target full name	Spearman correlation	p-value
DYNLRB1.3845.51.2	Dynein light chain roadblock-type 1	0.639514	0.000766184
TNFSF13B.3059.50.2	Tumor necrosis factor ligand superfamily member 13B	0.584532	0.00270274
EIF4H.5885.55.3	Eukaryotic translation initiation factor 4H	0.568283	0.00376533
KPNB1.3887.90.2	Importin subunit beta-1	0.554411	0.00493296
CFP.2960.66.2	Properdin	0.539313	0.00653519
BOC.4328.2.2	Brother of CDO	0.529013	0.00786091
RAC3.5271.5.2	Ras-related C3 botulinum toxin substrate 3	0.528566	0.00792319
DUSP3.3480.7.1	Dual specificity protein phosphatase 3	0.526645	0.00819539
MMP10.8479.4.3	Stromelysin-2	0.524502	0.00850824
HSPD1.2682.68.1	60 kDa heat shock protein, mitochondrial	0.51976	0.00923569
PPA1.5021.13.1	Inorganic pyrophosphatase	0.511409	0.0106421
CSRP3.9171.11.3	Cysteine and glycine-rich protein 3	0.511295	0.0106626
GRB2.5464.52.3	Growth factor receptor-bound protein 2	0.507798	0.0113028
DNAJB1.3852.19.2	DnaJ homolog subfamily B member 1	0.50046	0.01275
CD226.5062.60.3	CD226 antigen	-0.664796	0.000394357
GDNF.5822.22.3	Glial cell line-derived neurotrophic factor	-0.648177	0.000614333
CD200.5112.73.3	OX-2 membrane glycoprotein	-0.641094	0.000736293
PRLR.5114.65.3	Prolactin receptor	-0.633331	0.000893417
ANK2.7624.19.3	Ankyrin-2	-0.615677	0.00136142
NPPB.3723.1.2	Brain natriuretic peptide 32	-0.607459	0.00164262
PRSS3.3479.71.2	Trypsin-3	-0.597527	0.00204738
AHSG.3581.53.3	Alpha-2-HS-glycoprotein	-0.591883	0.00231311
EDA2R.3083.71.1	Tumor necrosis factor receptor superfamily member 27	-0.588143	0.0025049
IL36A.14150.7.3	Interleukin-36 alpha	-0.58363	0.00275423
FGF5.3065.65.1	Fibroblast growth factor 5	-0.577762	0.00310955
HMGCR.5230.99.3	3-hydroxy-3-methylglutaryl-coenzyme A reductase	-0.577662	0.00311594
FGFR3.3809.1.2	Fibroblast growth factor receptor 3	-0.57563	0.0032479
IL13.3072.4.2	Interleukin-13	-0.575179	0.00327786
NRG4.14139.16.3	Neuregulin-4	-0.575054	0.0032862
CPB2.3518.54.2	Carboxypeptidase B2	-0.574276	0.00333848
IL36B.14149.9.3	Interleukin-36 beta	-0.571115	0.00355817
SNAP25.13105.7.3	Synaptosomal-associated protein 25	-0.569637	0.00366506
DPP7.3608.12.1	Dipeptidyl peptidase 2	-0.565698	0.0039632
IL27RA.5132.71.3	Interleukin-27 receptor subunit alpha	-0.56502	0.00401646
WISP3.5927.4.3	WNT1-inducible-signaling pathway protein 3	-0.553387	0.00502996
LGMN.3622.33.4	Legumain	-0.550228	0.00533964
NR1D1.5236.2.3	Nuclear receptor subfamily 1 group D member 1	-0.548874	0.00547718
TPO.3873.51.2	Thyroid peroxidase	-0.546629	0.00571171
Human.virus.2769.3.2	Protein Rev_HV2BE	-0.543264	0.00607903
TNFRSF17.2665.26.2	Tumor necrosis factor receptor superfamily member 17	-0.543124	0.00609469
AFM.4763.31.3	Afamin	-0.541887	0.00623483
ETHE1.3847.56.2	Persulfide dioxygenase ETHE1, mitochondrial	-0.5412	0.00631385
CAST.3026.5.2	Calpastatin	-0.540984	0.00633888
GDF2.4880.21.1	Growth/differentiation factor 2	-0.540749	0.00636622
DDR2.3606.2.1	Discoidin domain-containing receptor 2	-0.536126	0.00692379
GCKR.5223.59.3	Glucokinase regulatory protein	-0.535784	0.00696664
AGR2.4959.2.1	Anterior gradient protein 2 homolog	-0.53534	0.00702259
GPT.3709.4.2	Alanine aminotransferase 1	-0.535332	0.00702349
ROBO3.5117.14.3	Roundabout homolog 3	-0.534779	0.00709378
JUN.10356.21.3	Transcription factor AP-1	-0.533643	0.00723973
LEP.8484.24.3	Leptin	-0.532173	0.00743238
SCARB2.5100.53.3	Lysosome membrane protein 2	-0.532069	0.0074462
CA9.3798.71.1	Carbonic anhydrase 9	-0.530483	0.00765912
PTK2.4986.59.1	Focal adhesion kinase 1	-0.5297	0.0077661
SERPINA6.4785.30.3	Corticosteroid-binding globulin	-0.525296	0.00839112
LMAN2.7638.30.3	Vesicular integral-membrane protein VIP36	-0.525179	0.00840831
CPE.5343.74.3	Carboxypeptidase E	-0.523597	0.0086433
CD93.14136.234.3	Complement component C1q receptor	-0.523373	0.00867697
MAPK11.5004.69.1	Mitogen-activated protein kinase 11	-0.51897	0.00936181
PRKCG.5476.66.3	Protein kinase C gamma type	-0.510958	0.0107229
BRF1.5384.67.3	Transcription factor IIIB 90 kDa subunit	-0.509153	0.0110512
IL4R.3055.54.2	Interleukin-4 receptor subunit alpha	-0.508812	0.011114
JAG2.5093.47.3	Protein jagged-2	-0.507347	0.0113877
TPM1.5033.27.1	Tropomyosin alpha-1 chain	-0.504639	0.0119083
SOST.13101.60.3	Sclerostin	-0.50046	0.01275
IL1B.3037.62.1	Interleukin-1 beta	-0.500125	0.0128194
12. Bifidobacterium sp. (OTU 997439)
Somamer ID	Target full name	Spearman correlation	p-value
WISP3.5927.4.3	WNT1-inducible-signaling pathway protein 3	0.652324	0.000551352
RXFP1.14135.3.3	Relaxin receptor 1	0.631139	0.000942688
MED1.5470.69.2	Mediator of RNA polymerase II transcription subunit 1	0.629396	0.000983519
USP25.9215.117.3	Ubiquitin carboxyl-terminal hydrolase 25	0.628932	0.000994637
MMP2.4160.49.1	72 kDa type IV collagenase	0.627765	0.00102308
JAG2.5093.47.3	Protein jagged-2	0.609513	0.00156808
DPP7.3608.12.1	Dipeptidyl peptidase 2	0.603465	0.0017963
CDON.4541.49.2	Cell adhesion molecule-related/down-regulated by oncogenes	0.581707	0.00286664
CNTN2.3296.92.2	Contactin-2	0.576315	0.00320286
LGMN.3622.33.4	Legumain	0.573763	0.00337334
BTC.13088.397.3	Betacellulin	0.572784	0.00344071
SERPING1.4479.14.2	Plasma protease C1 inhibitor	0.565941	0.00394418
FLT3LG.3053.49.2	Fms-related tyrosine kinase 3 ligand	0.553019	0.00506529
OPCML.3634.5.4	Opioid-binding protein/cell adhesion molecule	0.540455	0.00640055
PPP3R1.3657.74.3	Calcineurin subunit B type 1	0.539234	0.0065447
KNG1.4495.33.2	Kininogen-1	0.537481	0.00675633
CDH2.3797.1.1	Cadherin-2	0.534169	0.00717188
POMC.2558.51.3	Beta-endorphin	0.534157	0.00717338
DSC3.4981.6.1	Desmocollin-3	0.533634	0.00724092
MIA.2687.2.1	Melanoma-derived growth regulatory protein	0.532832	0.00734542
PRKAA1.PRKAB1.PRKAG1.5183.53.3	AMP Kinase (alpha1beta1gamma1)	0.53217	0.00743271
DKKL1.3644.5.4	Dickkopf-like protein 1	0.530299	0.00768409
POMC.4890.10.1	Corticotropin	0.52599	0.00828998
SOST.13101.60.3	Sclerostin	0.525769	0.00832206
IGFBP3.2571.12.3	Insulin-like growth factor-binding protein 3	0.525328	0.00838652
HNRNPK.4994.178.1	Heterogeneous nuclear ribonucleoprotein K	0.525107	0.0084189
CDH3.2643.57.2	Cadherin-3	0.524673	0.00848287
CFH.4159.130.1	Complement factor H	0.519498	0.00927747
PDE4D.5255.22.3	cAMP-specific 3',5'-cyclic phosphodiesterase 4D	0.518927	0.00936876
ANK2.7624.19.3	Ankyrin-2	0.518152	0.00949387
NRG4.14139.16.3	Neuregulin-4	0.518152	0.00949387
CA2.4970.55.1	Carbonic anhydrase 2	0.515945	0.0098578
SMPDL3A.4771.10.3	Acid sphingomyelinase-like phosphodiesterase 3a	0.515511	0.00993076
TGFBR2.5133.17.3	TGF-beta receptor type-2	0.51385	0.0102139
IL4R.3055.54.2	Interleukin-4 receptor subunit alpha	0.512967	0.0103672
EHMT2.5843.60.3	Histone-lysine N-methyltransferase EHMT2	0.512414	0.0104641
TP53.6152.111.3	Cellular tumor antigen p53	0.512414	0.0104641
CDH6.3591.51.3	Cadherin-6	0.508001	0.0112649
CD226.5062.60.3	CD226 antigen	0.505462	0.0117479
CD27.5412.53.3	CD27 antigen	0.501489	0.0125381
DLL4.3305.6.1	Delta-like protein 4	-0.800526	2.63574e-06
ASGR1.5452.71.3	Asialoglycoprotein receptor 1	-0.710009	0.000101711
IL6.4673.13.2	Interleukin-6	-0.663426	0.000409454
CCL23.2913.1.2	C-C motif chemokine 23	-0.644218	0.000680136
PLA2G1B.4910.21.1	Phospholipase A2	-0.627167	0.00103795
TNFSF15.2968.61.1	Tumor necrosis factor ligand superfamily member 15	-0.616929	0.00132244
MAP2K1.2864.2.3	Dual specificity mitogen-activated protein kinase kinase 1	-0.60863	0.00159976
HTRA2.3317.33.1	Serine protease HTRA2, mitochondrial	-0.589559	0.00243077
YES1.2878.66.2	Tyrosine-protein kinase Yes	-0.589025	0.00245852
LIN7B.4238.4.2	Protein lin-7 homolog B	-0.543309	0.00607392
HSPD1.2682.68.1	60 kDa heat shock protein, mitochondrial	-0.539572	0.00650453
PRKACA.3466.8.2	cAMP-dependent protein kinase catalytic subunit alpha	-0.538013	0.00669149
NUDCD3.4254.6.2	NudC domain-containing protein 3	-0.533715	0.00723035
XRCC6.2835.1.4	X-ray repair cross-complementing protein 6	-0.531508	0.00752087
KPNB1.3887.90.2	Importin subunit beta-1	-0.531508	0.00752087
EPS15L1.4212.5.3	Epidermal growth factor receptor substrate 15-like 1	-0.530068	0.00771555
EDAR.2977.7.2	Tumor necrosis factor receptor superfamily member EDAR	-0.529963	0.00772997
CCL23.3028.36.2	Ck-beta-8-1	-0.528418	0.00794389
C5.C6.4482.66.2	Complement C5b-C6 complex	-0.515616	0.00991308
KPNA2.2860.19.2	Importin subunit alpha-1	-0.514845	0.0100435
ICOSLG.5061.27.3	ICOS ligand	-0.511973	0.010542
EIF4H.5885.55.3	Eukaryotic translation initiation factor 4H	-0.511973	0.010542
KLK11.2831.29.1	Kallikrein-11	-0.508663	0.0111416
IL1RL1.4234.8.2	Interleukin-1 receptor-like 1	-0.507559	0.0113477
CDC37.3879.50.1	Hsp90 co-chaperone Cdc37	-0.505794	0.0116839
PFDN5.4271.75.2	Prefoldin subunit 5	-0.505242	0.0117907
NCR3.3003.29.2	Natural cytotoxicity triggering receptor 3	-0.50491	0.0118553
GPI.4272.46.2	Glucose-6-phosphate isomerase	-0.500606	0.0127196
13. Catenibacterium mitsuokai (OTU 330294)
Somamer ID	Target full name	Spearman correlation	p-value
PAK6.3827.22.1	Serine/threonine-protein kinase PAK 6	0.571207	0.00355162
EGF.5509.7.3	Epidermal growth factor	0.571083	0.00356048
ERP29.4983.6.1	Endoplasmic reticulum resident protein 29	0.568405	0.00375619
DYNLRB1.3845.51.2	Dynein light chain roadblock-type 1	0.545426	0.00584082
PROS1.2700.56.2	Vitamin K-dependent protein S	0.53493	0.0070745
NCR2.2734.49.4	Natural cytotoxicity triggering receptor 2	0.531156	0.00756811
PRKCB.5475.10.3	Protein kinase C beta type (splice variant beta-II)	0.51306	0.010351
C1R.3285.23.2	Complement C1r subcomponent	0.510828	0.0107463
AKR7A2.4188.1.2	Aflatoxin B1 aldehyde reductase member 2	0.509265	0.0110305
HSD17B10.4217.49.3	3-hydroxyacyl-CoA dehydrogenase type-2	0.504133	0.0120076
INHBA.2748.3.2	Inhibin beta A chain	0.502903	0.012252
SELP.4154.57.2	P-selectin	0.501338	0.012569
IL1RAPL2.5082.51.3	X-linked interleukin-1 receptor accessory protein-like 2	-0.617413	0.00130764
NCR1.5104.57.3	Natural cytotoxicity triggering receptor 1	-0.615939	0.00135318
WFIKKN2.3235.50.2	WAP, Kazal, immunoglobulin, Kunitz and NTR domain-containing protein 2	-0.600672	0.00191092
TNFRSF1A.2654.19.1	Tumor necrosis factor receptor superfamily member 1A	-0.575895	0.00323045
HIST2H2BE.14143.8.3	Histone H2B type 2-E	-0.563752	0.00411788
CSF1.3738.54.1	Macrophage colony-stimulating factor 1	-0.556596	0.00473106
HSPA1A.4124.24.2	Heat shock 70 kDa protein 1A	-0.555805	0.0048033
TNNI3.5441.67.3	Troponin I, cardiac muscle	-0.555685	0.00481442
TNFRSF1B.3152.57.1	Tumor necrosis factor receptor superfamily member 1B	-0.544303	0.00596352
AHSG.3581.53.3	Alpha-2-HS-glycoprotein	-0.541743	0.00625138
CA9.3798.71.1	Carbonic anhydrase 9	-0.52768	0.00804775
FGF5.3065.65.1	Fibroblast growth factor 5	-0.526227	0.00825572
MSR1.3684.78.3	Macrophage scavenger receptor types I and II	-0.520984	0.00904322
FABP3.5437.63.3	Fatty acid-binding protein, heart	-0.519645	0.00925408
IL17RD.3376.49.2	Interleukin-17 receptor D	-0.518305	0.009469
SMOC1.13118.5.3	SPARC-related modular calcium-binding protein 1	-0.514957	0.0100245
PDE3A.5254.69.3	cGMP-inhibited 3',5'-cyclic phosphodiesterase A	-0.514734	0.0100624
SERPINF1.9211.19.3	Pigment epithelium-derived factor	-0.511607	0.0106069
IL18R1.3446.7.2	Interleukin-18 receptor 1	-0.51049	0.0108072
IL3.4717.55.2	Interleukin-3	-0.506811	0.0114892
CTSZ.4971.1.1	Cathepsin Z	-0.505692	0.0117036
AGT.3484.60.2	Angiotensinogen	-0.503573	0.0121184
TGFBR3.3009.3.2	Transforming growth factor beta receptor type 3	-0.502008	0.0124326
Human.virus.2623.54.4	Protein E7_HPV16	-0.501003	0.0126377
GRN.4992.49.1	Granulins	-0.500108	0.012823
14. Prevotella copri (OTU 840914)
Somamer ID	Target full name	Spearman correlation	p-value
FGF2.3025.50.1	Fibroblast growth factor 2	0.647851	0.000619529
ADM.14115.34.3	Adrenomedullin	0.630873	0.000948827
FAM107B.4774.62.3	Protein FAM107B	0.613895	0.00141863
PRKAA1.PRKAB1.PRKAG1.5183.53.3	AMP Kinase (alpha1beta1gamma1)	0.58498	0.00267751
SELP.4154.57.2	P-selectin	0.577509	0.00312571
IL12A.IL12B.10367.62.3	Interleukin-12	0.563854	0.00410963
PSME3.5204.13.3	Proteasome activator complex subunit 3	0.563205	0.00416221
UCHL1.5019.16.2	Ubiquitin carboxyl-terminal hydrolase isozyme L1	0.541067	0.00632925
IL10RA.10344.334.3	Interleukin-10 receptor subunit alpha	0.53928	0.00653915
NRG1.9178.30.3	Neuregulin-1	0.53046	0.00766226
FUT3.4548.4.2	Galactoside 3(4)-L-fucosyltransferase	0.529451	0.00780038
PEX5.5915.58.3	Peroxisomal targeting signal 1 receptor	0.509792	0.010934
SCGB2A1.5001.6.2	Mammaglobin-B	0.502196	0.0123944
NTN1.6649.51.3	Netrin-1	-0.642182	0.000716294
IL17RD.3376.49.2	Interleukin-17 receptor D	-0.610453	0.00153492
EIF5A.5888.29.3	Eukaryotic translation initiation factor 5A-1	-0.592104	0.00230217
F7.3184.25.2	Coagulation factor VII	-0.575917	0.00322897
NPPB.7655.11.3	N-terminal pro-BNP	-0.575024	0.0032882
Human.virus.2623.54.4	Protein E7_HPV16	-0.543538	0.00604839
BMPR2.4862.63.1	Bone morphogenetic protein receptor type-2	-0.539174	0.00655181
MAPK13.5006.71.1	Mitogen-activated protein kinase 13	-0.535259	0.00703278
CBX5.4540.11.2	Chromobox protein homolog 5	-0.534928	0.0070747
PES1.4267.81.3	Pescadillo homolog	-0.523309	0.00868655
WFIKKN2.3235.50.2	WAP, Kazal, immunoglobulin, Kunitz and NTR domain-containing protein 2	-0.519511	0.00927536
CSF2.4697.59.2	Granulocyte-macrophage colony-stimulating factor	-0.501074	0.0126233
15. Ruminococcus torques (OTU 369429)
Somamer ID	Target full name	Spearman correlation	p-value
ERP29.4983.6.1	Endoplasmic reticulum resident protein 29	0.746672	2.78034e-05
CST2.4324.33.2	Cystatin-SA	0.685487	0.000218386
UBE2G2.9199.6.3	Ubiquitin-conjugating enzyme E2 G2	0.668702	0.000353952
CST1.5459.33.3	Cystatin-SN	0.66816	0.000359329
MMP12.4496.60.2	Macrophage metalloelastase	0.664912	0.00039311
CST5.3803.10.2	Cystatin-D	0.613065	0.00144596
EGF.5509.7.3	Epidermal growth factor	0.603185	0.0018075
PCSK7.4459.68.2	Proprotein convertase subtilisin/kexin type 7	0.579902	0.00297568
CCL22.3508.78.3	C-C motif chemokine 22	0.572988	0.00342656
CXCL12.3516.60.2	Stromal cell-derived factor 1	0.548617	0.00550357
PAK6.3827.22.1	Serine/threonine-protein kinase PAK 6	0.545368	0.00584713
IL20.4138.25.2	Interleukin-20	0.504859	0.0118652
GDF15.4374.45.2	Growth/differentiation factor 15	-0.658557	0.00046721
AGT.3484.60.2	Angiotensinogen	-0.629854	0.000972654
HIST2H2BE.14143.8.3	Histone H2B type 2-E	-0.626877	0.00104521
HIST1H3A.14146.92.3	Histone H3.1	-0.615773	0.00135842
WISP1.3057.55.1	WNT1-inducible-signaling pathway protein 1	-0.610352	0.00153847
FGF5.3065.65.1	Fibroblast growth factor 5	-0.606975	0.00166061
ITGA1.ITGB1.3503.4.2	Integrin alpha-I: beta-1 complex	-0.59398	0.00221113
SMOC1.13118.5.3	SPARC-related modular calcium-binding protein 1	-0.588152	0.00250444
IL1RAPL2.5082.51.3	X-linked interleukin-1 receptor accessory protein-like 2	-0.581653	0.00286984
AHSG.3581.53.3	Alpha-2-HS-glycoprotein	-0.567572	0.00381886
PRLR.5114.65.3	Prolactin receptor	-0.567154	0.00385067
FABP3.5437.63.3	Fatty acid-binding protein, heart	-0.56324	0.00415939
GDF5.2752.62.2	Growth/differentiation factor 5	-0.554454	0.00492891
POR.2731.29.2	NADPH--cytochrome P450 reductase	-0.543625	0.00603868
PRKCG.5476.66.3	Protein kinase C gamma type	-0.543083	0.00609925
NCR1.5104.57.3	Natural cytotoxicity triggering receptor 1	-0.542	0.00622191
HIST3H2A.14144.3.3	Histone H2A type 3	-0.539835	0.00647342
PDE3A.5254.69.3	cGMP-inhibited 3',5'-cyclic phosphodiesterase A	-0.539528	0.00650973
SFN.4829.43.6	14-3-3 protein sigma	-0.533453	0.00726438
C3.2683.1.2	Complement C3b, inactivated	-0.529662	0.00777128
TP53.6152.111.3	Cellular tumor antigen p53	-0.529005	0.00786199
ESM1.3805.16.2	Endothelial cell-specific molecule 1	-0.522508	0.00880813
CHKB.13117.232.3	Choline/ethanolamine kinase	-0.512332	0.0104786
GPT.3709.4.2	Alanine aminotransferase 1	-0.511679	0.0105942
STC1.4930.21.1	Stanniocalcin-1	-0.505562	0.0117287
17. Bifidobacterium sp. (OTU 484304)
Somamer ID	Target full name	Spearman correlation	p-value
FETUB.3367.8.3	Fetuin-B	0.693226	0.000172952
FN1.4131.72.2	Fibronectin	0.680815	0.000250571
FN1.3434.34.1	Fibronectin Fragment 3	0.674317	0.000302171
PSME3.5204.13.3	Proteasome activator complex subunit 3	0.646908	0.000634803
POMC.4890.10.1	Corticotropin	0.640563	0.000746225
FN1.3435.53.2	Fibronectin Fragment 4	0.63979	0.00076088
GHR.2948.58.2	Growth hormone receptor	0.638264	0.000790552
MAPK9.5244.12.3	Mitogen-activated protein kinase 9	0.629315	0.000985455
MBL2.3000.66.1	Mannose-binding protein C	0.628787	0.000998145
MIA.2687.2.1	Melanoma-derived growth regulatory protein	0.613088	0.00144519
MMP2.4160.49.1	72 kDa type IV collagenase	0.608432	0.00160692
POMC.2558.51.3	Beta-endorphin	0.600015	0.00193874
WFIKKN1.3191.50.2	WAP, kazal, immunoglobulin, kunitz and NTR domain-containing protein 1	0.598686	0.00199615
ECE1.3611.70.4	Endothelin-converting enzyme 1	0.592796	0.00226824
SOD2.5008.51.1	Superoxide dismutase [Mn], mitochondrial	0.582005	0.00284899
GRP.5897.58.3	Gastrin-releasing peptide	0.566336	0.00391351
MSTN.14583.49.3	Growth/differentiation factor 8	0.564441	0.0040625
RGMA.5483.1.3	Repulsive guidance molecule A	0.55683	0.00470991
CCL16.4913.78.1	C-C motif chemokine 16	0.554251	0.004948
USP25.9215.117.3	Ubiquitin carboxyl-terminal hydrolase 25	0.552479	0.00511744
RXFP1.14135.3.3	Relaxin receptor 1	0.551593	0.00520396
CNTN4.3298.52.2	Contactin-4	0.551048	0.00525776
GPNMB.5080.131.3	Transmembrane glycoprotein NMB	0.549821	0.0053807
IL12A.IL12B.10367.62.3	Interleukin-12	0.547162	0.00565523
CDON.4541.49.2	Cell adhesion molecule-related/down-regulated by oncogenes	0.546719	0.00570211
MMP12.4496.60.2	Macrophage metalloelastase	0.54096	0.00634173
MAPT.5854.60.3	Microtubule-associated protein tau	0.540856	0.0063538
CHST15.4469.78.2	Carbohydrate sulfotransferase 15	0.534884	0.0070803
CDH3.2643.57.2	Cadherin-3	0.533998	0.00719386
LDLR.13129.40.3	Low-density lipoprotein receptor	0.533776	0.00722249
C1QBP.4967.1.1	Complement component 1 Q subcomponent-binding protein, mitochondrial	0.532003	0.00745494
SERPINC1.3344.60.4	Antithrombin-III	0.531292	0.00754988
ECM1.3366.51.2	Extracellular matrix protein 1	0.531116	0.00757348
PLG.4151.6.2	Plasminogen	0.51925	0.00931691
BMP6.8459.10.3	Bone morphogenetic protein 6	0.513718	0.0102367
LYPD3.13107.9.3	Ly6/PLAUR domain-containing protein 3	0.508728	0.0111296
CLEC11A.4500.50.2	Stem cell growth factor-alpha	0.506069	0.011631
WISP3.5927.4.3	WNT1-inducible-signaling pathway protein 3	0.503744	0.0120846
SERPIND1.3316.58.1	Heparin cofactor 2	0.503189	0.012195
MST1.4407.10.1	Hepatocyte growth factor-like protein	0.501859	0.0124628
CRP.4337.49.2	C-reactive protein	-0.643805	0.00068735
CTSB.3061.61.2	Cathepsin B	-0.623194	0.00114137
IGFBP2.8469.41.3	Insulin-like growth factor-binding protein 2	-0.609189	0.00157964
MAP2K1.2864.2.3	Dual specificity mitogen-activated protein kinase kinase 1	-0.594125	0.00220423
PRSS2.5034.79.1	Trypsin-2	-0.585707	0.00263697
KYNU.4559.64.2	Kynureninase	-0.546276	0.00574931
XRCC6.2835.1.4	X-ray repair cross-complementing protein 6	-0.546173	0.00576031
WFIKKN2.3235.50.2	WAP, Kazal, immunoglobulin, Kunitz and NTR domain-containing protein 2	-0.522908	0.00874719
EIF5A.5888.29.3	Eukaryotic translation initiation factor 5A-1	-0.515936	0.00985927
IL15RA.3445.53.2	Interleukin-15 receptor subunit alpha	-0.514381	0.0101226
ICOSLG.5061.27.3	ICOS ligand	-0.514377	0.0101234
TIMP1.2211.9.6	Metalloproteinase inhibitor 1	-0.512053	0.0105279
FCGR3B.3311.27.1	Low affinity immunoglobulin gamma Fc region receptor III-B	-0.511276	0.010666
SUMO3.9169.14.3	Small ubiquitin-related modifier 3	-0.501416	0.0125531
18. Actinomyces sp. (OTU 1108638)
Somamer ID	Target full name	Spearman correlation	p-value
TNFRSF12A.5138.50.3	Tumor necrosis factor receptor superfamily member 12A	0.539993	0.00645474
FASLG.3052.8.2	Tumor necrosis factor ligand superfamily member 6, soluble form	0.513641	0.0102501
OCIAD1.3635.76.4	OCIA domain-containing protein 1	-0.530674	0.00763319
BIRC5.3472.40.2	Baculoviral IAP repeat-containing protein 5	-0.530558	0.00764883
TNFSF18.2708.54.2	Tumor necrosis factor ligand superfamily member 18	-0.520075	0.00918579
ASGR1.5452.71.3	Asialoglycoprotein receptor 1	-0.505045	0.011829
IL17RD.3376.49.2	Interleukin-17 receptor D	-0.500393	0.0127638
19. Faecalibacterium prausnitzii (OTU 514523)
Somamer ID	Target full name	Spearman correlation	p-value
ECE1.3611.70.4	Endothelin-converting enzyme 1	0.695781	0.000159885
UBE2G2.9199.6.3	Ubiquitin-conjugating enzyme E2 G2	0.675569	0.000291563
FETUB.3367.8.3	Fetuin-B	0.623473	0.00113384
HFE2.3332.57.1	Hemojuvelin	0.611871	0.00148606
GHR.2948.58.2	Growth hormone receptor	0.599882	0.00194442
PAPPA.4148.49.2	Pappalysin-1	0.599009	0.00198207
MMP12.4496.60.2	Macrophage metalloelastase	0.599009	0.00198207
CHRDL1.3362.61.2	Chordin-like protein 1	0.598396	0.00200884
CNTN4.3298.52.2	Contactin-4	0.578923	0.00303633
CCL22.3508.78.3	C-C motif chemokine 22	0.57831	0.00307479
GPNMB.5080.131.3	Transmembrane glycoprotein NMB	0.575734	0.00324101
LUM.13114.50.3	Lumican	0.574759	0.00330589
RGMA.5483.1.3	Repulsive guidance molecule A	0.55374	0.00499637
IL12RB2.3815.14.1	Interleukin-12 receptor subunit beta-2	0.553073	0.00506014
CRYZL1.9207.60.3	Quinone oxidoreductase-like protein 1	0.541435	0.00628672
CCL5.5480.49.3	C-C motif chemokine 5	0.53604	0.0069346
FN1.4131.72.2	Fibronectin	0.533092	0.00731138
APOE.2418.55.9	Apolipoprotein E	0.53267	0.00736673
LRP1B.7640.29.3	Low-density lipoprotein receptor-related protein 1B	0.527884	0.00801894
APOL1.11510.31.3	Apolipoprotein L1	0.524243	0.0085466
DKK1.3535.84.1	Dickkopf-related protein 1	0.523096	0.00871879
TYK2.5260.80.3	Non-receptor tyrosine-protein kinase TYK2	0.520338	0.00914441
CD209.3029.52.2	CD209 antigen	0.517661	0.00957384
CPE.5343.74.3	Carboxypeptidase E	0.513874	0.0102099
MSTN.14583.49.3	Growth/differentiation factor 8	0.510811	0.0107493
ECM1.3366.51.2	Extracellular matrix protein 1	0.510225	0.0108552
IGHE.IGK.IGL.4135.84.2	Immunoglobulin E	0.509084	0.0110637
MMP2.4160.49.1	72 kDa type IV collagenase	0.504119	0.0120103
CD200R1.5103.30.3	Cell surface glycoprotein CD200 receptor 1	0.500617	0.0127174
HSP90AA1.HSP90AB1.2625.53.4	Heat shock protein HSP 90-alpha/beta	-0.599093	0.0019784
HSP90AB1.5467.15.3	Heat shock protein HSP 90-beta	-0.576699	0.00317787
CSF2.4697.59.2	Granulocyte-macrophage colony-stimulating factor	-0.576598	0.00318447
GDF15.4374.45.2	Growth/differentiation factor 15	-0.559932	0.0044363
ITGA1.ITGB1.3503.4.2	Integrin alpha-I: beta-1 complex	-0.557972	0.0046075
STAT6.10372.18.3	Signal transducer and activator of transcription 6	-0.538985	0.00657432
MDH1.3853.56.1	Malate dehydrogenase, cytoplasmic	-0.526965	0.00814953
PEBP1.4276.10.2	Phosphatidylethanolamine-binding protein 1	-0.512259	0.0104914
ISG15.14151.4.3	Ubiquitin-like protein ISG15	-0.507859	0.0112914
CRP.4337.49.2	C-reactive protein	-0.500617	0.0127174
20. Bifidobacterium bifidum (OTU 365385)
Somamer ID	Target full name	Spearman correlation	p-value
LTA.LTB.3506.49.1	Lymphotoxin alpha2:beta1	0.544314	0.00596232
CST2.4324.33.2	Cystatin-SA	0.526771	0.0081773
MMP12.4496.60.2	Macrophage metalloelastase	0.510176	0.0108641
FTCD.9213.24.3	Formimidoyltransferase-cyclodeaminase	0.510176	0.0108641
IL1RL1.4234.8.2	Interleukin-1 receptor-like 1	-0.524874	0.00845314
ERBB3.2617.56.35	Receptor tyrosine-protein kinase erbB-3	-0.5244	0.00852329
C7.2888.49.2	Complement component C7	-0.52203	0.00888134
ESM1.3805.16.2	Endothelial cell-specific molecule 1	-0.502116	0.0124108
21. Ruminococcaceae sp. (OTU 367213)
Somamer ID	Target full name	Spearman correlation	p-value
ERP29.4983.6.1	Endoplasmic reticulum resident protein 29	0.619566	0.00124344
UBE2G2.9199.6.3	Ubiquitin-conjugating enzyme E2 G2	0.55712	0.00468373
CXCL12.3516.60.2	Stromal cell-derived factor 1	0.544994	0.00588779
EGF.5509.7.3	Epidermal growth factor	0.538753	0.00660216
C1R.3285.23.2	Complement C1r subcomponent	0.521611	0.00894586
PAK6.3827.22.1	Serine/threonine-protein kinase PAK 6	0.514376	0.0101235
MMP1.4924.32.1	Interstitial collagenase	0.509477	0.0109915
DYNLRB1.3845.51.2	Dynein light chain roadblock-type 1	0.503966	0.0120406
CST1.5459.33.3	Cystatin-SN	0.50202	0.0124302
AHSG.3581.53.3	Alpha-2-HS-glycoprotein	-0.581735	0.00286499
HIST2H2BE.14143.8.3	Histone H2B type 2-E	-0.5777	0.00311351
HIST1H3A.14146.92.3	Histone H3.1	-0.571937	0.00349989
GOT1.4912.17.1	Aspartate aminotransferase, cytoplasmic	-0.561772	0.00428042
SMOC1.13118.5.3	SPARC-related modular calcium-binding protein 1	-0.55969	0.0044571
C3.2683.1.2	Complement C3b, inactivated	-0.558466	0.0045639
NCR1.5104.57.3	Natural cytotoxicity triggering receptor 1	-0.555895	0.00479504
FGF17.3494.71.3	Fibroblast growth factor 17	-0.543135	0.00609341
WFIKKN2.3235.50.2	WAP, Kazal, immunoglobulin, Kunitz and NTR domain-containing protein 2	-0.533971	0.00719726
TNFRSF1B.3152.57.1	Tumor necrosis factor receptor superfamily member 1B	-0.532631	0.0073719
FABP3.5437.63.3	Fatty acid-binding protein, heart	-0.530297	0.00768433
GDF15.4374.45.2	Growth/differentiation factor 15	-0.527848	0.00802405
POR.2731.29.2	NADPH--cytochrome P450 reductase	-0.527733	0.00804027
AGT.3484.60.2	Angiotensinogen	-0.524174	0.00855698
SFN.4829.43.6	14-3-3 protein sigma	-0.51805	0.00951039
C3.4900.8.1	C3a anaphylatoxin	-0.516713	0.00972985
IL1RN.5353.89.2	Interleukin-1 receptor antagonist protein	-0.515489	0.00993449
EIF5.2612.5.2	Eukaryotic translation initiation factor 5	-0.511927	0.0105502
FGF5.3065.65.1	Fibroblast growth factor 5	-0.506918	0.011469
PRKCG.5476.66.3	Protein kinase C gamma type	-0.500795	0.0126805
22. Ruminococcus obeum (OTU 523934)
Somamer ID	Target full name	Spearman correlation	p-value
LTA.LTB.3505.6.2	Lymphotoxin alpha1:beta2	0.559534	0.00447059
CCL27.2192.63.10	C-C motif chemokine 27	0.502224	0.0123889
CXCL8.3447.64.2	Interleukin-8	-0.540042	0.00644898
CD207.3361.26.2	C-type lectin domain family 4 member K	-0.513285	0.0103117
WFIKKN2.3235.50.2	WAP, Kazal, immunoglobulin, Kunitz and NTR domain-containing protein 2	-0.509898	0.0109146
TNFRSF14.5352.11.3	Tumor necrosis factor receptor superfamily member 14	-0.50082	0.0126755
23. Streptococcus thermophilus (OTU 579608)
Somamer ID	Target full name	Spearman correlation	p-value
PTH.5954.62.3	Parathyroid hormone	0.668841	0.000352579
GRP.5897.58.3	Gastrin-releasing peptide	0.667536	0.000365614
MSN.5009.11.1	Moesin	0.6	0.00236164
CFB.4129.72.1	Complement factor B	0.598086	0.00202251
LMAN2.7638.30.3	Vesicular integral-membrane protein VIP36	0.518051	0.0095102
ALB.3707.12.2	Serum albumin	0.506957	0.0124404
CGA.TSHB.3521.16.2	Thyroid Stimulating Hormone	-0.537391	0.00756987
PDCD1LG2.3004.67.2	Programmed cell death 1 ligand 2	-0.535015	0.00706367
MDM2.4245.80.2	E3 ubiquitin-protein ligase Mdm2	-0.505767	0.011689
24. Faecalibacterium prausntizii (OTU 370287)
Somamer ID	Target full name	Spearman correlation	p-value
GHR.2948.58.2	Growth hormone receptor	0.603911	0.00177855
BDNF.2421.7.3	Brain-derived neurotrophic factor	0.584184	0.0027225
SELP.4154.57.2	P-selectin	0.568387	0.00375756
ECE1.3611.70.4	Endothelin-converting enzyme 1	0.558344	0.0045746
UBE2G2.9199.6.3	Ubiquitin-conjugating enzyme E2 G2	0.552222	0.0051424
CCL22.3508.78.3	C-C motif chemokine 22	0.544994	0.00588779
MMP12.4496.60.2	Macrophage metalloelastase	0.530182	0.00770005
CCL11.5301.7.3	Eotaxin	0.527695	0.00804569
PDGFB.4149.8.2	Platelet-derived growth factor subunit B	0.508695	0.0111356
FGF19.2762.30.2	Fibroblast growth factor 19	0.503966	0.0120406
C2.3186.2.2	Complement C2	-0.679711	0.000258754
CRP.4337.49.2	C-reactive protein	-0.558587	0.00455321
ITGA1.ITGB1.3503.4.2	Integrin alpha-I: beta-1 complex	-0.537529	0.00675048
FIGF.13098.93.3	Vascular endothelial growth factor D	-0.528193	0.0079755
GDF15.4374.45.2	Growth/differentiation factor 15	-0.524174	0.00855698
HSP90AB1.5467.15.3	Heat shock protein HSP 90-beta	-0.509193	0.0110437
25. Dialister sp. (OTU 583746)
Somamer ID	Target full name	Spearman correlation	p-value
PAK6.3827.22.1	Serine/threonine-protein kinase PAK 6	0.599332	0.00196806
LYN.3453.87.2	Tyrosine-protein kinase Lyn	0.567066	0.0038574
PPID.5202.4.3	Peptidyl-prolyl cis-trans isomerase D	0.565727	0.00396091
PKM2.4240.31.2	Pyruvate kinase PKM	0.554346	0.0049391
AKR7A2.4188.1.2	Aflatoxin B1 aldehyde reductase member 2	0.544421	0.00595049
PRKCB.5475.10.3	Protein kinase C beta type (splice variant beta-II)	0.541191	0.00631494
SBDS.3866.7.2	Ribosome maturation protein SBDS	0.537608	0.00674078
PPP3CA.PPP3R1.4903.72.1	Calcineurin	0.537608	0.00674078
FLT3.3437.80.3	Receptor-type tyrosine-protein kinase FLT3	0.532484	0.0073913
HSD17B10.4217.49.3	3-hydroxyacyl-CoA dehydrogenase type-2	0.532252	0.00742189
MAPK3.2855.49.2	Mitogen-activated protein kinase 3	0.518418	0.00945075
INHBA.2748.3.2	Inhibin beta A chain	0.516966	0.00968804
CDK8.CCNC.3359.11.2	Cyclin-dependent kinase 8:Cyclin-C complex	0.516854	0.00970661
GSK3A.GSK3B.3441.64.2	Glycogen synthase kinase-3 alpha/beta	0.515851	0.00987356
EGF.5509.7.3	Epidermal growth factor	0.514845	0.0100435
RAC1.2870.29.2	Ras-related C3 botulinum toxin substrate 1	0.512167	0.0105076
BTK.3416.2.2	Tyrosine-protein kinase BTK	0.510828	0.0107463
LYN.3381.24.2	Tyrosine-protein kinase Lyn, isoform B	0.510715	0.0107666
CST5.3803.10.2	Cystatin-D	0.5096	0.0109691
DYNLRB1.3845.51.2	Dynein light chain roadblock-type 1	0.503238	0.0121851
METAP1.3210.1.2	Methionine aminopeptidase 1	0.502569	0.0123193
CSK.3363.31.4	Tyrosine-protein kinase CSK	0.502117	0.0124104
PDE5A.5256.86.3	cGMP-specific 3',5'-cyclic phosphodiesterase	0.501455	0.0125452
PLK1.3394.81.2	Serine/threonine-protein kinase PLK1	-0.605826	0.00170405
TGFBR3.3009.3.2	Transforming growth factor beta receptor type 3	-0.593435	0.0022373
TNNI3.5441.67.3	Troponin I, cardiac muscle	-0.583804	0.00274425
PRLR.5114.65.3	Prolactin receptor	-0.573006	0.00342533
SMOC1.13118.5.3	SPARC-related modular calcium-binding protein 1	-0.571207	0.00355162
KLRK1.3056.11.1	NKG2-D type II integral membrane protein	-0.567736	0.00380651
LTBP4.13133.73.3	Latent-transforming growth factor beta-binding protein 4	-0.555685	0.00481442
IL1RAPL2.5082.51.3	X-linked interleukin-1 receptor accessory protein-like 2	-0.5471	0.00566181
AGT.3484.60.2	Angiotensinogen	-0.545761	0.00580464
SLPI.4413.3.2	Antileukoproteinase	-0.542767	0.0061349
CA9.3798.71.1	Carbonic anhydrase 9	-0.541743	0.00625138
CD55.5069.9.3	Complement decay-accelerating factor	-0.537055	0.00680856
NLGN4X.5357.60.3	Neuroligin-4, X-linked	-0.536051	0.00693319
NPPB.7655.11.3	N-terminal pro-BNP	-0.532922	0.00733374
IL1R2.14133.93.3	Interleukin-1 receptor type 2	-0.52255	0.00880163
ESM1.3805.16.2	Endothelial cell-specific molecule 1	-0.520871	0.00906089
TNFRSF1A.2654.19.1	Tumor necrosis factor receptor superfamily member 1A	-0.519645	0.00925408
NCR1.5104.57.3	Natural cytotoxicity triggering receptor 1	-0.517523	0.00959642
PTN.3045.72.2	Pleiotrophin	-0.517413	0.00961441
PRKCG.5476.66.3	Protein kinase C gamma type	-0.516854	0.00970661
MPO.2580.83.2	Myeloperoxidase	-0.515739	0.0098924
PGF.3078.1.2	Placenta growth factor	-0.513506	0.0102734
CD200.5112.73.3	OX-2 membrane glycoprotein	-0.511944	0.0105472
FSTL1.13112.179.3	Follistatin-related protein 1	-0.510828	0.0107463
CPE.5343.74.3	Carboxypeptidase E	-0.502794	0.012274
GFRA2.2515.14.3	GDNF family receptor alpha-2	-0.500225	0.0127986
26. Streptococcus sp. (OTU 1083194)
Somamer ID	Target full name	Spearman correlation	p-value
ITGA1.ITGB1.3503.4.2	Integrin alpha-I: beta-1 complex	0.741766	3.34797e-05
HIST1H3A.14146.92.3	Histone H3.1	0.694329	0.000167204
MPO.2580.83.2	Myeloperoxidase	0.688801	0.000197793
PRTN3.3514.49.2	Myeloblastin	0.630573	0.000955795
MSN.5009.11.1	Moesin	0.614718	0.00139195
STC1.4930.21.1	Stanniocalcin-1	0.613979	0.00141589
IL1RN.5353.89.2	Interleukin-1 receptor antagonist protein	0.570186	0.00362505
GDF15.4374.45.2	Growth/differentiation factor 15	0.548476	0.00551815
IFNA2.3497.13.2	Interferon alpha-2	0.544202	0.00597465
IL1RL1.4234.8.2	Interleukin-1 receptor-like 1	0.535259	0.00703279
HSPA8.5903.91.2	Heat shock cognate 71 kDa protein	0.518126	0.00949803
AGT.3484.60.2	Angiotensinogen	0.516816	0.00971279
OLR1.3636.37.4	Oxidized low-density lipoprotein receptor 1	0.515069	0.0100054
RNASEH1.8470.213.3	Ribonuclease H1	0.505244	0.0117903
IFNA7.14129.1.3	Interferon alpha-7	0.504917	0.0118539
FOLH1.5478.50.2	Glutamate carboxypeptidase 2	0.50448	0.0119393
PDGFRA.10366.11.3	Platelet-derived growth factor receptor alpha	0.501205	0.0125964
SMOC1.13118.5.3	SPARC-related modular calcium-binding protein 1	0.500659	0.0127087
UBE2G2.9199.6.3	Ubiquitin-conjugating enzyme E2 G2	-0.650082	0.000584667
ASAH2.3212.30.3	Neutral ceramidase	-0.629562	0.00097956
CGA.TSHB.3521.16.2	Thyroid Stimulating Hormone	-0.599001	0.00198241
BMP1.3348.49.2	Bone morphogenetic protein 1	-0.586776	0.0025783
ERP29.4983.6.1	Endoplasmic reticulum resident protein 29	-0.584594	0.00269929
CXCL12.3516.60.2	Stromal cell-derived factor 1	-0.579917	0.00297478
TYK2.5260.80.3	Non-receptor tyrosine-protein kinase TYK2	-0.567063	0.00385761
CCL22.3508.78.3	C-C motif chemokine 22	-0.556991	0.00469531
MAP2K4.5242.37.3	Dual specificity mitogen-activated protein kinase kinase 4	-0.555463	0.00483488
CDK5.CDK5R1.3358.51.2	Cyclin-dependent kinase 5:Cyclin-dependent kinase 5 activator 1 complex	-0.554905	0.00488664
CST5.3803.10.2	Cystatin-D	-0.532755	0.00735556
CST1.5459.33.3	Cystatin-SN	-0.530456	0.00766268
CNDP1.5456.59.2	Beta-Ala-His dipeptidase	-0.522493	0.00881038
FETUB.3367.8.3	Fetuin-B	-0.514526	0.0100978
CST2.4324.33.2	Cystatin-SA	-0.502515	0.0123302
IL20.4138.25.2	Interleukin-20	-0.501423	0.0125517
APOA1.2750.3.2	Apolipoprotein A-I	-0.501314	0.012574
27. Prevotella copri (OTU 588929)
Somamer ID	Target full name	Spearman correlation	p-value
ADM.14115.34.3	Adrenomedullin	0.547723	0.00559634
FUT3.4548.4.2	Galactoside 3(4)-L-fucosyltransferase	0.531264	0.00755357
IGFBP3.2571.12.3	Insulin-like growth factor-binding protein 3	0.510344	0.0108336
FGF2.3025.50.1	Fibroblast growth factor 2	0.509319	0.0110206
TPSG1.3404.51.2	Tryptase gamma	0.502331	0.0123672
UCHL1.5019.16.2	Ubiquitin carboxyl-terminal hydrolase isozyme L1	0.500175	0.0128091
IL17RD.3376.49.2	Interleukin-17 receptor D	-0.703324	0.000126202
NTN1.6649.51.3	Netrin-1	-0.605919	0.00170048
NPPB.7655.11.3	N-terminal pro-BNP	-0.571498	0.00353097
Human.virus.4792.51.2	gp41 C34 peptide, HIV	-0.558482	0.00456247
WFIKKN2.3235.50.2	WAP, Kazal, immunoglobulin, Kunitz and NTR domain-containing protein 2	-0.55333	0.00503546
F7.3184.25.2	Coagulation factor VII	-0.548638	0.00550145
Human.virus.2623.54.4	Protein E7_HPV16	-0.515029	0.0100122
CD80.2603.61.2	T-lymphocyte activation antigen CD80	-0.514002	0.0101877
TGM3.4471.50.2	Protein-glutamine gamma-glutamyltransferase E	-0.505771	0.0116883
BMPR2.4862.63.1	Bone morphogenetic protein receptor type-2	-0.500283	0.0127865
KLK12.3199.54.2	Kallikrein-12	-0.500175	0.0128091
28. Bifidobacterium sp. (OTU 3528448)
Somamer ID	Target full name	Spearman correlation	p-value
CDH2.3797.1.1	Cadherin-2	0.545449	0.0058383
POMC.4890.10.1	Corticotropin	0.503944	0.012045
29. Enterococcus faecalis (OTU 1111582)
Somamer ID	Target full name	Spearman correlation	p-value
CCL25.2705.5.2	C-C motif chemokine 25	0.747332	2.7108e-05
AFM.4763.31.3	Afamin	0.705782	0.000116656
SERPING1.4479.14.2	Plasma protease C1 inhibitor	0.669649	0.000344711
CFH.4159.130.1	Complement factor H	0.652981	0.000541901
FAM3B.9177.6.3	Protein FAM3B	0.649152	0.000598991
LEP.8484.24.3	Leptin	0.647485	0.000625423
SECTM1.13093.6.3	Secreted and transmembrane protein 1	0.644869	0.000668929
CDK5.CDK5R1.3358.51.2	Cyclin-dependent kinase 5:Cyclin-dependent kinase 5 activator 1 complex	0.637892	0.000797938
C1S.3590.8.3	Complement C1s subcomponent	0.628218	0.00101196
CTSS.3181.50.2	Cathepsin S	0.624512	0.00110614
HAPLN1.3196.6.2	Hyaluronan and proteoglycan link protein 1	0.622632	0.00115671
FETUB.3367.8.3	Fetuin-B	0.613306	0.00143797
LGMN.3622.33.4	Legumain	0.610859	0.00152078
PIGR.3216.2.2	Polymeric immunoglobulin receptor	0.608157	0.00161694
CDON.4541.49.2	Cell adhesion molecule-related/down-regulated by oncogenes	0.601703	0.0018679
CPB2.3518.54.2	Carboxypeptidase B2	0.60118	0.00188963
COL18A1.2201.17.6	Endostatin	0.600089	0.00193559
SERPIND1.3316.58.1	Heparin cofactor 2	0.599435	0.00196362
LRRK2.10990.21.3	Leucine-rich repeat serine/threonine-protein kinase 2	0.594638	0.00217996
VEGFA.2597.8.3	Vascular endothelial growth factor A	0.594331	0.00219446
ASAH2.3212.30.3	Neutral ceramidase	0.589058	0.00245678
MSTN.14583.49.3	Growth/differentiation factor 8	0.582518	0.00281876
CCDC80.3234.23.2	Coiled-coil domain-containing protein 80	0.57685	0.00316811
UBC.6647.55.3	PolyUbiquitin K63-linked	0.576757	0.00317411
MDK.2911.27.2	Midkine	0.575574	0.0032516
SNAP25.13105.7.3	Synaptosomal-associated protein 25	0.57031	0.00361609
CFB.4129.72.1	Complement factor B	0.569467	0.0036775
C5.2851.63.3	C5a anaphylatoxin	0.559556	0.00446868
CLEC11A.4500.50.2	Stem cell growth factor-alpha	0.546448	0.00573102
BCAM.2816.50.2	Basal Cell Adhesion Molecule	0.546329	0.00574369
CLEC11A.2966.65.2	Stem Cell Growth Factor-beta	0.54613	0.00576493
CCL16.4913.78.1	C-C motif chemokine 16	0.544149	0.00598056
GDF2.4880.21.1	Growth/differentiation factor 2	0.540661	0.00637652
CDH1.2501.51.3	Cadherin-1	0.536214	0.0069128
CDH3.2643.57.2	Cadherin-3	0.535342	0.00702234
APOA1.2750.3.2	Apolipoprotein A-I	0.523988	0.00858471
P4HB.4278.14.3	Protein disulfide-isomerase	0.523477	0.00866128
CD38.11513.92.3	ADP-ribosyl cyclase/cyclic ADP-ribose hydrolase 1	0.520935	0.00905082
CTSZ.4971.1.1	Cathepsin Z	0.516686	0.0097343
FN1.3435.53.2	Fibronectin Fragment 4	0.51506	0.010007
LMAN2.7638.30.3	Vesicular integral-membrane protein VIP36	0.512979	0.0103652
PRDX5.5017.19.1	Peroxiredoxin-5, mitochondrial	0.507962	0.0112721
PCSK9.5231.79.3	Proprotein convertase subtilisin/kexin type 9	0.502727	0.0122874
FGG.4989.7.1	Fibrinogen gamma chain	0.500329	0.0127771
C4A.C4B.4481.34.2	Complement C4	-0.586953	0.00256873
CTSB.3061.61.2	Cathepsin B	-0.541114	0.00632385
TNFSF13B.3059.50.2	Tumor necrosis factor ligand superfamily member 13B	-0.526272	0.00824915
ESD.4984.83.1	S-formylglutathione hydrolase	-0.510575	0.0107918
KYNU.4559.64.2	Kynureninase	-0.509703	0.0109502
PRDX6.5018.68.1	Peroxiredoxin-6	-0.509596	0.0109698
IGFBP2.8469.41.3	Insulin-like growth factor-binding protein 2	-0.505779	0.0116867
30. Streptococcus sp. (OTU 349024)
Somamer ID	Target full name	Spearman correlation	p-value
PES1.4267.81.3	Pescadillo homolog	0.611135	0.00151124
LIN7B.4238.4.2	Protein lin-7 homolog B	0.554468	0.00492755
CFD.2946.52.2	Complement factor D	0.547194	0.00565185
CAMK2A.3350.53.2	Calcium/calmodulin-dependent protein kinase type II subunit alpha	0.510981	0.0107189
PEX5.5915.58.3	Peroxisomal targeting signal 1 receptor	-0.666667	0.000374533
CHL1.3601.54.3	Neural cell adhesion molecule L1-like protein	-0.611099	0.00151249
LGALS8.4909.68.1	Galectin-8	-0.597651	0.00204183
FGFR2.3808.76.2	Fibroblast growth factor receptor 2	-0.595782	0.00212661
IL4R.3055.54.2	Interleukin-4 receptor subunit alpha	-0.578077	0.0030895
PTK6.3832.51.1	Protein-tyrosine kinase 6	-0.57699	0.00315906
NGF.5801.72.3	beta-nerve growth factor	-0.572733	0.00344423
DSC3.4981.6.1	Desmocollin-3	-0.572611	0.00345274
ADCYAP1.8446.4.3	Pituitary adenylate cyclase-activating polypeptide 27	-0.564716	0.00404059
ETHE1.3847.56.2	Persulfide dioxygenase ETHE1, mitochondrial	-0.537508	0.00675299
EPHA10.5076.53.2	Ephrin type-A receptor 10	-0.528376	0.0079498
NRG1.9178.30.3	Neuregulin-1	-0.524141	0.00856187
IL12A.IL12B.10367.62.3	Interleukin-12	-0.517069	0.00967105
POMC.2558.51.3	Beta-endorphin	-0.513267	0.010315
CXCL11.3038.9.2	C-X-C motif chemokine 11	-0.510985	0.010718
HNRNPK.4994.178.1	Heterogeneous nuclear ribonucleoprotein K	-0.505437	0.0117528
WISP3.5927.4.3	WNT1-inducible-signaling pathway protein 3	-0.504458	0.0119438
Ruminococcus gnavus - growth discriminatory (OTU 360015)
Somamer ID	Target full name	Spearman correlation	p-value
FN1.3434.34.1	Fibronectin Fragment 3	0.677373	0.000276857
FN1.4131.72.2	Fibronectin	0.662492	0.000420021
AGER.4125.52.2	Advanced glycosylation end product-specific receptor, soluble	0.625538	0.00107934
CLEC11A.4500.50.2	Stem cell growth factor-alpha	0.61707	0.00131812
FGA.FGB.FGG.4907.56.1	D-dimer	0.614152	0.00141026
C1S.3590.8.3	Complement C1s subcomponent	0.606876	0.00166432
CA6.3352.80.3	Carbonic anhydrase 6	0.605322	0.00172338
CLEC11A.2966.65.2	Stem Cell Growth Factor-beta	0.593018	0.00225742
FGA.FGB.FGG.2796.62.2	Fibrinogen	0.590853	0.00236466
FGG.4989.7.1	Fibrinogen gamma chain	0.582111	0.0028427
FN1.3435.53.2	Fibronectin Fragment 4	0.580119	0.00296242
AFM.4763.31.3	Afamin	0.57073	0.00358579
ASAH2.3212.30.3	Neutral ceramidase	0.56503	0.00401567
RARRES2.3079.62.2	Retinoic acid receptor responder protein 2	0.55318	0.00504983
GHR.2948.58.2	Growth hormone receptor	0.547967	0.00557091
CCL25.2705.5.2	C-C motif chemokine 25	0.540381	0.00640912
CCDC80.3234.23.2	Coiled-coil domain-containing protein 80	0.537537	0.00674942
SERPING1.4479.14.2	Plasma protease C1 inhibitor	0.536706	0.00685169
MIA.2687.2.1	Melanoma-derived growth regulatory protein	0.532439	0.0073972
CFH.4159.130.1	Complement factor H	0.529453	0.00780011
CDON.4541.49.2	Cell adhesion molecule-related/down-regulated by oncogenes	0.526161	0.00826521
HAPLN1.3196.6.2	Hyaluronan and proteoglycan link protein 1	0.522369	0.00882937
MBL2.3000.66.1	Mannose-binding protein C	0.514758	0.0100583
IL23R.5088.175.3	Interleukin-23 receptor	0.507421	0.0113738
MSTN.14583.49.3	Growth/differentiation factor 8	0.496772	0.0135327
ECM1.3366.51.2	Extracellular matrix protein 1	0.476226	0.0186487
FAM3B.9177.6.3	Protein FAM3B	0.47507	0.0189775
NOTCH2.5106.52.3	Neurogenic locus notch homolog protein 2	0.468907	0.0208124
FETUB.3367.8.3	Fetuin-B	0.463318	0.0225979
CHST15.4469.78.2	Carbohydrate sulfotransferase 15	0.459624	0.0238444
LEP.8484.24.3	Leptin	0.456954	0.0247795
VTN.13125.45.3	Vitronectin	0.456816	0.0248285
CCL21.2516.57.3	C-C motif chemokine 21	0.456442	0.0249623
MAP2K4.5242.37.3	Dual specificity mitogen-activated protein kinase kinase 4	0.454683	0.025598
CST2.4324.33.2	Cystatin-SA	0.453636	0.0259825
S100A4.14116.129.3	Protein S100-A4	0.453162	0.0261581
PCSK9.5231.79.3	Proprotein convertase subtilisin/kexin type 9	0.452688	0.0263346
CST1.5459.33.3	Cystatin-SN	0.44937	0.0275976
ENTPD5.4437.56.3	Ectonucleoside triphosphate diphosphohydrolase 5	0.446052	0.0289086
SELE.3470.1.2	E-selectin	0.445912	0.028965
CNTF.3489.9.2	Ciliary neurotrophic factor	0.442356	0.0304271
CCL16.4913.78.1	C-C motif chemokine 16	0.440363	0.0312716
UBE2G2.9199.6.3	Ubiquitin-conjugating enzyme E2 G2	0.437519	0.0325095
SIGLEC9.3007.7.2	Sialic acid-binding Ig-like lectin 9	0.436097	0.033143
FGF18.2761.49.2	Fibroblast growth factor 18	0.431451	0.0352813
FLRT2.13122.19.3	Leucine-rich repeat transmembrane protein FLRT2	0.430591	0.0356888
POMC.4890.10.1	Corticotropin	0.421969	0.0399841
TNC.4155.3.2	Tenascin	0.41854	0.0418013
PSPN.2696.87.2	Persephin	0.418176	0.0419981
RET.3220.40.2	Proto-oncogene tyrosine-protein kinase receptor Ret	0.417701	0.0422554
PIGR.3216.2.2	Polymeric immunoglobulin receptor	0.416279	0.0430346
MATN2.3325.2.2	Matrilin-2	0.413434	0.0446268
PTN.3045.72.2	Pleiotrophin	0.413287	0.0447104
CPB2.3518.54.2	Carboxypeptidase B2	0.41059	0.0462649
MMP12.4496.60.2	Macrophage metalloelastase	0.406708	0.0485754
ULBP1.3081.70.2	NKG2D ligand 1	0.406708	0.0485754
SERPIND1.3316.58.1	Heparin cofactor 2	0.405848	0.0490992
ROBO2.5116.62.2	Roundabout homolog 2	0.4057	0.0491903
CRP.4337.49.2	C-reactive protein	-0.597998	0.00202643
FCGR3B.3311.27.1	Low affinity immunoglobulin gamma Fc region receptor III-B	-0.570245	0.0036208
IGFBP2.8469.41.3	Insulin-like growth factor-binding protein 2	-0.559342	0.00448723
CTSB.3061.61.2	Cathepsin B	-0.556503	0.00473951
HSP90AB1.5467.15.3	Heat shock protein HSP 90-beta	-0.532641	0.0073706
KYNU.4559.64.2	Kynureninase	-0.525213	0.00840336
EPS15L1.4212.5.3	Epidermal growth factor receptor substrate 15-like 1	-0.505778	0.0116869
ALDOA.5864.10.3	Fructose-bisphosphate aldolase A	-0.504243	0.0119859
HAAO.5861.78.3	3-hydroxyanthranilate 3,4-dioxygenase	-0.502569	0.0123192
CSRP3.9171.11.3	Cysteine and glycine-rich protein 3	-0.482893	0.0168402
PPID.5202.4.3	Peptidyl-prolyl cis-trans isomerase D	-0.476863	0.0184692
HSP90AA1.HSP90AB1.2625.53.4	Heat shock protein HSP 90-alpha/beta	-0.47338	0.0194672
DDX19B.5460.60.3	ATP-dependent RNA helicase DDX19B	-0.471143	0.0201308
DAPK2.4355.13.1	Death-associated protein kinase 2	-0.470701	0.0202641
SRC.5488.74.3	Proto-oncogene tyrosine-protein kinase Src	-0.43605	0.0331642
MAPK14.5007.1.1	Mitogen-activated protein kinase 14	-0.42908	0.0364136
DBNL.4978.54.2	Drebrin-like protein	-0.428699	0.0365982
AGT.3484.60.2	Angiotensinogen	-0.421494	0.0402316
VAV1.5275.28.2	Proto-oncogene vav	-0.416753	0.0427736
WFIKKN2.3235.50.2	WAP, Kazal, immunoglobulin, Kunitz and NTR domain-containing protein 2	-0.411538	0.0457137
LYN.3381.24.2	Tyrosine-protein kinase Lyn, isoform B	-0.408545	0.0474711
SHC1.5272.55.2	SHC-transforming protein 1	-0.40813	0.0477187
ADRBK1.3347.9.2	beta-adrenergic receptor kinase 1	-0.4049	0.049682
(ii) Significant correlations (r>0.5 or r<-0.5) between all OTUs and plasma proteins.
Somamer ID	Target full name	Age-/growth-discriminatory bacterial strains																													Others
		Faecalibacterium prausnitzii	Clostridiales	Bifidobacterium longum	Staphylococcus aureus	Dorea longicatena	Dorea formicigenerans	Blautia sp.	Eubacterium desmolans	Lactobacillus ruminis	Pasteurellaceae	Bifidobacterium sp.	Catenibacterium mitsuokai	Prevotella copri	Ruminococcus torques	Bifidobacterium sp.	Actinomyces oris	Faecalibacterium prausnitzii	Bifidobacterium sp.	Ruminococcaceae	Ruminococcus obeum	Streptococcus thermophilus	Faecalibacterium	Dialister sp.	Streptococcus	Prevotella copri	Bifidobacterium sp.	Streptococcus	Enterococcus faecalis	Ruminococcus gnavus	Acinetobacter		Acinetobacter calcoaceticus	Acinetobacter johnsonii	Acinetobacter lwoffii	Acinetobacter radioresistens	Actinomyces odontolyticus	Aeromonas	Allisonella histaminiformans	Alloprevotella rava	Bacteria			Bacteroides		Bacteroides faecis	Bacteroides thetaiotaomicron	Bacteroides uniformis	Bacteroides vulgatus
		514940	1078587	559527	1084865	1111191	1076587	370183	551902	1107027	865469	997439	330294	840914	369429	484304	1108638	514523	365385	367213	523934	579608	370287	583746	1083194	588929	3528448	349024	1111582	360015	1009894	512485	889025	988314	1097359	706432	787709	839235	215963	546557	1892252	1029949	369486	196664	351231	583117	583656	589071	589277
FETUB.3367.8.3	Fetuin-B	0.658942		0.527209												0.693226		0.623473							-0.514526				0.613306			-0.547889		-0.707334													0.564541
CTSS.3181.50.2	Cathepsin S																												0.624512
CDON.4541.49.2	Cell adhesion molecule-related/down-regulated by oncogenes			0.657093								0.581707				0.546719													0.601703	0.526161		-0.553007		-0.663525		-0.506762
IGFBP2.8469.41.3	Insulin-like growth factor-binding protein 2			-0.584857												-0.609189													-0.505779	-0.559342	0.51088	0.53493		0.674025		0.506762											-0.554992
LGMN.3622.33.4	Legumain			0.690166							-0.550228	0.573763																	0.610859
HAPLN1.3196.6.2	Hyaluronan and proteoglycan link protein 1	0.506817		0.550044																									0.622632	0.522369		-0.524888		-0.568521		-0.524915
CCL25.2705.5.2	C-C motif chemokine 25																												0.747332	0.540381	-0.51088			-0.561521
RARRES2.3079.62.2	Retinoic acid receptor responder protein 2																													0.55318														0.503163			0.603839
PIGR.3216.2.2	Polymeric immunoglobulin receptor																												0.608157
XRCC6.2835.1.4	X-ray repair cross-complementing protein 6	-0.513666		-0.560609								-0.531508				-0.546173																						0.523373
LEP.8484.24.3	Leptin										-0.532173																		0.647485			-0.527566		-0.53302		-0.541555					-0.520377
CCDC80.3234.23.2	Coiled-coil domain-containing protein 80			0.521323	-0.539454																								0.57685	0.537537		-0.54899		-0.679525												0.513874
CCL16.4913.78.1	C-C motif chemokine 16															0.554251													0.544149		-0.5351			-0.591022				-0.565685			-0.506762				0.54836		0.614073
WFIKKN2.3235.50.2	WAP, Kazal, immunoglobulin, Kunitz and NTR domain-containing protein 2					-0.53887	-0.509639		-0.531522				-0.600672	-0.519511		-0.522908				-0.533971	-0.509898					-0.55333						0.589288	0.641628	0.727685		0.534107						-0.515211	-0.525029				-0.505092
C1S.3590.8.3	Complement C1s subcomponent			0.533188																									0.628218	0.606876			-0.512812	-0.717683										0.500588	0.543327		0.650035
NAGK.3894.15.2	N-acetyl-D-glucosamine kinase																															0.549109				0.52049		0.579954			0.573447						-0.636076
SERPING1.4479.14.2	Plasma protease C1 inhibitor			0.650272								0.565941																	0.669649	0.536706														0.554942			0.509978
CLEC11A.4500.50.2	Stem cell growth factor-alpha			0.551469												0.506069													0.546448	0.61707				-0.528635													0.515794
LMAN2.7638.30.3	Vesicular integral-membrane protein VIP36			0.529822							-0.525179											0.518051							0.512979
KYNU.4559.64.2	Kynureninase															-0.546276													-0.509703	-0.525213				0.512019											-0.576981		-0.684319
AFM.4763.31.3	Afamin			0.565085							-0.541887																		0.705782	0.57073
CLEC11A.2966.65.2	Stem Cell Growth Factor-beta																												0.54613	0.593018				-0.548759											0.502214		0.556862
UBC.6647.55.3	PolyUbiquitin K63-linked																												0.576757		-0.510991			-0.592651				-0.548588
CDH3.2643.57.2	Cadherin-3			0.578707								0.524673				0.533998													0.535342
MDK.2911.27.2	Midkine																												0.575574					-0.538754
KLK7.3378.49.2	Kallikrein-7			0.531767
GDF15.4374.45.2	Growth/differentiation factor 15	-0.640139	-0.641694		0.644967	-0.51805	-0.613968	-0.557241	-0.53887						-0.658557			-0.559932		-0.527848			-0.524174		0.548476						0.530674			0.595152		0.505359		0.594099								-0.581373		-0.515951	-0.642961
SERPIND1.3316.58.1	Heparin cofactor 2	0.506928														0.503189													0.599435					-0.62866				-0.544591						0.557626	0.542754		0.727276
HFE2.3332.57.1	Hemojuvelin	0.530655																0.611871														-0.517523	-0.532325	-0.705026													0.544757
FGF19.2762.30.2	Fibroblast growth factor 19																						0.503966
ASAH2.3212.30.3	Neutral ceramidase																								-0.629562				0.589058	0.56503				-0.52102							-0.520377
FAM3B.9177.6.3	Protein FAM3B																												0.649152
CA6.3352.80.3	Carbonic anhydrase 6																													0.605322	-0.517692	-0.543634		-0.564521
NTN1.6649.51.3	Netrin-1													-0.642182												-0.605919					0.570039			0.747691				0.583951				-0.516436							-0.555136
MRC2.3041.55.2	C-type mannose receptor 2																															-0.564511		-0.522133	-0.515951											0.513373
IL1RL1.4234.8.2	Interleukin-1 receptor-like 1				0.617784							-0.507559							-0.524874						0.535259						0.569915		0.504114	0.575022		0.502224
IL22RA2.5087.5.3	Interleukin-22 receptor subunit alpha-2						0.515642																								-0.535216			-0.664669				-0.584874							0.634359		0.583962
CTSZ.4971.1.1	Cathepsin Z									-0.566504			-0.505692																0.516686															0.567144
MAP2K4.5242.37.3	Dual specificity mitogen-activated protein kinase kinase 4																								-0.555463									-0.505629							-0.523516								0.524777
FABP3.5437.63.3	Fatty acid-binding protein, heart				0.535607	-0.535196	-0.520215		-0.524174				-0.519645		-0.56324					-0.530297														0.517632		0.503846		0.67897			0.538646	-0.554418
COL18A1.2201.17.6	Endostatin																												0.600089
RET.3220.40.2	Proto-oncogene tyrosine-protein kinase receptor Ret																															-0.571877		-0.554641															0.52803
IGFBP3.2571.12.3	Insulin-like growth factor-binding protein 3			0.56148								0.525328														0.510344
MAP2K1.2864.2.3	Dual specificity mitogen-activated protein kinase kinase 1	-0.513036		-0.630984								-0.60863				-0.594125
MMP2.4160.49.1	72 kDa type IV collagenase	0.552883		0.688017	-0.522652							0.627765				0.608432		0.504119
PI3.4982.54.1	Elafin
GPT.3709.4.2	Alanine aminotransferase 1							-0.515489			-0.535332				-0.511679
C3.4900.8.1	C3a anaphylatoxin					-0.510591			-0.526509											-0.516713
SNAP25.13105.7.3	Synaptosomal-associated protein 25			0.562228							-0.569637																		0.57031													-0.532861
CTSB.3061.61.2	Cathepsin B															-0.623194													-0.541114	-0.556503														-0.506402			-0.631328
CFH.4159.130.1	Complement factor H			0.569747								0.519498																	0.652981	0.529453					-0.501584
FGG.4989.7.1	Fibrinogen gamma chain																												0.500329	0.582111
CDH6.3591.51.3	Cadherin-6			0.637946								0.508001
SERPINA10.13119.26.3	Protein Z-dependent protease inhibitor																																											0.568239
CD36.2973.15.2	Platelet glycoprotein 4
PRSS3.3479.71.2	Trypsin-3										-0.597527
F10.3077.66.2	Coagulation factor Xa																																											0.588365			0.504284
CD70.5807.77.3	CD70 antigen
PRSS2.5034.79.1	Trypsin-2															-0.585707
MED1.5470.69.2	Mediator of RNA polymerase II transcription subunit 1			0.663472								0.629396
CKB.CKM.3714.49.2	Creatine kinase M-type:Creatine kinase B-type heterodimer																																								0.558195
C1QBP.4967.1.1	Complement component 1 Q subcomponent-binding protein, mitochondrial															0.532003																															0.56769
EGF.5509.7.3	Epidermal growth factor					0.543651	0.585258		0.537529				0.571083		0.603185					0.538753				0.514845															0.535534			0.568385
SCGB2A1.5001.6.2	Mammaglobin-B													0.502196																	-0.513151		-0.539684
NID1.3213.65.2	Nidogen-1
CFB.4129.72.1	Complement factor B			0.535481																		0.598086							0.569467
APOA1.2750.3.2	Apolipoprotein A-I	0.506928																							-0.501314				0.523988		-0.530674
IGFBP4.2950.57.2	Insulin-like growth factor-binding protein 4
WFIKKN1.3191.50.2	WAP, kazal, immunoglobulin, kunitz and NTR domain-containing protein 1	0.550467		0.531883												0.598686
AGT.3484.60.2	Angiotensinogen					-0.537646	-0.601963		-0.5205				-0.503573		-0.629854					-0.524174				-0.545761	0.516816									0.5879								-0.507859
DDR2.3606.2.1	Discoidin domain-containing receptor 2										-0.536126
YWHAQ.7625.27.3	14-3-3 protein theta							-0.535196																																				0.52441
FAM3D.13102.1.3	Protein FAM3D
SERPINA4.3449.58.2	Kallistatin	0.581175
AKT2.5360.9.2	RAC-beta serine/threonine-protein kinase									0.541618
SECTM1.13093.6.3	Secreted and transmembrane protein 1																												0.644869
IGHE.IGK.IGL.4135.84.2	Immunoglobulin E																	0.509084
PLA2G1B.4910.21.1	Phospholipase A2			-0.637946								-0.627167
KNG1.4495.33.2	Kininogen-1			0.581319								0.537481
CCL23.2913.1.2	C-C motif chemokine 23			-0.636918	0.538756							-0.644218
C3.2683.1.2	Complement C3b, inactivated					-0.551117		-0.60378	-0.564589	-0.58503					-0.529662					-0.558466																								0.511325
MBL2.3000.66.1	Mannose-binding protein C															0.628787														0.514758																	0.541041
CCL23.3028.36.2	Ck-beta-8-1			-0.53667								-0.528418																			0.530674
TNFSF13B.3059.50.2	Tumor necrosis factor ligand superfamily member 13B										0.584532																		-0.526272															-0.562872
THBS2.3339.33.1	Thrombospondin-2
MAP2K2.3628.3.4	Dual specificity mitogen-activated protein kinase kinase 2																																														0.510797
NID2.3633.70.5	Nidogen-2
F10.4878.3.1	Coagulation Factor X																																											0.588493
TNFAIP6.5036.50.1	Tumor necrosis factor-inducible gene 6 protein
BMP6.8459.10.3	Bone morphogenetic protein 6			0.543791												0.513718
CSRP3.9171.11.3	Cysteine and glycine-rich protein 3										0.511295																																	-0.514009			-0.593966
FSTL1.13112.179.3	Follistatin-related protein 1																							-0.510828																-0.532252
C5.2851.63.3	C5a anaphylatoxin																												0.559556
CPB2.3518.54.2	Carboxypeptidase B2										-0.574276																		0.60118
PDE5A.5256.86.3	cGMP-specific 3',5'-cyclic phosphodiesterase									0.543394														0.501455																0.511498		0.509586
UCHL1.5019.16.2	Ubiquitin carboxyl-terminal hydrolase isozyme L1													0.541067												0.500175					-0.569915							-0.579828
GNS.3616.3.5	N-acetylglucosamine-6-sulfatase
GHR.2948.58.2	Growth hormone receptor	0.619281					0.548632									0.638264		0.599882					0.603911							0.547967				-0.50749					0.502317
FN1.3434.34.1	Fibronectin Fragment 3															0.674317														0.677373
FN1.4131.72.2	Fibronectin	0.594914														0.680815		0.533092												0.662492
SYNCRIP.4224.7.2	Heterogeneous nuclear ribonucleoprotein Q																																														-0.530801
HSP90AA1.HSP90AB1.2625.53.4	Heat shock protein HSP 90-alpha/beta	-0.609304																-0.599093
GPC3.4842.62.2	Glypican-3
VEGFA.4867.15.2	Vascular endothelial growth factor A, isoform 121
FGA.FGB.FGG.4907.56.1	D-dimer																													0.614152															0.545973		0.543835
CD177.13116.25.3	CD177 antigen																																				0.540577
HNRNPAB.4450.26.2	Heterogeneous nuclear ribonucleoprotein A/B
REG1A.13095.51.3	Lithostathine-1-alpha																														0.513151						0.557125
SPARC.3043.49.2	SPARC																														-0.574581		-0.505451	-0.641163														0.556803
PPP3R1.3657.74.3	Calcineurin subunit B type 1			0.660718								0.539234
SELP.4154.57.2	P-selectin	0.545144	0.528035										0.501338	0.577509									0.568387											-0.594281				-0.587154									0.602938
C4A.C4B.4481.34.2	Complement C4																												-0.586953
PPA1.5021.13.1	Inorganic pyrophosphatase										0.511409
GPC6.5350.14.2	Glypican-6
TNFSF8.3421.54.2	Tumor necrosis factor ligand superfamily member 8
ESD.4984.83.1	S-formylglutathione hydrolase																												-0.510575				0.506567			0.523402
LRRK2.10990.21.3	Leucine-rich repeat serine/threonine-protein kinase 2			0.542329																									0.594638
DKKL1.3644.5.4	Dickkopf-like protein 1			0.648672								0.530299
HSP90AB1.5467.15.3	Heat shock protein HSP 90-beta	-0.668093																-0.576699					-0.509193							-0.532641				0.52975														-0.5623
TYMS.5035.7.1	Thymidylate synthase
PCSK9.5231.79.3	Proprotein convertase subtilisin/kexin type 9																												0.502727
MSTN.14583.49.3	Growth/differentiation factor 8	0.598542														0.564441		0.510811											0.582518					-0.658525										0.524631			0.593604
FGF12.4392.54.2	Fibroblast growth factor 12
UBE2G2.9199.6.3	Ubiquitin-conjugating enzyme E2 G2	0.653991	0.633781			0.555895	0.665845		0.562017						0.668702			0.675569		0.55712			0.552222		-0.650082						-0.532829			-0.648024												0.595334			0.585368
AHSG.3581.53.3	Alpha-2-HS-glycoprotein					-0.589083	-0.539652		-0.576836	-0.526194	-0.591883		-0.541743		-0.567572					-0.581735																			-0.56652			-0.531139
C4A.C4B.2182.54.1	Complement C4b
ADIPOQ.3554.24.1	Adiponectin									-0.601551
PLG.4151.6.2	Plasminogen			0.569191												0.51925
CXCL12.3516.60.2	Stromal cell-derived factor 1	0.576902	0.60852			0.53887	0.593388		0.549893						0.548617					0.544994					-0.579917							-0.564846	-0.63488	-0.74644		-0.50082									0.523861	0.629157	0.577447	0.525029	0.576821
CD200.5112.73.3	OX-2 membrane glycoprotein			0.525789							-0.641094													-0.511944																-0.575895
NMT1.5196.7.3	Glycylpeptide N-tetradecanoyltransferase 1																																		0.57042
CSF1R.2638.12.2	Macrophage colony-stimulating factor 1 receptor			-0.542882
IL36A.14150.7.3	Interleukin-36 alpha							-0.52406		-0.54073	-0.58363
ADRBK1.3347.9.2	beta-adrenergic receptor kinase 1									0.519978																														0.520314
SBDS.3866.7.2	Ribosome maturation protein SBDS																							0.537608																0.573092		0.529186
CHKB.13117.232.3	Choline/ethanolamine kinase						-0.517357								-0.512332
SELL.4831.4.2	L-Selectin
RETN.3046.31.1	Resistin				0.504019
ACY1.3343.1.4	Aminoacylase-1
OPCML.3634.5.4	Opioid-binding protein/cell adhesion molecule			0.674358								0.540455
CA3.3799.11.2	Carbonic anhydrase 3																																					0.523259			0.558195
FN1.3435.53.2	Fibronectin Fragment 4	0.525786		0.510564												0.63979													0.51506	0.580119
CCL22.3508.78.3	C-C motif chemokine 22	0.6645	0.534399				0.534507								0.572988			0.57831					0.544994		-0.556991						-0.502664	-0.562837		-0.622909	-0.515951	-0.55529		-0.502155								0.569121		0.537133	0.627781
DYNLRB1.3845.51.2	Dynein light chain roadblock-type 1			-0.523613		0.508865			0.500292		0.639514		0.545426							0.503966				0.503238																0.527011		0.561463
PPP3CA.PPP3R1.4903.72.1	Calcineurin									0.555381														0.537608																0.573092		0.544498
RAC3.5271.5.2	Ras-related C3 botulinum toxin substrate 3										0.528566
SOD2.5008.51.1	Superoxide dismutase [Mn], mitochondrial	0.560682														0.582005
IL10RA.10344.334.3	Interleukin-10 receptor subunit alpha													0.53928																																	0.50568
MYC.10362.35.3	Myc proto-oncogene protein
DPT.4979.34.2	Dermatopontin
JAG2.5093.47.3	Protein jagged-2			0.653612							-0.507347	0.609513
DNAJB1.3852.19.2	DnaJ homolog subfamily B member 1										0.50046																													0.537055				-0.508641
DKK1.3535.84.1	Dickkopf-related protein 1																	0.523096														-0.518531				-0.504065												0.512391
PRL.2585.2.5	Prolactin																																		-0.503737
ECE1.3611.70.4	Endothelin-converting enzyme 1	0.589214	0.514591													0.592796		0.695781					0.558344
IL1RN.5353.89.2	Interleukin-1 receptor antagonist protein				0.629907	-0.514264			-0.519162											-0.515489					0.570186
NRP1.5542.22.2	Neuropilin-1			-0.572361
ANXA5.14158.17.3	Annexin A5
GDF11.MSTN.2765.4.3	Growth/differentiation factor 11/8				-0.764587																										-0.515533										-0.552264
FGA.FGB.FGG.2796.62.2	Fibrinogen																													0.590853
SPARCL1.4467.49.2	SPARC-like protein 1
LCORL.4304.18.2	Ligand-dependent nuclear receptor corepressor-like protein
EIF5.2612.5.2	Eukaryotic translation initiation factor 5					-0.500904		-0.617864	-0.51805	-0.569933										-0.511927																						-0.511535		0.506628
MIA.2687.2.1	Melanoma-derived growth regulatory protein	0.591934		0.615452								0.532832				0.613088														0.532439																			0.526946
SMPDL3A.4771.10.3	Acid sphingomyelinase-like phosphodiesterase 3a			0.55662								0.515511
CXCL13.3487.32.2	C-X-C motif chemokine 13
NPPB.7655.11.3	N-terminal pro-BNP													-0.575024										-0.532922		-0.571498								0.508019
HTRA2.3317.33.1	Serine protease HTRA2, mitochondrial			-0.665506								-0.589559
S100A4.14116.129.3	Protein S100-A4
CFI.2567.5.6	Complement factor I			0.529322
MAPK3.2855.49.2	Mitogen-activated protein kinase 3									0.533637														0.518418																0.591425
EPS15L1.4212.5.3	Epidermal growth factor receptor substrate 15-like 1			-0.549173								-0.530068																		-0.505778															-0.587284	-0.508974		-0.503737
CD93.14136.234.3	Complement component C1q receptor										-0.523373
C3.2754.50.2	Complement C3
C3.2755.8.2	C3a anaphylatoxin des Arginine
CD209.3029.52.2	CD209 antigen																	0.517661														-0.535046
MYBPC1.7648.9.3	Myosin-binding protein C, slow-type																																								0.558195
CCL21.2516.57.3	C-C motif chemokine 21																																												0.540582
PLG.3710.49.2	Angiostatin
ETHE1.3847.56.2	Persulfide dioxygenase ETHE1, mitochondrial										-0.5412																	-0.537508
PLAUR.2652.15.1	Urokinase plasminogen activator surface receptor			-0.517842
TNFRSF14.5352.11.3	Tumor necrosis factor receptor superfamily member 14																				-0.50082																					-0.531139
GPNMB.5080.131.3	Transmembrane glycoprotein NMB	0.557603														0.549821		0.575734
ICOSLG.5061.27.3	ICOS ligand			-0.569191								-0.511973				-0.514377
FCGR3B.3311.27.1	Low affinity immunoglobulin gamma Fc region receptor III-B		-0.528583													-0.511276														-0.570245
C7.2888.49.2	Complement component C7																		-0.52203
LEPR.5400.52.3	Leptin receptor
ADM.14115.34.3	Adrenomedullin													0.630873												0.547723								-0.506519
CDH1.2501.51.3	Cadherin-1																												0.536214
MPO.2580.83.2	Myeloperoxidase				0.579571																			-0.515739	0.688801						0.500502			0.526749							0.572058
IL27.EBI3.2829.19.2	Interleukin-27
ECM1.3366.51.2	Extracellular matrix protein 1	0.67542														0.531116		0.510225
GSK3A.GSK3B.3441.64.2	Glycogen synthase kinase-3 alpha/beta									0.557298														0.515851																0.562412
LYN.3453.87.2	Tyrosine-protein kinase Lyn									0.561596														0.567066
SGTA.3868.8.1	Small glutamine-rich tetratricopeptide repeat-containing protein alpha
GPI.4272.46.2	Glucose-6-phosphate isomerase			-0.567574								-0.500606
PRDX5.5017.19.1	Peroxiredoxin-5, mitochondrial																												0.507962
PRLR.5114.65.3	Prolactin receptor			0.543753							-0.633331				-0.567154									-0.573006																-0.595109		-0.517161
PSME3.5204.13.3	Proteasome activator complex subunit 3													0.563205		0.646908
DDX19B.5460.60.3	ATP-dependent RNA helicase DDX19B
TP53.6152.111.3	Cellular tumor antigen p53			0.603133								0.512414			-0.529005
SERPINF1.9211.19.3	Pigment epithelium-derived factor												-0.511607
CKM.2670.67.4	Creatine kinase M-type																																								0.541555
IL22RA1.3620.67.2	Interleukin-22 receptor subunit alpha-1									-0.524196
A2M.3708.62.1	Alpha-2-macroglobulin																																											0.534708
POMC.4890.10.1	Corticotropin			0.613711								0.52599				0.640563											0.503944
GAPDH.3848.14.2	Glyceraldehyde-3-phosphate dehydrogenase
CSF3R.2719.3.4	Granulocyte colony-stimulating factor receptor																																											0.50115
IL36B.14149.9.3	Interleukin-36 beta			0.535365							-0.571115
HGF.2681.23.2	Hepatocyte growth factor			-0.505332																																		0.524295
GCKR.5223.59.3	Glucokinase regulatory protein			0.531767							-0.535784
[truncated: 979 more rows]
[truncated: 209 more columns]

## Sheet: table S4
table S4 - Random Forests (RF)-derived sparse 2-year model of gut microbiota development in healthy members of a Bangladeshi (Mirpur) birth cohort.
(A) Data used to generate RF-derived model
Child ID	Sample ID	Age of donor at time of fecal sample collection (months)	WHZ	WAZ	HAZ	Barcode sequence	Number of V4-16S rDNA reads
BG1C0462	BG1C0462.m0.23	0.23	-2.71	-2.05	-0.84	GGAGACAAGGGAT	32675
	BG1C0462.m0.99	0.99	2	0.03	-1.44	AATCAGTCTCGTG	28174
	BG1C0462.m1.94	1.94	0.37	-0.33	-0.61	AATCCGTACAGCG	29977
	BG1C0462.m2.96	2.96	-0.09	-0.51	-0.59	ACACCTGGTGATC	26714
	BG1C0462.m3.94	3.94	0.21	-0.45	-0.88	TATCGTTGACCAC	30607
	BG1C0462.m4.96	4.96	-0.47	-0.82	-0.72	TTACTGTGCGATG	29396
	BG1C0462.m5.95	5.95	-0.08	-0.42	-0.51	AGGCTACACGACA	32469
	BG1C0462.m7	7	-0.1	-0.65	-0.88	TGTTTGAGCTGTC	32736
	BG1C0462.m7.95	7.95	-0.43	-0.83	-0.82	ATGGATACGCTCT	32046
	BG1C0462.m11.07	11.07	-0.89	-1.09	-0.87	TCGAGTTTGGTTC	33147
	BG1C0462.m11.96	11.96	-0.59	-0.93	-1.04	GAACCAAAGGATC	33723
	BG1C0462.m12.98	12.98	-0.91	-1.29	-1.33	CAACGGGTAGTCT	38904
	BG1C0462.m13.93	13.93	-0.84	-1.29	-1.49	CATCCAAATGCGA	35128
	BG1C0462.m16.98	16.98	-1.22	-1.55	-1.43	TGTGCTGTGTAGA	38082
	BG1C0462.m18.07	18.07	-1.52	-1.65	-1.12	GTATGCGCTGTAT	35070
	BG1C0462.m18.96	18.96	-1.61	-1.63	-0.9	AGGGACGATAATG	31676
	BG1C0462.m19.97	19.97	-1.61	-1.57	-0.77	ATAGCGGTCTGGA	33185
	BG1C0462.m23.03	23.03	-1.22	-1.39	-0.99	CCAGTGTATGCAT	36473
	BG1C0462.m24.01	24.01	-1.09	-1.37	-1.13	TACGGGTCTTTAG	36449
BG1C0463	BG1C0463.m0.23	0.23	-0.94	-0.18	0.59	CCTCGTTCGACTA	37588
	BG1C0463.m0.95	0.95	0.43	0.36	0.09	TGAGTCACTGGTG	23564
	BG1C0463.m1.94	1.94	0.29	0.27	0.14	GACTTGGTATTCG	27703
	BG1C0463.m2.99	2.99	0.98	0.56	-0.2	TACACGATCTACG	31854
	BG1C0463.m3.94	3.94	1.46	0.51	-0.85	GCACACACGTTAT	27119
	BG1C0463.m4.96	4.96	0.81	0.27	-0.48	CACGCCATAATGT	32208
	BG1C0463.m5.98	5.98	0.94	0.34	-0.53	CAGGCGTATTGGA	28465
	BG1C0463.m6.96	6.96	0.92	0.2	-0.77	GATAGAAAGCCAG	34215
	BG1C0463.m7.95	7.95	1.22	0.27	-1.09	CCATTCGCCCATA	36494
	BG1C0463.m10.94	10.94	1.3	0.54	-0.95	TGAGTTCGCTATC	35228
	BG1C0463.m11.96	11.96	1.29	0.59	-0.89	GGATCGCAGATCA	31351
	BG1C0463.m12.98	12.98	1.27	0.61	-0.84	AGTTTGCAACGCG	32188
	BG1C0463.m17.15	17.15	1.44	0.6	-1.1	GGCAACCTCAGAT	40552
	BG1C0463.m18	18	1.44	0.78	-0.62	GCTGATGAGCTGT	32947
	BG1C0463.m19.97	19.97	1.93	1.23	-0.39	GTTTCTAGAGCTC	27810
	BG1C0463.m23.19	23.19	1.83	1.06	-0.55	TGCACAATGGCGT	29044
	BG1C0463.m23.95	23.95	2.01	1.17	-0.61	GCGATATATCGCT	20780
BG1C0468	BG1C0468.m0.2	0.2	-0.58	-0.64	-0.55	TAGGATTGCTCGC	28714
	BG1C0468.m0.95	0.95	-0.45	-1.11	-0.96	ATGTGCACGACTA	27793
	BG1C0468.m1.97	1.97	-0.62	-1.08	-0.73	ACGCGCAGATACT	17551
	BG1C0468.m2.92	2.92	-0.87	-1.12	-0.61	GACTTTCCCTCGA	23348
	BG1C0468.m4.01	4.01	-0.31	-0.91	-0.91	ATCCCGAATTTGC	28947
	BG1C0468.m4.93	4.93	-0.36	-0.89	-0.88	GTTGGTCAATCTC	28696
	BG1C0468.m5.91	5.91	-1.07	-1.16	-0.53	TAGCTCGTAACTG	20922
	BG1C0468.m6.93	6.93	-0.63	-0.94	-0.73	TCCAGGCTTAATC	38486
	BG1C0468.m7.95	7.95	0.42	-0.47	-1.32	TACCCAGAGATCT	37718
	BG1C0468.m11.96	11.96	-1.33	-1.57	-1.23	CGAGATACCCAGA	41328
	BG1C0468.m12.98	12.98	-1.03	-1.38	-1.35	CAGTGCATATGCT	22725
	BG1C0468.m13.93	13.93	-1.21	-1.47	-1.3	CGCACATGTTATC	40999
	BG1C0468.m16.95	16.95	-1.68	-1.72	-1.09	CGATTTCTCAAGC	36913
	BG1C0468.m17.94	17.94	-1.36	-1.5	-1.08	TCACGGGAGTTGT	16243
	BG1C0468.m18.86	18.86	-1.34	-1.59	-1.26	TACGGTATGTCTG	49138
	BG1C0468.m20.01	20.01	-1.22	-1.5	-1.23	CACGTCGATGGAT	28459
	BG1C0468.m22.96	22.96	-1.14	-1.4	-1.11	TCTAGCGTAGTGC	29591
	BG1C0468.m23.95	23.95	-1.28	-1.65	-1.36	TCTGCAGTTGGAC	29145
Bgsng7035	Bgsng7035.m1	0.164275	-0.37	-1.24	-1.4	GGATAGCCACTTC	26043
	Bgsng7035.m2	1.21563				TTGGGCGTGAACT	26779
	Bgsng7035.m3	1.93844				TAACAAGGAACGC	25385
	Bgsng7035.m4	2.85838	-1.13	-2.5	-1.6	TCTGCAGTTGGAC	27572
	Bgsng7035.m5	3.61405				CTCGGCAATTATG	28078
	Bgsng7035.m6	5.15823				ATAGGCGATCTCT	26261
	Bgsng7035.m7	6.57099	-0.7	-1.48	-1.49	ACTACAGCCTATG	24792
	Bgsng7035.m8	7.19524				AACCTCGTCAAGC	28061
	Bgsng7035.m9	8.57515				GGTACATCGGTTG	34815
	Bgsng7035.m10	9.33081	-0.3	-1.13	-1.93	AGTGTTCGATCGC	23674
	Bgsng7035.m11	10.185				ACCGATAATTCCG	27367
	Bgsng7035.m12	11.1707				TACGGGTCTTTAG	25417
	Bgsng7035.m13	12.3206	0.9	-0.81	-1.8	CTAACCTCCGCTA	23971
	Bgsng7035.m14	13.2734				CAGGCGTATTGGA	21284
	Bgsng7035.m15	14.1933				TAGCTCGTAACTG	24460
	Bgsng7035.m16	15.2118	-0.66	-1.42	-2.3	AAGGAGCGCCTTA	22789
	Bgsng7035.m17	16.0004				CTATTTGCGACAG	19416
	Bgsng7035.m19	18.2017	-1.3	-1.55	-1.72	ACTGACAGCCATG	15904
	Bgsng7035.m20	19.253				GAATAGAGCCAAG	22829
	Bgsng7035.m21	20.1401				TCCGACACAATTC	22574
	Bgsng7035.m22	21.2572	0.5	-0.93	-1.96	GGATGGTGTTGCT	22307
	Bgsng7035.m23	22.3414				GAAGAAGCGGTAG	15869
	Bgsng7035.m24	23.0313				TATCAGGTGTGCT	18559
Bgsng7106	Bgsng7106.m1	0.295695	-0.84	-0.52	-0.12	GGAGACAAGGGAT	18632
	Bgsng7106.m2	1.18278				CCAGTGTATGCAT	22233
	Bgsng7106.m3	2.43127				GCGATATATCGCT	22311
	Bgsng7106.m4	3.31835	0.44	0.29	-0.3	TCTAGCGTAGTGC	16580
	Bgsng7106.m5	4.43542				GGCCACGTAGTAT	19904
	Bgsng7106.m6	5.38821	0.24	-0.2	-0.24	GTCAATTGACCGC	18559
	Bgsng7106.m9	8.57515				AATCAGTCTCGTG	20790
	Bgsng7106.m10	9.36367	0.5	-0.31	-0.6	CCTCGTTCGACTA	26118
	Bgsng7106.m11	10.645				TAGGATTGCTCGC	17884
	Bgsng7106.m12	12.0249	-0.48	-0.47	-0.25	TCGAGGACTGCAT	17651
	Bgsng7106.m14	14.3905	-0.57	-1.3	-1.37	ATGAGACTCCACT	16855
	Bgsng7106.m16	16.4275				CAGCTAGAACGCT	18220
	Bgsng7106.m18	18.2674	-1.33	-1.77	-1.71	TGAGTCACTGGTG	19848
	Bgsng7106.m19	19.1216				CAACACGCACGAT	25543
	Bgsng7106.m20	20.2715				CGACTGTCTTAAC	21437
	Bgsng7106.m21	21.2243	-0.8	-1.13	-2.18	TCAAGCTCAAGCA	21851
	Bgsng7106.m22	22.2428				TGTTATCGCACAC	23654
	Bgsng7106.m23	23.327				TGTAATTGTCGCG	25408
	Bgsng7106.m24	24.247	-0.87	-1.33	-1.34	GTACCTAATTGCG	22221
Bgsng7115	Bgsng7115.m1	0.164275	-2.4	-0.73	0.65	GAGTCAACCGCA	29249
	Bgsng7115.m2	0.887084				ACGTTAGCACAC	29589
	Bgsng7115.m3	2.46412				GCCGATTCGGAA	20777
	Bgsng7115.m4	3.48263	-1.98	-1.3	0.47	GCGCTAAAGTTC	29860
	Bgsng7115.m5	4.36971				ATGACCATCGTG	30135
	Bgsng7115.m6	5.45392				GCCTTAAGCGAT	29744
	Bgsng7115.m7	6.20959	-1.7	-1.16	0.25	ATGGCAGCTCTA	22514
	Bgsng7115.m8	7.42522				AGAGTCCTGAGC	33091
	Bgsng7115.m9	8.31231				CCTTTCTTCTCA	32986
	Bgsng7115.m10	9.59365	-1.25	-0.84	0.24	GATTGCCGCAAG	26740
	Bgsng7115.m11	10.5793				TCTCACTAGGTA	31705
	Bgsng7115.m12	11.4992				GCCTTCTAAGGA	30538
	Bgsng7115.m13	12.2549	-1.42	-1.7	-0.6	CGGATTGGTGAC	29394
	Bgsng7115.m14	13.1091				TCGTTGGATGGT	26922
	Bgsng7115.m15	13.9962				TTGCCACTAGAT	35815
	Bgsng7115.m16	15.0147	-0.99	-0.98	-0.55	GCACCCAAAGTG	33742
	Bgsng7115.m17	16.1318				TCACAGATCCGA	26757
	Bgsng7115.m18	16.986				CATCAAACCTCA	37513
	Bgsng7115.m20	18.8916	-1.24	-1.17	-0.49	CCGCAATAGGGT	25555
	Bgsng7115.m23	22.3414	-1.12	-0.81	-0.1	CGTTCTGGGAAT	27036
	Bgsng7115.m24	23.1956				CCAACACACGAT	27504
Bgsng7128	Bgsng7128.m1	0.13142	-0.47	-1.98	-2.31	CTAGCGAACATCG	25661
	Bgsng7128.m2	0.788519				GAATCTTCGAGCG	23570
	Bgsng7128.m3	2.10272				CAAGCATGCCTAC	17865
	Bgsng7128.m4	3.2855	-2.34	-2.13	-0.63	TCCCAGAACAACG	20790
	Bgsng7128.m5	4.04116				ACACCTGGTGATC	14979
	Bgsng7128.m6	5.09252				GACTTGGTATTCG	23638
	Bgsng7128.m7	6.01246	-2	-1.79	-0.47	ACGCGCAGATACT	15368
	Bgsng7128.m8	7.39237				AAGAGATGTCGAG	24214
	Bgsng7128.m9	8.08232				GACAGGAGATAGC	15517
	Bgsng7128.m10	9.79078	-0.97	-1.4	-1.2	ACACGTAAGCCTG	17924
	Bgsng7128.m11	10.4807				CCTGAACTAGTTG	21940
	Bgsng7128.m12	10.9078				AGCTGGAAGTCCT	20746
	Bgsng7128.m13	12.0249	-1.14	-1.31	-1	TATCGTTGACCAC	22455
	Bgsng7128.m14	13.2406				TACACGATCTACG	25995
	Bgsng7128.m16	15.0147	-1.97	-2.9	-1.43	TCCAAAGTGTTCG	21603
	Bgsng7128.m17	16.2304				ATTCCTGTGAGTC	20096
	Bgsng7128.m18	17.3474				GAGTGGTAGAGAT	20193
	Bgsng7128.m19	18.1688	-1.81	-2.8	-1.57	CCATAGGGTTCAT	21188
	Bgsng7128.m20	18.9573				CCATGCGATAACA	23819
	Bgsng7128.m21	20.0744				GCTCAGTGCAGAT	20390
	Bgsng7128.m22	21.6843	-0.63	-1.2	-1.46	TAATCCACAGCGT	21488
	Bgsng7128.m23	22.3085				TCGTCGATAATCG	16996
	Bgsng7128.m24	24.1484	-1.36	-1.86	-1.61	AATGGAGCATGAC	16761
Bgsng7150	Bgsng7150.m1	0.164275	-2.73	-0.26	1.51	TAAACCGCGTGTA	18151
	Bgsng7150.m2	1.47847				AGAGCCTACGTTC	18061
	Bgsng7150.m3	2.23414				AAGATGGATCAGC	20123
	Bgsng7150.m4	3.25264	0.23	0.39	0.32	AATGTCCGTGACG	22200
	Bgsng7150.m5	4.27115				AGCCTAAGCACGT	20027
	Bgsng7150.m6	5.88104				TCTACGGAGAGCT	22507
	Bgsng7150.m7	6.50528	0.5	-0.12	-0.75	CTCTACCTCTACA	27502
	Bgsng7150.m8	7.39237				ATTAGTTCGCGTC	20921
	Bgsng7150.m9	8.21374				CTAGATTTGCCAC	24242
	Bgsng7150.m10	9.82363	0.8	0.88	0.6	CGGACTACAACTG	18139
	Bgsng7150.m11	10.2836				AGCCGGCACATAT	21230
	Bgsng7150.m12	11.1707				TACTTCGCTCGCA	25730
	Bgsng7150.m13	12.0249	0.25	0.24	0.9	ATACCTTCGGTAC	26275
	Bgsng7150.m14	13.5034				GGTCAGCTTAACA	21229
	Bgsng7150.m15	13.8977				TAGCGGATCACGT	21931
	Bgsng7150.m16	15.1133	-0.16	-0.3	-0.38	CCATACATAGCTG	22465
	Bgsng7150.m17	15.9675				TAAGGTAAGGTGC	19660
	Bgsng7150.m18	17.4131				TGGCACCGATTAC	17483
	Bgsng7150.m19	18.793	0.79	0.18	-0.82	ACCTGGGCATTAG	17116
	Bgsng7150.m20	20.3701				GACTCACTCAATC	24875
	Bgsng7150.m21	20.8629	0.44	0.18	-0.25	CCTATCCTTGGCT	25145
	Bgsng7150.m24	23.0313				ACGTAAATCGCCG	11618
Bgsng7155	Bgsng7155.m1	0.164275	-4.2	-0.91	1.89	ACGATGCGACCAT	20119
	Bgsng7155.m2	1.18278				GCTTCGGTAGATC	21414
	Bgsng7155.m3	2.56269				GAATGATGAGTGC	20445
	Bgsng7155.m4	3.21979	-2.54	-2.6	-0.36	ACGGCATGGCATA	20976
	Bgsng7155.m5	4.27115				CGCCAAATAACCG	22470
	Bgsng7155.m6	5.48678				ATGATGACCCGTA	22458
	Bgsng7155.m7	6.43957	-0.94	-1.58	-1.33	CAGGAAGGTTAAG	19713
	Bgsng7155.m8	7.49093				CTACCGGATCAAT	23289
	Bgsng7155.m9	8.21374				CCAAGTCTTACAC	23794
	Bgsng7155.m10	9.13368	-0.47	-1.25	-1.6	CTTACACCAAGTC	30762
	Bgsng7155.m11	10.1193				CGTCCGAAATACG	24671
	Bgsng7155.m12	11.1707				CGTGACAATGTCA	17694
	Bgsng7155.m13	12.1563	-1.37	-1.88	-1.75	GTATTACGATCCG	21703
	Bgsng7155.m14	13.0106				GTGGGATGTTTCT	20910
	Bgsng7155.m15	14.0291				TGGCATACGGCAT	14476
	Bgsng7155.m16	15.0804	-0.85	-1.59	-2.4	AGCAAACACCCGA	22606
	Bgsng7155.m17	16.2961				ACACTAGATCCGA	17778
	Bgsng7155.m18	17.0189				TGACCTCCAAGAT	26736
	Bgsng7155.m19	18.1031	-1.19	-1.43	-1.19	GCCGAGATTGGTA	23604
	Bgsng7155.m20	18.9902				TACGTAGTTTCGC	23715
	Bgsng7155.m21	20.0415				CGGACGTTCATAT	19387
	Bgsng7155.m22	21.1586	-0.45	-1.28	-1.87	TCCGTACCATAAG	25053
	Bgsng7155.m23	21.98				ATACACGTGGCGT	19844
	Bgsng7155.m24	23.0313				GTGTTGCAGCATG	21190
Bgsng7177	Bgsng7177.m1	0.26284	0.18	0.81	0.7	GAGGCCATCAGTA	24218
	Bgsng7177.m2	1.3142				CGTAACCAACCAG	22924
	Bgsng7177.m3	2.49698				TTCTGGGAACACG	25021
	Bgsng7177.m4	3.38406	0.41	0.53	0.38	GACTGATCATCTC	21328
	Bgsng7177.m5	4.304				CACGAGGTCATTG	21415
	Bgsng7177.m6	5.3225				TGTTTGAGCTGTC	21673
	Bgsng7177.m7	6.40672	1.78	0.76	-0.93	ACTTATGCGGTTC	20325
	Bgsng7177.m8	7.2938				ATTCTGTGAGCGA	24482
	Bgsng7177.m9	8.80513	1.5	0.52	-0.47	TGCGGCATCGAAT	18564
	Bgsng7177.m11	10.2836				ATTATACCTCGGC	19240
	Bgsng7177.m12	11.0064				AGAACACGTCTCG	17260
	Bgsng7177.m13	11.9921	0.2	-0.3	-0.97	CACATGCCTAAGA	25041
	Bgsng7177.m14	13.1091				ATGGATACGCTCT	22953
	Bgsng7177.m15	14.4233				AAGGTGTAAGGTG	24154
	Bgsng7177.m16	15.1133	0.67	-0.24	-1.65	GCACTACCGAATA	21328
	Bgsng7177.m17	16.0989				ACACGAGCCACAT	22533
	Bgsng7177.m18	16.986				TGGAGCACGTTGT	21209
	Bgsng7177.m19	18.0045	1.46	0.22	-1.9	GATCTTCAGTACG	21900
	Bgsng7177.m20	19.1216				CGACATGCTATTC	25195
	Bgsng7177.m21	20.1729				TCATCTGACTGAC	8187
	Bgsng7177.m22	21.1586	1.57	0.1	-2.19	CTGGTTAATCTGC	19762
	Bgsng7177.m23	22.2757				CCTAAGCACATGT	23618
	Bgsng7177.m24	22.9985				CCAATCACTATGC	28357
Bgsng7192	Bgsng7192.m1	0.13142	-1.4	-1.71	-1.36	CCTTGGCTATCC	34055
	Bgsng7192.m2	1.24849				CCTAATGGAACC	45631
	Bgsng7192.m3	2.52983				CTGGAAATCTGC	30135
	Bgsng7192.m4	3.31835	0.3	-0.51	-0.92	TAAGGCCTATCG	28625
	Bgsng7192.m5	4.27115				GATAGAAAGCCA	39707
	Bgsng7192.m6	5.38821				CAACGGGTAGTC	38671
	Bgsng7192.m7	6.2753	0.71	-0.4	-1.41	TTCGCCCTTCAG	31812
	Bgsng7192.m8	7.49093				GAGGCCATCAGT	35145
	Bgsng7192.m9	8.27945	0.17	-0.28	-0.73	CGTAACCAACCA	37022
	Bgsng7192.m10	10.2179				TTCTGGGAACAC	25214
	Bgsng7192.m11	11.3021				GACTGATCATCT	30328
	Bgsng7192.m12	12.0578	-1.2	-1.44	-1.17	CACGAGGTCATT	26277
	Bgsng7192.m13	12.7806				TGTTTGAGCTGT	31346
	Bgsng7192.m14	13.4705				AGTTTGCAACGC	24824
	Bgsng7192.m15	14.1605				ATTCTGTGAGCG	28430
	Bgsng7192.m16	14.9819	-0.6	-1.2	-1.65	TGCGGCATCGAA	17321
	Bgsng7192.m17	16.1318				CATTTGGACGAC	29158
	Bgsng7192.m18	17.0189				ATTATACCTCGG	27663
	Bgsng7192.m19	18.2345	0.68	-0.95	-2.99	TCTATCGGGTTA	25124
	Bgsng7192.m20	19.3187				ACAGGAACTCGC	26583
	Bgsng7192.m21	20.2715				TCGTTTCGGGAA	23962
	Bgsng7192.m22	21.1586	0.44	-0.71	-2.7	ATAACCCGCCAA	27565
	Bgsng7192.m23	22.3085				GCCATAGGTTTG	25321
	Bgsng7192.m24	23.1299				CAGTAACGGCCA	26994
Bgsng7202	Bgsng7202.m1	0.19713	-3.81	-1.39	0.93	TGTGATGGAGAAC	20886
	Bgsng7202.m2	1.34705				AACCATCGGGTGA	24818
	Bgsng7202.m3	2.29985				GTAAGTCGTGGCA	20801
	Bgsng7202.m4	3.25264	-2.57	-1.26	0.82	CATCGGTCAAGGA	21641
	Bgsng7202.m5	4.33686				AACGGCAGCATCT	22138
	Bgsng7202.m6	5.35536				TTACGAGACGGCT	16060
	Bgsng7202.m7	6.20959	0.54	0.2	-0.27	GGCAACCTCAGAT	22666
	Bgsng7202.m8	7.12953				TAAAGTCACCCTC	25870
	Bgsng7202.m9	8.08232				CCTCTACCTACGA	23314
	Bgsng7202.m10	9.06797	0.41	0.24	-0.9	TACGGTATGTCTG	25298
	Bgsng7202.m11	10.6779				GGTGAAGATACAG	20893
	Bgsng7202.m12	11.2693				CCTACTGTGCCTA	26497
	Bgsng7202.m13	12.2549	0.54	0.55	0.31	TGCTGCTTAACAC	24825
	Bgsng7202.m14	13.2077				TTCAGCGCCCTTA	29221
	Bgsng7202.m15	14.2919				AATTAGGCAGAGC	19370
	Bgsng7202.m16	15.5075	0.52	0.18	-0.49	GTCCAGTAATGCA	24079
	Bgsng7202.m17	15.9675				TAGACTGTACTCG	21366
	Bgsng7202.m18	17.446	0.56	0.32	-0.2	CGCATGAGGATCA	23368
	Bgsng7202.m20	19.6473				ACCACATACATCG	19538
	Bgsng7202.m21	20.7315				TCTGTTGCTCTCG	21148
	Bgsng7202.m22	21.2243	0.63	0.25	-0.45	ATACTTCGCAGGT	17792
	Bgsng7202.m23	22.2757				TAACACCACATCG	23726
	Bgsng7202.m24	23.4584				TCAACAGCATCGT	17074
Bgsng7204	Bgsng7204.m1	0.164275	-4.47	-2.5	0.48	GACGAGTCAGTCT	19749
	Bgsng7204.m2	1.34705				GGATGTAAGTAGC	19815
	Bgsng7204.m3	2.23414				ACATAACGCCGTA	22858
	Bgsng7204.m4	3.2855	-1.45	-1.59	-0.8	CACCACGGAAACA	22392
	Bgsng7204.m5	4.53399				GCTGGGTCATATG	20692
	Bgsng7204.m6	5.91389				TATGTGGCCCAAT	23892
	Bgsng7204.m7	6.40672	1.24	0.92	0.4	GTCTCATGTAGGC	17922
	Bgsng7204.m8	7.12953				AGGGACGATAATG	25802
	Bgsng7204.m9	7.85234				AGCTATCCACGAT	24498
	Bgsng7204.m10	9.19939	-0.51	-0.25	0.35	TGATCAGAAGAGC	16837
	Bgsng7204.m11	10.1193				GCAAAGCAAAGTC	20797
	Bgsng7204.m12	11.105				CGTCTGGTTCCTA	24960
	Bgsng7204.m13	12.0249	-0.34	-0.2	0.53	GGTGGAATAGAGC	21025
	Bgsng7204.m14	13.0434				TGACTTTGTGTGC	22796
	Bgsng7204.m15	14.4233				CTATACCACGGAT	20290
	Bgsng7204.m16	15.0147	-0.32	-0.2	0.15	ATAGCGGTCTGGA	25120
	Bgsng7204.m17	16.0989				AGTTAGTGCGTCT	28315
	Bgsng7204.m18	17.0189				CGTGGTTAGCATG	25079
	Bgsng7204.m19	18.793	-0.12	-0.46	-0.74	GTCCGAAACACTA	19994
	Bgsng7204.m20	19.1544				TATGCACCAGTGA	18242
	Bgsng7204.m21	20.0415				ATGGACCGAACCT	25724
	Bgsng7204.m22	21.1915	0.42	-0.19	-0.95	AACACAAGGAGTG	18908
	Bgsng7204.m23	22.3085				AGTTCCCGAGTAT	20087
	Bgsng7204.m24	23.2613				ATGTCGAGAGAAC	22091
Bgsng8064	Bgsng8064.m1	0.19713	0.19	0.56	0.39	AACGGCAGCATCT	89001
	Bgsng8064.m2	1.34705				TTACGAGACGGCT	52215
	Bgsng8064.m3	2.26699				GGCAACCTCAGAT	84171
	Bgsng8064.m4	2.95695	1.34	1.89	1.38	TAAAGTCACCCTC	81751
	Bgsng8064.m5	3.97545				CCTCTACCTACGA	62252
	Bgsng8064.m6	5.09252				TACCTCTCAGAAC	76290
	Bgsng8064.m7	6.04531	-0.12	1.1	2.4	GGTAGGAACAATG	82662
	Bgsng8064.m8	7.06382				TGAGGATGATAGC	66361
	Bgsng8064.m9	8.04947				CTGGCCTAGGAAT	81004
	Bgsng8064.m10	9.19939	1.83	2.49	2.38	CGAGATACCCAGA	79159
	Bgsng8064.m11	10.0536				GAGAGAATGATCG	81654
	Bgsng8064.m12	10.9736				TACGGTATGTCTG	89070
	Bgsng8064.m13	12.1235	1.6	2.5	1.96	GGTGAAGATACAG	77774
	Bgsng8064.m14	13.142				CCTACTGTGCCTA	71853
	Bgsng8064.m15	13.9962				TGCTGCTTAACAC	83185
	Bgsng8064.m16	14.9819	0.6	1.26	1.93	TTCAGCGCCCTTA	84369
	Bgsng8064.m17	16.1646				AATTAGGCAGAGC	71045
	Bgsng8064.m18	16.986				GTCCAGTAATGCA	66023
	Bgsng8064.m19	17.9388	0.66	1.16	1.44	AGATAGGACAGGT	94518
	Bgsng8064.m20	19.0559				CGCATGAGGATCA	64705
	Bgsng8064.m21	20.0744				GACGAGTCAGTCT	70883
	Bgsng8064.m22	20.9615	0.7	1.26	1.49	GGATGTAAGTAGC	68454
	Bgsng8064.m23	22.1442				ACATAACGCCGTA	81298
	Bgsng8064.m24	22.9656				CACCACGGAAACA	68742
Bgsng8169	Bgsng8169.m1	0.19713	-2.48	0.9	1.82	AGTTAGTGCGTCT	81198
	Bgsng8169.m3	2.95695	0.4	0.53	0.74	CGTGGTTAGCATG	62823
	Bgsng8169.m5	5.58534	0.67	1.46	1.89	AATACCGCTTTGC	72262
	Bgsng8169.m6	7.22809				ACCTGGGCATTAG	46455
	Bgsng8169.m7	8.11518				GACTCACTCAATC	71329
	Bgsng8169.m8	8.83799	1.57	1.42	0.46	CCTATCCTTGGCT	74240
	Bgsng8169.m9	9.46223				TGAGTTCGCTATC	134972
	Bgsng8169.m10	10.1522				GTTTCTAGAGCTC	61544
	Bgsng8169.m11	11.2693				ACGTAAATCGCCG	60090
	Bgsng8169.m12	12.0578	1.4	1.33	1.25	GCCGAGATTGGTA	50514
	Bgsng8169.m13	13.7991				TACGTAGTTTCGC	72107
	Bgsng8169.m14	14.4562				CGGACGTTCATAT	55534
	Bgsng8169.m15	15.2118	1.68	1.68	0.96	TCCGTACCATAAG	70582
	Bgsng8169.m16	16.1318				ATACACGTGGCGT	65905
	Bgsng8169.m17	17.3474				GTGTTGCAGCATG	67924
	Bgsng8169.m18	18.2345	1.61	1.71	1.9	CACGTCGATGGAT	59545
	Bgsng8169.m19	19.0887				AGCGATGCCTTAT	88915
	Bgsng8169.m20	20.0744				TGCGCTTGGATAT	67219
	Bgsng8169.m21	21.4543	2.29	2.6	0.69	TTGCTGGTCCTCT	74249
	Bgsng8169.m22	22.1442				GACCCAATGTGGA	65230
	Bgsng8169.m23	23.097				CGATTTCTCAAGC	92628
	Bgsng8169.m24	24.2141	2.9	1.96	0.82	ACAATCGGTTGCG	72132
Bgsng7018	Bgsng7018.m1	0.0985649	0.15	-0.54	-0.88	TTCGCCCTTCAG	30245
	Bgsng7018.m2	1.51133				GAGGCCATCAGT	30046
	Bgsng7018.m3	2.36556				CGTAACCAACCA	32600
	Bgsng7018.m4	3.38406	-1.31	-0.13	1.18	TTCTGGGAACAC	27237
	Bgsng7018.m5	3.84403				GACTGATCATCT	29830
	Bgsng7018.m6	5.12537				CACGAGGTCATT	34193
	Bgsng7018.m7	6.2753	0.1	-0.1	0.7	TGTTTGAGCTGT	35750
	Bgsng7018.m8	7.32666				AGTTTGCAACGC	34128
	Bgsng7018.m9	8.11518				ATTCTGTGAGCG	32192
	Bgsng7018.m10	9.59365	-0.43	-0.37	-0.2	TGCGGCATCGAA	17886
	Bgsng7018.m11	10.2179				CATTTGGACGAC	28206
	Bgsng7018.m12	11.4335				ATTATACCTCGG	34890
	Bgsng7018.m13	12.2549	-0.49	-0.7	-0.73	GTGGACGTCCAA	21944
	Bgsng7018.m14	13.2406				GATGGGATTTCC	21832
	Bgsng7018.m15	14.1276				GCGCCGTATAAT	27614
	Bgsng7018.m16	15.2776	-0.98	-1.2	-1.8	CGTCGTCAAATG	27354
	Bgsng7018.m17	16.2304				AGTCACATCACT	25849
	Bgsng7018.m18	17.0846				GGCATGCATGTT	22755
	Bgsng7018.m19	18.1031	-1.6	-1.78	-1.29	GCCTAGTTGATT	30942
	Bgsng7018.m20	19.023				ATCTCCTCTCCA	22858
	Bgsng7018.m24	23.327				ACACGGTGTCTA	3549
Bgsng7052	Bgsng7052.m1	0.229985	1.85	0.8	-1.53	AACCATCGGGTG	35738
	Bgsng7052.m2	1.28134				GTAAGTCGTGGC	26662
	Bgsng7052.m3	2.20128				CATCGGTCAAGG	33048
	Bgsng7052.m4	2.92409	0.66	0.38	-0.13	AACGGCAGCATC	35051
	Bgsng7052.m5	4.27115				TCGAGTTTGGTT	31747
	Bgsng7052.m6	5.19108				ACGTAGCATTTC	39258
	Bgsng7052.m7	6.57099	-1.12	-0.7	1.52	GGCAACCTCAGA	30319
	Bgsng7052.m8	7.26095				TCTGCAGTTGGA	26975
	Bgsng7052.m9	8.21374				CTCGGCAATTAT	31735
	Bgsng7052.m10	9.39652	-0.12	0.1	0.46	ATAGGCGATCTC	28691
	Bgsng7052.m11	10.2507				ACTACAGCCTAT	37126
	Bgsng7052.m12	11.5321	-0.22	-0.43	-0.59	AGATTCGTTGTC	25571
	Bgsng7052.m14	13.0763				ACAGGAACTCGC	26679
	Bgsng7052.m15	14.6205				TCGTTTCGGGAA	26400
	Bgsng7052.m16	15.3433	-0.4	-0.72	-1.54	ATAACCCGCCAA	29898
	Bgsng7052.m17	16.0661				GCCATAGGTTTG	26864
	Bgsng7052.m18	17.1503				CAGTAACGGCCA	24905
	Bgsng7052.m19	18.1359	-1.5	-1.2	-0.87	CATCATGAGGCT	27760
	Bgsng7052.m20	19.5158				GGCGCGGTTTAA	19566
	Bgsng7052.m24	23.4913				ATCTTCCGATAG	24378
Bgsng7063	Bgsng7063.m1	0.164275	0.69	1.22	0.84	TACCCAGAGATC	42555
	Bgsng7063.m2	1.60989				GTAAGCACCTAC	38555
	Bgsng7063.m3	2.06986				CAGCATGTGTTG	44986
	Bgsng7063.m4	2.69411	-1.29	-0.14	1.14	TTATCACGTGCA	33588
	Bgsng7063.m5	4.17258				ATTCATGGACGC	29778
	Bgsng7063.m6	5.22394				TAGAACTCACCT	36446
	Bgsng7063.m7	6.20959	-0.25	0.17	0.77	TGATTTGGACCT	30588
	Bgsng7063.m8	7.2938				TACGTCCCGTTC	28788
	Bgsng7063.m10	9.23225	-0.34	-0.55	-0.49	CATCCAAATGCG	46599
	Bgsng7063.m11	10.3165				ACGTGAGAGAAT	45108
	Bgsng7063.m12	11.1707	-0.49	-0.63	-0.59	TGGACACCGAAC	33337
	Bgsng7063.m15	14.0291				TGTGAGCACGGT	26702
	Bgsng7063.m16	14.8504	-0.87	-0.88	-0.52	AAGCCTACACGT	39734
	Bgsng7063.m17	16.0661				CCATAATCCGTA	36912
	Bgsng7063.m18	17.0189				CGCACATGTTAT	31381
	Bgsng7063.m19	18.1688	-0.87	-1.6	-0.85	CGTTTAGAGTCG	29714
	Bgsng7063.m20	19.2202				GATAGCTGTCTT	28641
	Bgsng7063.m21	19.9758				ATGTACGGCGAC	23663
	Bgsng7063.m22	21.0929	0.19	-0.44	-1.1	GCGTGTTAAACC	31857
	Bgsng7063.m24	22.9985				TCCAAAGTGTTCG	49619
Bgsng7090	Bgsng7090.m1	0.164275	-0.62	-0.26	0.7	AATACCGCTTTG	44581
	Bgsng7090.m2	1.08421				ACCTGGGCATTA	22944
	Bgsng7090.m3	1.90559				GACTCACTCAAT	33076
	Bgsng7090.m4	3.35121	-0.84	-0.2	0.84	CCTATCCTTGGC	30983
	Bgsng7090.m5	4.69826				ACGTGCCGTAGA	36205
	Bgsng7090.m6	5.45392				GTTTCTAGAGCT	39697
	Bgsng7090.m7	6.30815	-0.2	-0.1	0.21	ACGTAAATCGCC	41696
	Bgsng7090.m8	7.26095				GCCGAGATTGGT	29144
	Bgsng7090.m9	8.21374				TACGTAGTTTCG	34853
	Bgsng7090.m10	9.2651	0.65	-0.24	-1.28	CGGACGTTCATA	19912
	Bgsng7090.m11	10.875				ACGCATTGCATT	34178
	Bgsng7090.m12	11.6307				GGTAATCCTGTG	30449
	Bgsng7090.m13	12.1235	-0.25	-0.33	-0.33	GTCCGGCTTCTT	26330
	Bgsng7090.m14	13.3063				CTCAGTATGCAG	30226
	Bgsng7090.m15	14.1276				ATAAGGCCTTCT	25419
	Bgsng7090.m16	15.1461	-0.92	-0.89	-0.46	ACGTGGTTACGT	27392
	Bgsng7090.m17	16.2304				CAGGTCTGTATT	23065
	Bgsng7090.m18	17.1503				TCAGGTTGCGGA	21865
	Bgsng7090.m19	18.1359	-0.71	-0.9	-0.75	TAGACCTAGACC	22158
	Bgsng7090.m20	19.1544				ACTCGATTCGAT	24263
	Bgsng7090.m22	21.5529	-0.49	-0.9	-1.2	AACAAGCAGAAC	16112
	Bgsng7090.m23	22.1442				ATCAAAGGGCAA	26362
	Bgsng7090.m24	23.097				GTATTCGACTTG	34787
Bgsng7096	Bgsng7096.m1	0.492824	-0.74	-0.89	-0.65	CCTCCATGAGAA	39859
	Bgsng7096.m2	1.05136				AACCACACATCG	42316
	Bgsng7096.m3	1.83988				GGCTGTATGGGT	32866
	Bgsng7096.m4	3.15408	-1	-0.85	-0.15	GATCTTCAGTAC	37134
	Bgsng7096.m5	4.13973				CGACATGCTATT	33974
	Bgsng7096.m6	5.02681				TCATCTGACTGA	30454
	Bgsng7096.m7	6.01246	-0.1	-0.56	-0.71	CTGGTTAATCTG	31780
	Bgsng7096.m8	7.16238				CCTAAGCACATG	33654
	Bgsng7096.m9	8.18089				CCAATCACTATG	27779
	Bgsng7096.m10	9.16654	0.2	-0.51	-0.94	TCCCAACTTCGC	29245
	Bgsng7096.m11	10.0208				CTCGATTAGATC	24304
	Bgsng7096.m12	11.2364				TTGTCTGGAAGC	23445
	Bgsng7096.m13	12.1235	-0.64	-1.6	-1.24	GTAGTAGGCCAC	29881
	Bgsng7096.m14	13.3063				TGCACCTCTGTC	25549
	Bgsng7096.m15	14.2262				TTACCAAGACTC	26037
	Bgsng7096.m16	15.1133	-0.6	-1.2	-1.65	GCACTCGTTAGA	27938
	Bgsng7096.m17	16.1318				GCTACTTCTTCC	24321
	Bgsng7096.m19	18.3988	-0.68	-1.44	-1.98	CTTAATTCCAGG	30086
	Bgsng7096.m20	19.253				CCTCACACTTGC	28200
	Bgsng7096.m21	20.2058				GTGATAGTGCCG	22965
	Bgsng7096.m22	21.1257	-0.1	-0.85	-1.69	TACTTACTGCAG	27648
	Bgsng7096.m23	22.2757				TTCTCACCTTTC	23401
	Bgsng7096.m24	23.1956				TGTTTGAGCTGTC	105792
Bgsng7131	Bgsng7131.m1	0.32855	-1.6	-0.67	-0.2	CTTCGGCAGAATC	19630
	Bgsng7131.m2	1.21563				CACGGTTGTGAGT	18847
	Bgsng7131.m3	2.16843				TTACTGTGCGATG	19770
	Bgsng7131.m4	3.12122	-0.52	-0.34	0.4	GCACACACGTTAT	17155
	Bgsng7131.m5	4.69826				ATCCCGAATTTGC	21269
	Bgsng7131.m6	5.15823				TACAGATGGCTCG	16379
	Bgsng7131.m7	6.04531	-0.4	-1.2	-1.4	GAGGCTCATCATC	17750
	Bgsng7131.m8	7.06382				GAAGTTGGAAGTG	18135
	Bgsng7131.m9	8.18089				ACGGGACATGCTA	16169
	Bgsng7131.m10	9.2651	-0.77	-1.53	-1.69	GAGGAATAGCAGT	23003
	Bgsng7131.m11	10.2179				AGGCTACACGACA	23671
	Bgsng7131.m12	10.9736				CACGCCATAATGT	22965
	Bgsng7131.m13	12.2549	-1.47	-1.75	-1.39	GTTGGTCAATCTC	22671
	Bgsng7131.m15	14.0948				TCCTCTGTCGACA	20924
	Bgsng7131.m16	15.1461	-1.26	-1.65	-1.6	TTCCTAGGTGAGA	20993
	Bgsng7131.m17	16.1975				GTCATATCGTACG	21652
	Bgsng7131.m18	16.986				CAGCGGTGACATA	23310
	Bgsng7131.m19	18.7273	-1.63	-2.7	-1.9	ACTCACGGTATGT	22847
	Bgsng7131.m20	19.2859				AATCTTGCTGCAC	25991
	Bgsng7131.m21	20.3044				TGGCAAGACTCTG	24908
	Bgsng7131.m22	21.3229	-0.33	-1.33	-2.21	CCTCTCGTGATCA	19865
	Bgsng7131.m23	22.1771				TACTAATCTGCGC	18987
	Bgsng7131.m24	23.557				GGTCACTGACAGA	23471
Bgsng7142	Bgsng7142.m1	0.39426	-3.86	-0.1	2.43	GATCCACGGACA	37574
	Bgsng7142.m2	1.54418				ATTGTGCGGTGT	29171
	Bgsng7142.m3	2.69411				TATAGCCCTGGA	23943
	Bgsng7142.m4	3.41692	0.75	-0.2	-0.78	GTATTGACGGTC	21808
	Bgsng7142.m5	4.5997				TGCCATCTGAAT	25632
	Bgsng7142.m6	5.48678				CTCGCTTCACTT	28460
	Bgsng7142.m7	6.60385	0.11	-0.29	-0.54	AGAGTAGCTAAG	25339
	Bgsng7142.m8	7.75377				CACTCAACAGAC	31147
	Bgsng7142.m9	8.54229	-0.8	-0.6	-0.95	AGTTGGCCGAGT	25398
	Bgsng7142.m11	10.0536				GTCTCTCTACGC	21638
	Bgsng7142.m12	12.0906				AAGCCGTTCCAA	21910
	Bgsng7142.m13	12.6492	-0.54	-1.11	-1.46	GAGTCGCGTTTA	25241
	Bgsng7142.m14	13.2734				ATTACGGCGGCA	24536
	Bgsng7142.m15	14.3905				GCTATGGACCGA	18301
	Bgsng7142.m16	15.6061	-0.65	-1.13	-1.43	GGACCGAACTCA	20992
	Bgsng7142.m17	16.5918				ATGCCAACCAAC	23283
	Bgsng7142.m18	17.1831	-0.1	-0.82	-1.6	CATGAGTGCTAC	20292
	Bgsng7142.m20	19.253				TACGTGTACGTG	24595
	Bgsng7142.m21	20.1729				CAGGTGCTACTA	15678
	Bgsng7142.m22	21.3229	-0.4	-1.15	-1.7	AATCGCTTTGTG	24528
	Bgsng7142.m23	22.3085				GCCAACTGTAAC	19232
	Bgsng7142.m24	23.9184				TTAGTTGAGTCC	21643
Bgsng7149	Bgsng7149.m1	0.164275	-0.3	-0.3	-0.3	ATTGGGCTAGGC	19292
	Bgsng7149.m2	1.37991				AGCTTGACAGCT	28477
	Bgsng7149.m3	2.29985				GTCTACACACAT	25293
	Bgsng7149.m4	3.38406	-1.24	-1.1	-0.25	TGCAATGTTGCT	22688
	Bgsng7149.m5	5.05966				TCGGAGTGTTGT	22111
	Bgsng7149.m6	5.71676				GCCTGAATTTAC	24914
	Bgsng7149.m7	6.24244	-0.53	-0.39	0.1	ATGTGGGACCCA	24562
	Bgsng7149.m8	7.52379				GGTCACTGACAG	24331
	Bgsng7149.m9	8.64086				ACCACATACATC	29354
	Bgsng7149.m10	9.36367	-1	-0.72	0.9	TCTGTTGCTCTC	30472
	Bgsng7149.m11	10.1522				ATACTTCGCAGG	24027
	Bgsng7149.m12	11.0721				TAACACCACATC	25388
	Bgsng7149.m13	12.1563	-1.46	-1.7	-0.5	TCAACAGCATCG	18905
	Bgsng7149.m14	13.0763				GTCCGAAACACT	20398
	Bgsng7149.m15	14.1605				TATGCACCAGTG	19630
	Bgsng7149.m16	15.179	-1.38	-1.27	-0.62	GACTCGAATCGT	23574
	Bgsng7149.m17	16.0989				AACACAAGGAGT	26211
	Bgsng7149.m18	17.2817				AGTTCCCGAGTA	22823
	Bgsng7149.m19	18.5631	-1.5	-1.16	-0.84	ATTGCAGGTACC	23336
	Bgsng7149.m21	20.2058				AGACTGCGTACT	24581
	Bgsng7149.m23	22.2428	-1.25	-1.26	-0.73	CAGCAAAGCGTC	37598
	Bgsng7149.m24	23.1299				CGTCCGAAATACG	65668
Bgsng7173	Bgsng7173.m1	0.26284	-1.1	-1.87	-1.77	GACTCTTGGCAAT	24660
	Bgsng7173.m2	1.64275				TAACTCTGATGCG	22831
	Bgsng7173.m3	2.56269	-0.79	-1.67	-1.43	TCGCATGAAGTCT	25901
	Bgsng7173.m4	3.97545				GTCGTCCTAAATC	19872
	Bgsng7173.m5	4.43542				TTCCGTAGGGATG	20027
	Bgsng7173.m6	5.58534	-0.98	-0.89	-0.19	CAAGTTTACGGCT	20003
	Bgsng7173.m7	6.80098				ACCGGCTAGAGTA	25001
	Bgsng7173.m8	7.42522				TCCAGGCTTAATC	23204
	Bgsng7173.m9	8.44373				CAACGGGTAGTCT	26676
	Bgsng7173.m10	9.00226	-0.36	-0.78	-0.9	TACGATGACCACA	21278
	Bgsng7173.m11	10.4807				TTGCAGACAGGCA	12633
	Bgsng7173.m12	11.0721				CCTTGGCTATCCT	22807
	Bgsng7173.m13	12.0249	-0.39	-0.68	-0.83	CCTAATGGAACCG	25590
	Bgsng7173.m14	13.2734				CTGGAAATCTGCA	22363
	Bgsng7173.m15	14.1276				TAAGGCCTATCGA	26439
	Bgsng7173.m16	15.5075	-0.64	-0.9	-0.96	GATAGAAAGCCAG	24949
	Bgsng7173.m17	16.1318				AGTTTGCAACGCG	20852
	Bgsng7173.m18	17.0846				TTCGCCCTTCAGT	25491
	Bgsng7173.m19	18.2674	0.14	-0.63	-1.58	GACCCAATGTGGA	22713
	Bgsng7173.m20	19.253				TCCATAACTAGCG	22130
	Bgsng7173.m21	20.3372				ACAATCGGTTGCG	21884
	Bgsng7173.m22	21.0929	0.29	-0.76	-1.97	CCTCCATGAGAAT	20190
	Bgsng7173.m23	22.1442				AACCACACATCGC	23741
	Bgsng7173.m24	23.0642				GGCTGTATGGGTA	18958
Bgsng7178	Bgsng7178.m1	0.26284	-2.38	-2.69	-1.69	GCTAATTACGCTG	26636
	Bgsng7178.m2	1.37991				GTGCCGGTGATAT	22114
	Bgsng7178.m3	2.29985				TGCTATATCTGGC	20814
	Bgsng7178.m4	3.31835	1.95	0.4	-1.7	CCATTCGCCCATA	23676
	Bgsng7178.m5	4.40257				GTAAGCACCTACG	18522
	Bgsng7178.m6	5.28965				GGTAACAGCTCGA	23179
	Bgsng7178.m7	6.2753	1.44	0.8	-0.42	CTCCTGAAAGTTG	23348
	Bgsng7178.m8	7.42522				GCGACTTGTGTAG	17524
	Bgsng7178.m9	8.11518				GTCATTCACGAGA	22094
	Bgsng7178.m10	9.00226	1.29	0.6	-0.66	ATCTCTGGCATAC	20278
	Bgsng7178.m11	10.4479				AAGTGGACTCTCA	15466
	Bgsng7178.m12	11.1378				TACCCAGAGATCT	25898
	Bgsng7178.m13	12.0249	0.6	0.4	-0.3	CATCCAAATGCGA	25728
	Bgsng7178.m14	13.0106				CAGCATGTGTTGT	26732
	Bgsng7178.m15	14.0948				TTATCACGTGCAC	22239
	Bgsng7178.m16	15.5075	0.16	-0.15	-0.64	ATTCATGGACGCG	22795
	Bgsng7178.m17	16.3946				TAGAACTCACCTC	25982
	Bgsng7178.m18	17.2817				TGATTTGGACCTC	23995
	Bgsng7178.m19	18.3988	0.72	0.11	-0.91	TCCCAACTTCGCA	26595
	Bgsng7178.m20	19.1544				ATGCGTAGTGCGT	20016
	Bgsng7178.m21	20.1401				TGTACACGGCGAT	21770
	Bgsng7178.m22	20.9615	1.81	0.8	-1.1	AGGATTACTCCGT	20443
	Bgsng7178.m23	22.0785				TGTGTGTGACTTG	18819
	Bgsng7178.m24	22.9985				GAGTATGCAGCCA	26060
(B) Top 60 OTUs with the highest feature importance in the RF-derived model.
Feature importance rank	OTU	Taxonomy
1	514940	Faecalibacterium prausnitzii
2	1078587	Clostridiales sp.
3	559527	Bifidobacterium longum
4	1084865	Staphylococcus aureus
5	1111191	Dorea longicatena
6	1076587	Dorea formicigenerans
7	370183	Blautia sp.
8	551902	Eubacterium desmolans
9	New.0.ReferenceOTU1176	Lactobacillus mucosae
10	1107027	Lactobacillus ruminis
11	865469	Pasteurellaceae sp.
12	997439	Bifidobacterium sp.
13	330294	Catenibacterium mitsuokai
14	840914	Prevotella copri
15	369429	Ruminococcus torques
16	555945	Clostridiales sp.
17	484304	Bifidobacterium sp.
18	1108638	Actinomyces sp.
19	514523	Faecalibacterium prausnitzii
20	365385	Bifidobacterium bifidum
21	367213	Ruminococcaceae sp.
22	523934	Ruminococcus obeum
23	579608	Streptococcus thermophilus
24	370287	Faecalibacterium prausnitzii
25	583746	Dialister sp.
26	1083194	Streptococcus sp.
27	588929	Prevotella copri
28	3528448	Bifidobacterium sp.
29	1111582	Enterococcus faecalis
30	349024	Streptococcus sp.
31	564704	Weissella cibaria
32	368698	Clostridiales
33	334459	Escherichia sp.
34	583656	Bacteroides fragilis
35	851865	Faecalibacterium prausnitzii
36	922761	Enterobacteriaceae sp.
37	235262	Bifidobacterium sp.
38	422878	Megamonas funiformis
39	1111294	Escherichia coli
40	New.0.ReferenceOTU1101	Coriobacteriaceae sp.
41	368099	Veillonella ratti
42	470382	Eubacterium hallii
43	628226	Intestinibacter bartlettii
44	568118	Prevotella sp.
45	370225	Bifidobacterium sp.
46	692154	Lactobacillus reuteri
47	298050	Veillonellaceae sp.
48	813479	Bifidobacterium sp.
49	403068	Staphylococcus sp.
50	1059729	Granulicatella adiacens
51	262095	Erysipelatoclostridium ramosum
52	553611	Bifidobacterium sp.
53	New.0.ReferenceOTU1133	Lactobacillus fermentum
54	1142029	Bifidobacterium sp.
55	646800	Olsenella sp.
56	524884	Eubacterium biforme
57	708680	Eubacterium rectale
58	72820	Bifidobacterium sp.
59	289709	Escherichia sp.
60	685156	Lactobacillus mucosae
(C) Sparse 30 OTU RF-derived model generated from healthy members of the Mirpur birth cohort (n=25 individuals; 539 fecal samples). OTUs are ranked in descending order of their importance to the accuracy of the model.
The x-axis plots the increase in mean-squared error when abundance values from each OTU are randomly permuted. The inset shows the cross-validation curves that result from reducing the number of 97% ID OTUs used for model training.

## Sheet: table S5
table S5 – Age-discriminatory bacterial OTU abundance, microbiota maturity (MAZ), mcSEED subsystem/pathway module representation, and relative functional maturity of fecal microbiomes of Bangladeshi children with healthy growth phenotypes versus those with SAM prior to and following treatment.
(A) Percent relative abundance of age-discriminatory taxa (from left to right in order of feature importance in the sparse RF-derived model of normal microbiota maturation) in samples from children treated for SAM. Calculated MAZ scores are provided.
PID	Sample	MAZ	F. prausnitzii (514940)	Clostridiales sp. (1078587)	B. longum (559527)	S. aureus (1084865)	D. longicatena (1111191)	D. formicigenerans (1076587)	Blautia sp. (370183)	E. desmolans (551902)	L. ruminis (1107027)	Pasteurellaceae sp. (865469)	Bifidobacterium sp. (997439)	C. mitsuokai (330294)	P. copri (840914)	R. torques (369429)	Clostridiales sp. (555945)	Bifidobacterium sp. (484304)	Actinomyces sp. (1108638)	F. prausnitzii (514523)	B. bifidum (365385)	Ruminococcaceae sp. (367213)	R. obeum (523934)	S. thermophilus (579608)	F. prausntizii (370287)	Dialister sp. (583746)	Streptococcus sp. (1083194)	P. copri (OTU 588929)	Bifidobacterium sp. (3528448)	E. faecalis (1111582)	Streptococcus sp. (349024)	R. gnavus (summing relative abundance for all OTUs assigned to this species)	C. symbiosum (535601)
PS.003	1	-1.12502	0	0	0.25	0.0125	0	0	0	0	0.175	0.1	0	0	0	0	0	0	0	0	0	0	0	5.6625	0	0	1.6625	0	0	0.0125	85.475	0	0
	3	-0.76055	0	0	19	0	0	0	0	0	0.0125	0	0.2875	0	0.05	0	0	0.15	0	0	0.4125	0	0	0.1	0	0	0	0.1	0.0125	0.725	0.2125	0	0
	4	-1.81092	0	0	63.0625	0.9125	0	0	0	0	0	0	0.75	0	0.1125	0	0	0.175	0	0	0	0	0	0.1	0	0	0.1	0.1375	0	0.3125	6.475	0	0
	5	-1.22584	0	0	31.8375	0.0375	0	0	0	0	0.0125	0	0.45	0	0.875	0	0	0.0875	0	0	8.6	0	0	0.7875	0	0	0.2125	0.675	0.025	1.775	27.525	0	0
	6	-0.858654	0	0	58.8625	0.0125	0	0	0	0	9.075	0	0.7875	0.0625	0.15	0	0	0.6	0	0	1.175	0	0	2.25	0	0	0.025	0.4625	0.075	0.1	20.0125	0.1125	0
	7	-1.70583	0.0125	0	4.7	0	0	0	0	0	18.6625	0.0125	0.05	0	0.025	0	0	19.5375	0	0	1.0625	0	0	19.775	0	0	0.8125	0	0	0	1.7875	0.0125	0
	8	-0.319432	0.0125	1.0875	4.925	0	0.275	0.8875	0.2	0	18.45	0	0.05	0	0	0	0.025	10.9375	0	0	0.4	0	0	1.075	0	0	0.05	0	0	0.0125	8.2375	0.9125	0.0125
	9	-0.119542	1.1875	2.65	9.25	0	1.725	2.1125	0.0125	0	3.2125	0	0.175	1.6375	0.075	0	0	34.925	0	0.0625	0.9375	0	0	5.15	0.05	0	0.3375	0.125	0	0.0625	9.875	10.65	0
	10	0.217679	0.325	3.85	5.7375	0	2.15	1	0	0	0	0	0.0625	1	0	0.0625	0	43.4875	0	0.0125	0.9875	0	0	1.8	0	0	0.1	0	0	0.0125	19.375	4.2	0
	11	0.30391	0.65	3.175	4.0875	0	0	0.325	0	0	0.025	0.0625	0.025	0	0.0125	0.0875	0	31.2125	0	0.025	0.9625	0	0	1.1875	0.025	0	0.1875	0	0	0.075	24.7875	1.4375	0
	12	-	-	-	-	-	-	-	-	-	-	-	-	-	-	-	-	-	-	-	-	-	-	-	-	-	-	-	-	-	-	-	-
	13	-0.252099	0.175	3.075	0.9375	0	0.5375	0	0.05	0.0875	0.0125	0.5875	0.0125	0.0375	2.7125	0.6375	0	0.95	0	0.0375	0.125	0.025	0	1.1	0	1.05	0.075	4.2875	0	0.15	19.95	3.0125	0
	14	-2.09885	2.4875	0	0.4875	0.0125	0	0.15	0	0	0.1375	0.525	0	0.025	1.275	0	0.0625	0.2875	0	0.15	0.0375	0	0	3.9375	0.05	0.5625	0.0875	2.0875	0	0.6125	22.1	31.0375	0
PS.004	1	-2.87035	0	0	0.1875	0.1	0	0	0	0	0.0125	0.2125	0	0	0	0	0	0	0	0	0	0	0	12.3625	0	0	1.8875	0	0	0	13.4625	0	0
	3	-2.89646	0	0	0	0.025	0	0	0	0	0	0	0	0	0	0	0	0	0	0	0	0	0	0.1125	0	0	0.025	0	0	4.65	0.175	0	0
	4	-3.33661	0	0	0.975	0	0	0	0	0	0	0	0.025	0	0	0	0	0.0125	0	0	0	0	0	59.075	0	0	0.1	0	0	0.05	0.0125	0	0
	5	-2.45753	0	0	22.2	0	0	0	0	0	0.1	0	0.325	0	0	0	0	0.425	0.025	0	0	0	0	8.9875	0	0	0.05	0	0	2.7375	24.3375	0	0
	6	-0.823077	0	19.75	2.5375	0	0	0	0	0	0.0625	1.7625	0.025	0	0	0	0.075	3.4	0.1	0	0.6375	0	0	11.9125	0	0.0375	2.45	0.0125	0	0.825	35.2375	1.225	0
	7	-0.46984	16.2875	0	1.1375	0	0	0	0	0	0	1.0625	0	0	3.2375	0	0	0.0125	0	0.7875	0	0	0	3.95	0.25	0	0.2875	1.3875	0	1.25	16.6625	0	0
	8	-4.08604	0.0375	0	0.9125	0	0	0	0	0	0	8.1875	0.0375	0	0.3875	0	0	0.025	0	0	0	0	0	2.3375	0	0	0.5125	1.55	0	1.425	1.575	20.4375	0
	9	-2.71247	0	0	0.925	0	0	0	0	0	0	0.35	0.0125	0	0	0	0	0	0	0	0.1125	0	0	0.075	0	0	0.0375	0	0	0.2	0	3.15	0
	10	-3.87715	0	0	6.1375	0.0125	0	0	0	0	1.1375	2.4875	0.0375	0	0	0	0	0.025	0.05	0	0	0	0	7.725	0	0	1.675	0.0125	0	0.1	55.0875	0	0
	11	-5.32807	0	0	1.5375	0	0	0	0	0	0	0.025	0.05	0	0	0	0	0.025	0	0	0	0	0	0.4125	0.0125	0	0.1125	0	0	0.3625	90.175	0	0
	12	-4.09307	0	0	40.8875	0	0	0	0	0	0.1625	0.0375	0.575	1.4125	0	0	0	0.3875	0.0875	0	0	0	0	10.2375	0	0.0125	0.9125	0.05	0.0125	0.2625	30.3625	0.175	0
	13	-	2.2875	3.375	2.9125	0	2.625	0.25	0	0.875	6.275	0.325	0.05	0.9125	4.7625	1.2375	0	4.1875	0	0.1375	0.125	0.2	0.325	0.5	0.0375	7.6125	0.0125	21.4625	0	0.0625	1.05	0.3	0.0375
	14	-	0.0125	5.1	6.075	0	0	0	0	0	21.8125	1.4125	0.075	0	5.725	3.2	0	2.7	0	0	0.7	0	0	8.725	0	0	0.375	5.475	0	0.05	5	0.25	0
PS.009	1	-	-	-	-	-	-	-	-	-	-	-	-	-	-	-	-	-	-	-	-	-	-	-	-	-	-	-	-	-	-	-	-
	3	-1.68863	0	0	1.1	0.0125	0	0	0	0	0	0	0.0125	0	1.7625	0	0	0.0125	0	0	0	0	0	0.8125	0	0	0.15	11.4125	0	0.2125	2.1	0	0
	4	-1.05669	0	0	6.8125	0	0	0	0	0	1.4875	0.025	0.0375	0	0.0875	0	0	0	0	0	2.1625	0	0	0.6	0	0	0.1	0.2125	0	0.0625	27.6	0	0
	5	-1.61907	0	0	49.475	0	0	0	0	0	0	0	0.6125	0	8.4625	0	0	0.1	0	0	0	0	0	0.9	0	0	0.0375	32.0625	0	0.0375	0.0125	0	0
	6	-1.25706	0	0.025	4.8375	0.3	0	0	0	0	7.95	0.9875	0.05	0	14.6375	0	0	16.35	0	0	0.8375	0	0	0.275	0	0	0.0625	14.4625	0	0.0125	22.5	0	0
	7	0.826288	1.0875	2.7875	2.325	0	0.05	0	0	0.55	0.85	0	0	0	0	0.2125	0	14.75	0	0.0375	1.5	0.9625	0	1.4	0.0125	0	0.075	0.0125	0.0125	38.7375	0.0875	0	0
	8	1.10687	2.9875	4.375	0.5	0	1.3	0	0	3.3375	10.9875	0.15	0	0	11.125	4.65	0.0375	5.1625	0	0.1875	0.0375	1.8625	0.125	0.65	0	0	0.0625	10.3875	0	0	0	0.1875	0
	9	1.14669	3.55	1.4625	9.5	0	0.55	0	0.15	1.025	10.7	0.1125	0.025	0.6125	6.9	0.7625	0.4125	0.8625	0	0.225	0.0375	0.9625	0.3	0.425	0.1125	0	0	7.9625	0	0	0	0.2	0
	10	1.59829	1.5125	2.0125	12.9125	0	2.0375	0.675	0.95	3.9625	20.7	0.0375	0.075	2.6125	0.1375	1.5375	0.175	3.575	0	0.025	0.0375	2.125	1.65	0.6625	0.0875	0	0.1	0.375	0	0.1	0.0875	0.3	0
	11	-0.0360802	0.2875	0.175	10.9875	0	2.05	0.1125	0.6875	0.1625	11.875	2.1125	0.1375	0.0625	6.5375	0.0125	0.0125	6.9875	0	0	1.325	0.025	0	0.7	0	0	0.0875	27.2875	0	0.025	1.3875	0.3875	0
	12	-1.56805	4.2375	0	6.425	0	0	2.8875	0	0.7375	6.8375	0.0125	0.05	0	0.3125	1.0625	0.0375	7.7625	0	0	10.7125	0	0	0.3375	0.075	0	0.05	0.625	0	0.1375	0	0.4375	0
	13	0.338346	0.9875	0.375	7.075	0	0	0.25	0.0375	0.2625	11.6875	0.0375	0.1	0	17.6625	0.1375	0.2	2.4375	0	0	0.3125	0.65	0	0.125	0.0125	0	0.0125	15.8625	0	0.0375	0	0	0.0125
	14	0.342615	0.1375	2.25	11.6875	0	0	0.9875	0.1125	0.775	7.8	0	0.125	0	0.4125	0.3625	0.0125	3.7	0	0	1.125	1.625	0.275	0.1	0	0	0.0125	0.4375	0	0.025	0	0.05	0.0125
PS.011	1	-1.17705	0	0	0.0125	0.0125	0	0	0	0	0.2875	4.5	0	0	0.95	0	0	0.075	0	0	0	0	0	0.925	0	0	2.825	0.6875	0	0.025	9.7375	0	0
	3	-1.10905	0	0	0	0	0	0	0	0	0	0	0	0	0	0	0	0	0	0	0	0	0	0	0	0	0	0	0	0.975	0.0125	0	0
	4	-2.3268	0	0	6.3	0.125	0	0	0	0	0	0	0.0625	0	0	0	0	0.0125	0	0	0	0	0	7.675	0	0	0.125	0	0	0.4375	55.6125	0	0
	5	-1.77101	0	0	37.65	0	0	0	0	0	0	0	0.425	0	6.0125	0	0	0.5	0	0	0	0	0	0.2375	0	0	0.0625	35.7625	0	1.4375	0	0	0
	6	-1.27675	0	0	2.4625	0	0	0	0	0	0.0125	0.2125	0.05	0	0.075	0	0	19.85	0	0	0.0375	0	0	36.7875	0	0	0.025	0.325	0	0.1875	2.175	0	0
	7	-1.35001	0	0	1.8625	0	0	0	0.0125	0	4.775	0.2125	0	0	0	0	0	0.3125	0	0	0.3125	0	0	2.5875	0	0	0.1	0.1875	0	49.75	0.05	0	0
	8	-0.816025	0	0.1125	13.2625	0	0.8	0	0	0.2375	7.6875	0.0375	0.0625	0	3.7625	0	0	2.0375	0	0	0.525	0	0	0.125	0	6.35	0	21.5125	0	0.0375	0.0125	0.1125	0
	9	-1.37519	0	0	9.85	0	0	0	0.025	0.025	4.65	4.6	0.1875	0	0.1	0	0	1	0	0	0.95	0	0	8.4375	0	0.075	0.4625	1.3125	0	0	0.0875	0.0125	0
	10	1.24561	5.4875	0.6375	1.3	0	0.2375	0.0625	1.775	0.3625	3.4875	0.275	0.0125	0.0125	9.1875	0	0	0.175	0	0.025	0.1	0	0.3375	0.875	1.9875	3.4	0	16.4875	0	0	0.2	0.05	0
	11	0.528138	1.425	0.1875	3.3625	0	0.4	0.0625	0.6375	0.2125	25.425	0.4875	0.0625	1.4	1.825	0.35	0	12.575	0	0	0.275	0.05	0.1125	4.125	0.1375	0.275	0.0375	4.0875	0	0.0375	6.4625	0.05	0
	12	0.171601	10.95	0.5375	0.725	0	0.5625	0.2125	0.025	0.7125	4.175	0.0625	0.025	0.3	21.1625	0.1125	0	0.05	0	0	0.2375	0.475	0.9125	0.375	1.075	1.3125	0	22.25	0	0.4	6.575	0.075	0
	13	-0.49814	6.5875	0.1625	0.375	0	0.85	0.225	0.9625	0.7125	1.425	0.0375	0.0125	0.25	6.65	1.7	0	0.8375	0	0.35	0	0.225	0.1875	0.2625	0.2875	2.375	0.0125	8.2625	0	0.6	21.6	0.0625	0
	14	0.210121	0.1125	0.9375	15.675	0	0.0125	0.0875	1.1125	0.1625	8.6875	0.275	0.175	2.8625	0.05	0.25	0	10.325	0	0	1.3125	0.725	0.575	3.4375	0.0125	6.8	0.0125	0.0875	0	0.625	21.7125	0	0
PS.013	1	-	-	-	-	-	-	-	-	-	-	-	-	-	-	-	-	-	-	-	-	-	-	-	-	-	-	-	-	-	-	-	-
	3	-2.16945	0	0	0.0375	0	0	0	0	0	0	0.025	0	0	0	0	0	0	0	0	0	0	0	0.0125	0	0	0.125	0	0	4.7875	9.05	0	0
	4	-0.734825	0	0	0.0125	0	0	0	0	0	0	1.4625	0	0	0	0	0	0	0	0	0	0	0	0.6625	0	0	0.0125	0	0	0.0125	40.475	0	0
	5	-0.95345	0	0	59.8375	0	0	0	0	0	0	0.875	0.4875	0	0	0	0	15.3	0.05	0	4.5375	0	0	2.025	0	0	0.0125	0	0.05	0.625	0.6	0	0
	6	-1.13793	0.35	0.0625	9.45	0	0.075	0.0375	0.0125	0	6.6875	0.3625	0.1625	0.2875	8.1625	0.0625	0	7.1625	0	0.025	1.75	0	0	0.3875	0	0.95	0.075	10.4375	0	0.1375	8.5375	0	0
	7	-2.65524	0.0125	0	19.45	0	0	0	0	0	16.375	0.0375	0.225	0	0.1375	0	0	0.1125	0	0	0.2375	0	0	1.375	0	0.075	0.3875	0.1625	0	20.3875	0.0125	0	0
	8	-2.46378	0.1	0	11.4375	0	0	0.0125	0.2375	0	11.7875	0.475	0.1125	0.35	11.3375	0.0125	0	0.0875	0	0	0.5375	0	0	0.6125	0	1.55	0.2375	8.925	0	0.225	0.025	0	0
	9	-2.61431	0.15	0	13.1625	0.0125	0	0	0	0	1.9	1.8125	0.1125	0	17.1875	0	0	0.1625	0.0125	0	1.225	0	0	1.525	0	0.9	0.075	21.8375	0.0375	0	0.0875	0.0125	0
	10	-1.97778	0.575	0	10.9625	0	0	0	0.0625	0	12.875	0.1	0.2	0	14.2625	0	0	0.0375	0.0125	0.075	2.5	0	0	0.4	0.0125	3.1625	0.025	20.7	0	0	0.3	0	0
	11	-1.25211	0.7625	0.0875	22.2625	0	0	0.075	0.025	0.025	2.1875	1.575	0.175	0	18.175	0	0	0.0125	0	0.05	0.1875	0	0	0.0125	0.05	2.65	0	33.7	0	0	0.025	0	0
	12	-	0.1625	0	36.35	0	0	0	0	0	1.9	21.5375	0.5625	0	0.3625	0	0.0125	0.3625	0	0.0125	2.9625	0	0	0.5625	0	0.075	0.075	0.625	0.0375	0.0125	7.1	0	0
	13	-	0.0625	0	33.125	0	0	0	0	0	13.2625	8.8875	0.175	0	1.2	0	0	0.1375	0.0125	0.0125	4	0	0	0.5	0	0.3	0.025	2.275	0.05	0.0375	2.125	0	0
	14	-	0.1	0	13.875	0	0	0	0	0	4.4125	13.1625	0.15	0	10.225	0	0.025	0.05	0	0	1.2625	0	0	1.0625	0	0.975	0.1125	20.6625	0	0.0125	2.0625	1.0375	0
PS.015	1	-	-	-	-	-	-	-	-	-	-	-	-	-	-	-	-	-	-	-	-	-	-	-	-	-	-	-	-	-	-	-	-
	3	-0.506797	6.75	0.375	0.1125	0	0.1125	0	0.1	0.7	0.0375	0	0	0.0875	3.2125	0.0625	0	5.05	0	1	0	0.0125	1.1	0.0375	0.2375	8.175	0	7.3875	0	0.675	0.575	0.0125	0
	4	-0.72231	14.8875	5.8125	0.0375	0	0.9125	1.125	0	0.1625	0	0	0	0.2625	9.7625	0.0875	0	0.175	0	0.8375	0	0.5125	0	0.1375	0.325	5.3	0	16.575	0	0.125	0	0.025	0
	5	-1.51627	11.025	1.6875	0.0125	0	0	0	0	0	0	0	0	0.0875	12.175	0	0	0.4375	0	0.7	0	0.1875	0	0.075	0.2375	0.15	0.0125	35.3375	0	0	0	0	0
	6	-	0.3625	3.5125	14.15	0.0125	0.8625	0.4625	0.2125	0.0625	0.1125	0.525	0.225	3.575	1.275	0.775	1.125	0.6375	0.0125	0	0	0.0125	0.2	0.4	0	2.975	0	0.95	0	0.4625	0.725	0.05	0
	7	-	0.0875	2.925	6.3125	0.0125	0.0125	0.0875	2.7	0.0125	33.4125	0.275	0.1375	4.3	0.425	0	7.5375	15.1875	0.025	0.025	0	0.0625	0.125	0.5875	0.0125	1.6	0.0125	0.525	0	0.0375	10.0125	0	0
	8	-	4.925	0.4125	1.6375	0	0.4875	0.125	0.0375	0.2125	3.3625	0.175	0.025	1.125	6.4625	0.7125	0.2875	0.825	0	0.3	0	0.375	0.0375	0.05	0.1	9.1	0.0375	6.5	0	0.125	0.0375	0.1125	0
	9	-	2.9	0.3	0.625	0	0.55	0.125	0.075	0.3625	2.1	0.8375	0.0125	0.975	13.25	0.5125	0.0375	0.625	0	0.1875	0	0.05	0	0.2	0.075	8.5625	0	16.275	0	0	0.1875	0.025	0
	10	-	1.4125	1.1125	4.4375	0	1.9375	0.425	0.45	0.5875	6.7125	0.2	0.075	5.1875	3.5875	0.1625	0.9375	2.2625	0.0125	0.0875	0	0.15	0.15	0.15	0.0125	3.1375	0	3.1375	0	0.0375	0.45	0.15	0
	11	-	1.2875	0.1125	0.4	0	0.1	0.025	0.1125	0.0625	0.2375	0.1	0	0.325	9.225	0.025	0.0125	0.6375	0.0125	0.0375	0	0.0875	0	0	0.0375	5.575	0	17.45	0	0	0.3875	0.0125	0
	12	-	1.7875	0.1875	0.275	0	0.325	0.1375	0.325	0.175	0.05	0.15	0	0.875	17.0125	0.4	0.1125	0.8375	0	0.0625	0	0	0.1	0.1	0.075	4.775	0	21.525	0	2.1	0.0875	0.0875	0
	13	-	2.95	1.55	0.2625	0	0.475	0.0375	0.3125	0.9125	0.025	0.25	0	0.25	15.25	0.475	0.0125	1.1625	0	0.175	0	0.1625	0.025	0.4875	0.025	1.7375	0.0125	24.6375	0	0	0.7625	0	0
	14	-	0.1625	0.425	0.325	0	0.275	0.125	0.4375	0.0125	0.7125	0.3875	0	0.2875	16.825	0.9375	0.0125	0.7	0	0.0375	0	0.225	0.0375	0.3125	0.0125	3.2375	0	22.0125	0	0.125	3.2375	0.0125	0
PS.018	1	0.49792	0	0	13.1875	0	0	0	0	0	26.7375	0	0.1125	0	0.225	0	0	0	0	0	0.6375	0	0	0.525	0	0	0.1875	0.2625	0.0125	0	27	0	0
	3	-0.169974	0	0	2.3375	0	0	0	0	0	0.8	0	0.05	0	0.425	0	0	0	0	0	0.0125	0	0	0.1625	0	0	0.15	0.4875	0	0	8.9625	0	0
	4	1.69238	0.1125	0.3625	15.9375	0.025	0.35	0	0.0375	0	0.05	0.0375	0.275	0	0.2375	0	0.075	0.0625	0	0	0	0	0.05	32.0875	0.0375	0	0.0625	0.3375	0	0.3375	0.3625	6.4	0
	5	-1.19685	0.0125	0	10.95	0.0125	0	0	0	0	0	0	0.15	0	3.7	0	0	0.025	0	0	0	0	0	6.5625	0	0	0.0125	5.05	0	0.3875	0	0.1625	0
	6	0.382707	0	0	31.4125	0	0	0.2125	1.1875	0	31.1625	0	0.3	0.1375	2.275	0	0	0.075	0	0	8.9	0	0	1.2625	0	2.0125	0.3375	2.2375	0.0125	0.0375	0.0375	0.1375	0
	7	-0.739839	0	0	56.7	0	0	0	0.0125	0	0.3	0.8125	0.6125	0	2.35	0	0	0.2125	0.0125	0	0.0625	0	0	18.6125	0	0	0.0625	1.5625	0	0.05	0.0375	0	0
	8	-0.279736	0	0	43.975	0	0	0	0	0	0.5875	0.5	0.375	0.025	0.8125	0	0	0.1	0	0	2.275	0	0	0.525	0	0	0.9125	2.425	0.025	0.0625	16.275	0.1375	0
	9	-0.279836	0.225	0.0625	16.8375	0	0.0625	0.025	0.05	0	29.2875	1.1375	0.3125	0	0.225	0.0125	0	0.025	0	0.0125	0.3125	0.0125	0.0125	1.5375	0	0.7375	0.2	0.6125	0	0.025	0.0875	0	0
	10	-0.67587	0.0375	0	5.1375	0	0	0.0125	0.0125	0	1.7125	0.0875	0.1	0	0.075	0	0	0.025	0	0	0.1375	0	0	0.3875	0	0.0125	0.1875	0.125	0	80.45	4.95	0	0
	11	-1.12168	0	0	2.7375	0	0	0	0.025	0.0125	46	0.625	0.0375	0.0375	0.5	0	0	0	0	0	0.2375	0	0	0.2125	0	0.2625	0.0625	2.45	0	1.1875	0.3	0	0
	12	-0.224952	0.5	0.15	42.35	0	0	0.025	0.75	0	38.5	0.075	0.6625	0.0625	0.7875	0.0125	0	0.7375	0	0.05	0.6375	0	0	0.1125	0	0.4375	0.0125	3.3375	0.0125	0	0.0125	0.025	0
	13	-0.704813	0.1	0.0875	23.375	0	0.05	0	0.175	0	7.0125	0.5625	0.2625	0.05	5.8875	0.0125	0.0125	0.025	0	0	0.4625	0	0	2.35	0.0125	2.225	0.2125	20.2875	0	0	0.1125	0	0
	14	-	0	0	0	0	0	0	0	0	0	0	0	0	0	0	0	0	0	0	0	0	0	0	0	0	0	0	0	0	0	0.0125	0
PS.021	1	-2.15587	0.0125	0	61.6125	0	0	0	0	0	5.225	0	0.9375	0	0	0	0	1.55	0	0	0.075	0	0	0.0125	0	0	0.0625	0	0	0.1125	1.2375	0	0
	3	-2.63162	0	0	16.1375	0	0	0	0	0	0	0	0.15	0	0	0	0	0.325	0	0	2	0	0	0	0	0	0.075	0	0	0.7125	0.15	0.2375	0
	4	-3.02722	0	0	15.4375	0.025	0	0	0	0	12.675	0	0.225	0	0	0	0	9.5875	0	0	5.7	0	0	8.9875	0	0	0.0125	0	0.025	0.0375	6.325	0	0
	5	-1.82953	0	0.0625	60.1625	0	0	0	0	0	1.4	0	0.7875	0	0	0	0	22.5625	0	0	6.0375	0	0	0.4875	0	0	0	0	0.075	0.4875	4.0375	0	0
	6	-0.432231	0	4.225	22.3375	0	0	0.725	0	0	21.5875	0	0.3125	0.6375	0.75	0	0	2.1	0	0	0.775	0	0	0.15	0	0	0.025	1.2	0	0	3.6875	0.2875	0
	7	-1.08234	0.0125	0	17.0375	0	1.05	0	0.0125	0	25.3625	0.025	0.1375	0	9.475	1.0125	0	4.4125	0	0	1.55	0	0.0375	0.175	0	0	0.025	11.9375	0	1.1125	0.225	0.2	0
	8	-2.52883	0.025	0	25.775	0	0.075	0	0	0	33.475	0	0.175	0	0.0125	0	0	3.8875	0	0	0.025	0	0	0.25	0	0.075	0	0.1875	0	16.9875	0.0125	0	0
	9	-0.763051	1.05	5.2625	29.725	0	0.3875	0.125	0.1125	0.925	10.7125	0	0.45	0.3125	0	1.625	0	1.5875	0	0.0875	1.625	0	0	0.3375	0.025	0.05	0.025	0	0.0125	1.075	31.1625	0.0375	0
	10	0.742068	1.85	4.2	0.6125	0	0.35	0.2125	0	0.35	4.5875	0.025	0	0	3.1875	0.175	0	20.95	0	0.0875	0	1.725	0.025	0.45	2.7	5.7625	0.1125	10.0875	0	0	0	0.325	0
	11	-1.07322	0.1	0.025	2	0	0.025	0	0	0	36.95	0	0.0125	0.275	0.325	0	0	12.5	0.0125	0.025	0.7875	0	0	0.05	0	0	0	5.225	0	5.75	0	0	0
	12	-1.55364	0.075	0.025	6.9625	0	0.0875	0	0.0375	0	4.325	0	0.075	1.7	0.0125	0	0	36.5	0	0.0125	0	0.025	0	0.5375	0	0	0.1125	0.1125	0	0	5.1625	0	0
	13	-	4.3875	2.0125	0.5375	0	1.05	0.1375	0.3875	0.625	2.1125	0	0	1.0625	2.575	0.65	0	3.375	0	0.325	0.0625	0.0125	0	0.0375	0.1125	5.175	0	25.9625	0	0	0.35	0.0375	0
	14	-	0.025	0	4.15	0	0	0	0	0	0.6125	0	0.0375	0	0.05	0	0	60.3125	0	0.0125	0.025	0	0	1.725	0	0	0.025	0.7125	0	0.275	6.575	0	0
PS.029	1	1.98879	3.9625	0.3	0.475	0	0.4375	0	0.7875	0.5125	1.8625	0.0125	0	0	6.0125	2.1625	0	9.7375	0	0.25	0.0125	0	0.2	3.8375	0.075	0	0.375	15.4625	0	0	5.125	0.025	0
	3	1.31567	0.0625	0.2375	0.6375	0	0.2125	0	0.0125	0	12.7375	0.025	0	0	8.6625	0.025	0.0375	0.0625	0	0	0	0	0.0125	0	0.025	0	0.075	26.1	0	1.975	0.0875	0	0
	4	1.04834	2.1	0	0.475	0.0875	0	0	0	0	0.05	0	0	0	4.7375	0	0	2.025	0	0.0875	0	0	0	1.6375	0.0375	0	0.0125	2.9	0	0.55	0.025	0	0
	5	-0.263726	0.0625	0	44.375	0	0	0	0	0	0	0	0.6125	0	0.075	0	0	23.3875	0	0	0.0125	0	0	0.0125	0	0	0	0.025	0	0.8625	0	0.0625	0
	6	0.573267	0	0	0.175	0	0	0	0.0125	0	0	0.4375	0	0.0125	0	0	0.0125	4.7625	0	0	0.1	0.1	0	0.0625	0	0	0.0125	0	0	0	45.5875	0	0
	7	0.52404	1.15	0.175	0.5	0	0.2	0	0	0.025	20.8125	0.525	0.0125	0.1	14.175	0.4	0	13.7875	0	0.075	0.9875	0.675	0.0125	0.625	0	0	0.0125	24.0625	0	0.4	0.0625	0	0
	8	1.33225	2.425	5.7	7.525	0	1.3	0	0.0875	0.7125	11.3125	0.1375	0.0875	0.075	3.1375	0.5625	0.0125	3.8125	0	0.125	0.7125	0.7	0.5625	0.075	0.0375	0	0	6.6875	0	16.5	0.1375	0.175	0
	9	1.06062	0.2	2.325	1.1125	0	0.3	0.1	0.0125	0.025	32.575	0.0125	0.0125	0.175	0	0.3	0.0375	48.725	0	0	0	1.4125	0.1875	0.0375	0.0125	0	0.0125	0.025	0	0	0	0.05	0
	10	1.11369	6.375	0.75	1.4	0.025	0.5625	0.2375	0.2125	1.4125	8.45	1.3875	0.025	0.0875	7.3625	1.95	0.3125	9.7375	0	0.1	4.625	0	0.0875	4.375	0.1	0	0	16.575	0.0125	0	0.7	0.0375	0
	11	1.19402	3.9875	0.3875	4.125	0	0.675	0.3125	0.5125	0.3	10.575	0.025	0.05	2.2375	3.65	0.875	0	4.95	0	0.35	0.0875	0.2875	0.0625	0.35	0.1125	2.6625	0	12.5	0	0.8875	0.425	0.075	0
	12	1.0194	8.1625	2.65	3.7875	0	0.2375	0.2125	1.0375	0.4	0.4875	0	0	0.2625	1.825	0.3	0	0.1375	0	0.1875	0.125	1.225	0.1375	0.125	0.1375	3.8625	0	8.8125	0	0.3375	3.35	0.025	0
	13	-1.7274	0.225	0.0375	14.2125	0	0.025	0.0125	0.075	0.0125	17.65	4.5125	0.1375	0.5625	5.475	0.0375	0	0.55	0	0.075	0.4625	0	0.025	1.425	0	0.75	0	12	0.025	0	12.8375	0	0
	14	0.0659139	4.3125	0.525	0.125	0	0.5375	0.1125	1.075	0.325	0.375	4.9375	0	0.5625	10.9875	0.6625	0.025	0.9125	0	0.1875	0	0.05	0.0375	10.025	0.0625	3.125	0.0625	18.6875	0	0.125	2.6	0.0375	0
PS.031	1	-1.49824	0	0	3.1875	0	0	0	0	0	0	0	0.0375	0	0	0	0.0125	0	0	0	0	0	0	2.125	0	0	0.15	0	0	0	76.625	0	0
	3	-0.428574	0	0	21.425	0	0	0	0	0	0	0	0.175	0	0	0	0	0.0375	0	0	0	0	0	6.4125	0	0	0.0125	0	0	8.25	0.0125	0	0
	4	-1.46639	0	0	6.0375	0	0	0	0	0	0	0.0125	0.025	0	0	0	0.0125	0.0125	0	0	0	0	0	18.025	0	0.0125	0.825	0	0	0	36.7	0	0
	5	-1.57446	0	0	18.8	0	0	0	0	0	0.0125	0	0.2375	0	0	0	0	30.9625	0	0	0	0	0	4.3125	0	0	0.025	0	0	0.125	1.425	0.0375	0
	6	-	-	-	-	-	-	-	-	-	-	-	-	-	-	-	-	-	-	-	-	-	-	-	-	-	-	-	-	-	-	-	-
	7	-	-	-	-	-	-	-	-	-	-	-	-	-	-	-	-	-	-	-	-	-	-	-	-	-	-	-	-	-	-	-	-
	8	-	-	-	-	-	-	-	-	-	-	-	-	-	-	-	-	-	-	-	-	-	-	-	-	-	-	-	-	-	-	-	-
	9	-	-	-	-	-	-	-	-	-	-	-	-	-	-	-	-	-	-	-	-	-	-	-	-	-	-	-	-	-	-	-	-
	10	-	-	-	-	-	-	-	-	-	-	-	-	-	-	-	-	-	-	-	-	-	-	-	-	-	-	-	-	-	-	-	-
	11	-	-	-	-	-	-	-	-	-	-	-	-	-	-	-	-	-	-	-	-	-	-	-	-	-	-	-	-	-	-	-	-
	12	-	-	-	-	-	-	-	-	-	-	-	-	-	-	-	-	-	-	-	-	-	-	-	-	-	-	-	-	-	-	-	-
	13	-	-	-	-	-	-	-	-	-	-	-	-	-	-	-	-	-	-	-	-	-	-	-	-	-	-	-	-	-	-	-	-
	14	-	-	-	-	-	-	-	-	-	-	-	-	-	-	-	-	-	-	-	-	-	-	-	-	-	-	-	-	-	-	-	-
PS.035	1	-	-	-	-	-	-	-	-	-	-	-	-	-	-	-	-	-	-	-	-	-	-	-	-	-	-	-	-	-	-	-	-
	3	-0.440497	0	0	0.225	0	0	0	0	0	0	0	0.0125	0	0	0	0	0	0	0	0	0	0	0	0	0	0.1125	0	0	0.3625	0.7375	0	0
	4	-0.487914	0.0125	0	12.5125	0	0	0	0	0	0	0	0.2375	0.0125	0	0	0	2.1375	0	0	0	0	0	0.075	0	0	0	0	0.0125	2.125	0	0	0
	5	-0.589218	0	0	67.8125	0	0	0	0	0	0	0	0.875	0	0	0	0	5.6125	0	0	0	0	0	0.325	0	0	0.0125	0	0	3.7375	0	0	0
	6	2.21846	5.525	1.4625	6.8875	0	2.9	0.8625	0	0	12.875	0.225	0.15	0	0.8125	1.025	0	4.775	0	0	4.15	0.7375	0	1.0875	0.1875	0	0	0.7125	0.025	0.25	3.8375	1	0
	7	1.6286	3.05	0.6125	3.2125	0	0.425	0.1	0.1375	0.125	0	1.6875	0.0875	1.325	16.275	0.625	0.8125	1.35	0	0.1875	0.0125	0.2375	0	3.0625	0.0625	0	0.1625	17.0625	0	0	0.4375	0.075	0
	8	2.0725	4.5875	1.9875	1.8125	0.0125	0.875	0.1125	0.1875	2.075	0.4375	3.675	0.025	2.1875	3.8125	4.05	2.925	3.6625	0	0.175	0	0.0625	0.025	5.65	0.1125	0	0.1125	5.525	0	0.0625	0.7125	0.0625	0.0125
	9	1.35943	5.275	1.3375	3.075	0	1.2125	0.2875	1.7875	0.325	3.625	0.575	0.05	0.6875	7.875	0.5125	0.0125	4.15	0	0.0375	0	0.425	0	2.2375	0.375	0	0.025	12.2875	0	0	0	0.0875	0
	10	1.35171	2.45	3.0625	0.725	0	1.3125	0.5875	0.1875	0.4125	0	0.0375	0.0125	0.8125	1.5	2.2625	0.05	3.4	0	0.0375	0	2.1	0	0.1	1.5	6.525	0	1.425	0	0	0.15	0.225	0
	11	-0.0663383	0	0.7	3.5375	0	0.1375	0.1125	1.175	0	10.2375	0.6	0.0875	0	8.1375	0.025	0.25	5.4	0	0	2.1625	0	0	0.1125	0	2.2375	0	5.175	0.0125	0.0125	2.8625	0.6625	0
	12	1.09721	6.85	6.1375	0.5375	0	0.6125	0.325	0.3625	0	1.2875	0.0375	0.0125	0.2625	5.175	0.2625	0	3.525	0	0.6125	0.3375	0.15	0	0.225	0.125	6.2375	0	5.3	0	0.0375	20.4	0.15	0
	13	0.213285	9.3125	8.7875	0.0625	0	0.4125	0.1375	0.0125	0.6125	0	0.275	0	0.175	8.1875	0.4625	0	0.0625	0	0.6625	0.0125	0.1125	0.5125	0.775	0.1	2.0625	0.0125	7.0625	0	0	0.375	0.05	0
	14	-0.859069	0.0875	23.1375	3.8125	0	0.0125	0.0625	0.0375	0.5125	1.1125	0.25	0.0375	2.65	0.1375	2.9375	0	0.4	0	0	0.4625	0.925	0.05	2.775	0	0.05	0.025	0.2	0	0.275	0.025	0	0
PS.036	1	-5.12334	0	0	0	0.0375	0	0	0	0	0	0	0.0125	0	0	0	0	0	0	0	0	0	0	0.7	0	0	0.0625	0	0	0	0	0	0
	3	-5.60534	0	0	11.4875	0	0	0	0	0	0	0	0.1375	0	0	0	0	0.05	0	0	0	0	0	2.775	0	0	0	0	0	0.075	0.2375	0	0
	4	-5.15358	0	0	18.1375	0	0	0	0	0	0	0	0.125	0	0	0	0	0.0375	0	0	0	0	0	21.95	0	0	0	0.0125	0	0.175	24.1875	0	0
	5	-6.7975	0	0	33.925	0	0	0	0	0	0	0	0.3875	0	0	0	0	0.0625	0	0	0	0	0	1.1375	0	0	0	0.0125	0	10	0	0	0
	6	-	7.9125	4.8	30.225	0	0.15	0.8625	2.2875	1.275	0.0125	1.025	0.575	0	0	0	0	0.4	0	0.5375	9.2125	0	0.8	0.15	0.25	0	0.2375	0	0.1375	0.4125	4.4375	0.575	0
	7	-	0.8125	1.3375	24.775	0.025	0.4625	0.175	0.075	0.15	15.15	1.2875	0.375	0	0	0	0.675	0.0625	0	0.075	1.025	0	0.775	1.5625	0	0	0.45	0	0.0125	0.2625	26.575	1.9625	0
	8	-	0	0.3	19.6	0	0.625	0.9625	0.175	1.2125	23.2875	0.225	0.3625	0	0	0	0.0125	0.3125	0.025	0	6.1125	0	1.875	8.875	0	0	0.65	0	0.1375	4.7125	1.7625	1.3375	0
	9	-	1.35	16.375	15.5375	0	1.225	1.5625	0.05	3.3	10.7125	0	0.25	1.95	0	0.05	0	6.4375	0	0.3375	9.2625	0	0.7375	0.2625	0.0375	0	0.025	0	0.0375	0.625	3.6875	1.6125	0
	10	-	16.4125	3.4625	9.55	0	1.1375	1.35	0.7625	0.925	24.975	0	0.1875	0	0	0	0	5.6625	0	0.9625	1.1375	0	0.8125	0.3125	0.2875	0	0.1375	0	0.0125	6.375	0.75	1.1125	0
	11	-	2.0125	4.5875	5.325	0	0.9625	1.6	0	0.4375	8.5125	0.025	0.15	0	0	0	0	6.15	0	0.35	2.8	0	0.2125	0.025	0.075	0	0.05	0	0.025	2.575	31.4375	0.6125	0
	12	-	2.2	0.1	3.5375	0	0	0.0625	0	0.2625	1.7	0	0.025	0	0	0	0	0	0	0.1375	0.175	0	0	0.025	0.05	0	0.2375	0	0	0.15	0.9875	0.025	0
	13	-	0.0125	0	15.675	0	0	0	0	0	52.3	1.175	0.125	0	0	0	0.075	0	0.025	0	0	0	0	2.45	0	0.0125	0.1875	0.0125	0	0.075	2.6125	0.025	0
	14	-	0.8125	0	39.6625	0	0.8625	0.55	0	0.0625	1.775	0.025	0.3375	0	0	0	0	27.8875	0	0.0625	7.3	0	0	0.05	0	0	0	0	0.0125	1.05	0.7	0.425	0
PS.038	1	-	-	-	-	-	-	-	-	-	-	-	-	-	-	-	-	-	-	-	-	-	-	-	-	-	-	-	-	-	-	-	-
	3	-0.331627	0	0	10.7625	0.0375	0	0	0	0	0.025	0	0.1625	0	0	0	0	0.3	0	0	0	0	0	0.6625	0	0	0	0	0	3.4125	0.1625	0	0
	4	0.715845	0.5	0	15.6125	0	0	0	0	0	0.0375	0	0.2	0.0375	0.0625	0	0	0.525	0	0	0.0125	0	0	2.925	0.0125	0	0.0125	0.0875	0	0.1	0.0875	0.075	0
	5	1.69912	1.4625	0	1.6125	0	0	0	0	0	0	0.425	0.025	2.8375	12.175	0	0	32.8	0	0.075	0	0	0	0.5625	0	0.4625	0.0125	18.425	0	0	0.3125	0	0
	6	1.95198	0.1625	0	0.8125	0	0	0.0375	0	0.0125	0.9375	0.425	0.0125	0.5375	0.0625	0	0	0.525	0	0	0	0.0625	0	0.1875	0	0.0625	0	0	0	2.75	2.6	0	0
	7	1.75975	0.425	0.9	6.1375	0	0	0.2375	0	0.125	2.625	1.975	0.1	0.8625	5.0125	0.2875	0	0.4375	0	0.0125	0.4	0.1125	0	0.375	0.025	1.9625	0.0625	7.4125	0	0	8.45	0	0
	8	1.62913	0.3	0.5125	14.0625	0	0.1	0.075	0.075	0.025	28.85	0.8	0.2125	2.9875	4.65	0.6	0	3.5125	0	0.0125	0.225	0.075	0	0.3625	0	2.3	0.1125	8.2625	0	0	0.7	0	0
	9	1.11405	10.7375	4.375	1.8125	0	5.525	1.7125	0.2375	1.2625	1.95	0.4375	0.0125	6.0625	2.3125	3.2625	0	1.2625	0	0.0625	0.05	0.7875	0	0.0375	0.2125	1.5125	0.2375	4.825	0	0	0.225	0.5125	0
	10	1.53001	2.5125	2.35	0.1875	0	0.5375	0.15	0.0625	0.3375	5.55	0.75	0	1.6375	7.1	0.9125	0	0.6875	0	0.075	0	0.15	0.0125	0.1375	0.025	2.9125	0.025	21.65	0	0.125	0.9	0.1125	0
	11	1.01014	0.55	0.6625	3.475	0	0.2	0.0375	0	0.0625	38.7375	1.0125	0.0125	3.45	3.25	0.4	0	4.525	0	0.0125	0	0.0875	0.0125	2.675	0	0.875	0.1	7.4625	0	0	2.1875	0.2625	0
	12	1.13543	3.9375	5.6875	0.1375	0.025	1.9125	0.375	0.2625	0.025	4.6125	1.0875	0	2.6125	4.3875	3.0875	0	2.9	0	0.075	0	0.1125	0	0.15	0.0375	0.375	0.525	7.4875	0	0	0.1375	0.15	0
	13	0.405322	1.4875	1.5625	0.0125	0	1.45	0.35	0.2	0.375	0.2375	3.4375	0	0.6	8.0125	1.225	0	0.4375	0	0.125	0	0.1125	0.025	0.625	0.0375	1.7125	0.025	10.575	0	0.025	0.5625	0.0375	0
	14	-0.76834	0.1	1.3375	2.4125	0	0	0	0.075	0.025	0.6625	0.35	0.0125	0.4	1.05	0	0	7.8125	0	0	0.075	0.575	0.125	0.0625	0	0.2	0	2.45	0	0.0375	51.8375	0.0125	0
PS.041	1	-0.821882	0	0	63.5875	0.0125	0	0	0	0	0	0	0.7	0	0	0	0	0.1375	0	0	0	0	0	2.3625	0	0	0.25	0	0	0.7875	23.9	2.1	0
	3	-0.706209	0	0	49.0875	0	0	0	0	0	0	0	0.625	0	0	0	0	0.0625	0	0	0	0	0	0.45	0	0	0.025	0	0	9.4	0	0	0
	4	-0.814013	0	0	50.5375	0.0375	0	0	0	0	0	0	0.7375	0	0	0	0	0.1125	0	0	0	0	0	10.1875	0	0	0.0125	0	0	2.3	4.7	0	0
	5	-1.53951	0	0	24.575	0	0	0	0	0	0.1	0	0.55	0	0	0	0	0.2125	0	0	12.325	0	0	25.4125	0	0	0.0875	0	0.1375	0.25	15.425	0	0
	6	0.0726202	0	0	0	0	0	0	0	0	0	0.7	0	0	0	0	0	0	0	0	0	0	0	2.8625	0	0	0.3375	0	0	0.8375	62.7	8.9625	0
	7	-1.24061	0	0	69.25	0	0	0	0	0	0	0.85	1.2	0	0	0	0	0.1	0	0	0	0	0	4.9125	0	0	0.95	0	0	4.3125	1.775	0.575	0
	8	-	-	-	-	-	-	-	-	-	-	-	-	-	-	-	-	-	-	-	-	-	-	-	-	-	-	-	-	-	-	-	-
	9	-	-	-	-	-	-	-	-	-	-	-	-	-	-	-	-	-	-	-	-	-	-	-	-	-	-	-	-	-	-	-	-
	10	-1.98302	0	0	0.0875	0	0	0	0	0	0	0.0875	0	0	0	0	0	0	0	0	0	0	0	0.1375	0	0	0	0	0	0.0125	8.9125	4.125	0
	11	-1.86059	0	0	38.975	0.0125	0	0.1375	0	0	0	0	0.5625	0	0	0	0	0.2125	0.0375	0	15.725	0	0	1.4625	0	0	0.1125	0	0.0125	1.025	0.9875	5.1875	0.4625
	12	-	-	-	-	-	-	-	-	-	-	-	-	-	-	-	-	-	-	-	-	-	-	-	-	-	-	-	-	-	-	-	-
	13	-	-	-	-	-	-	-	-	-	-	-	-	-	-	-	-	-	-	-	-	-	-	-	-	-	-	-	-	-	-	-	-
	14	-	-	-	-	-	-	-	-	-	-	-	-	-	-	-	-	-	-	-	-	-	-	-	-	-	-	-	-	-	-	-	-
PS.042	1	-0.116811	0	0	0	0.025	0	0	0	0	0	0.0125	0	0	0	0	0	0	0	0	0	0	0	47.0625	0	0	2.825	0	0	0.0125	0.15	0	0
	3	0.669589	0.025	0.0125	0.175	0	0	0	0	0	0	0	0	0	3.8875	0	0	0	0	0	0	0	0	1.2625	0	0	0.0375	3.95	0	0	0.15	0	0
	4	1.27319	1.15	0.125	5.275	0	0	0	0	0	0	0	0.05	0	0.125	0	0	69.2375	0	0.075	0.3	0	0	0.9	0.0125	0	0.075	0.075	0	7.0125	6.825	0	0
	5	0.705017	0.7125	0.0125	20.6	0	0	0	0	0	0	0	0.325	0	0	0	0	0.0625	0	0.0625	0	0	0	0.9	0.0125	0	0.025	0.0125	0	8.4625	0	0	0
	6	1.23464	0.125	0.1125	2.1	0.0125	0	0	0	0	1.6	0.825	0.025	1.1875	0.475	0	0	22.4875	0	0.0125	0.0125	0	0	13.8375	0	0	0.75	0.725	0	0.3875	18.3	0	0
	7	1.39275	15.05	6.3625	23.025	0	0	0.8125	0	0.7125	8.025	0.3875	0.2	1.4	2.9625	0.025	0	2.725	0	1.1	0.875	0	0	4.25	0.375	4.1875	0.2125	2.3375	0	0.0125	6.25	0.3375	0
	8	0.498395	8.1625	0.0125	22.4	0	0	0	0.0125	0.0375	4.6125	0.1625	0.1875	6.8875	2.55	0	0	0.6	0	0.4375	0.6	0	0	3.5125	0.1125	4.7	0.1	3.35	0	0.2	4.5125	1.3125	0
	9	-0.493104	10.8625	0	31.75	0	0.0125	0	0	0	15.525	0.3875	0.4625	0.8375	0.2	0	0	0.2375	0	0.925	0.9625	0	0	2.1875	0.1625	0.0625	0.15	0.1375	0.025	3.8375	14.275	0.1125	0
	10	-1.84644	0	0.0125	9.8125	0	0	0	0	0	0	4.6375	0.125	0	29.7125	0	0	0.5625	0	0	0.0125	0	0	0.2	0	0	0.2625	15.0875	0	0.075	26.7375	0	0
	11	-1.23912	0.0625	0	39.675	0.0125	0	0.3	0	0	0.0125	0.7125	0.6	0.3125	7.2875	0	0	2	0	0.025	0.025	0	0	0.375	0	0.425	0.2375	4.1375	0	19.3625	0.5	1.525	0
	12	-1.03807	0	0	28.3125	0	0	0	0	0	14.1375	0.475	0.4875	0	0	0	0	5.3625	0.0125	0	13.0875	0	0	0.0625	0	0	0.4	0.0125	0.05	0.4125	8.9625	0.0875	0
	13	0.54453	4.0625	5.4	0.025	0	2.0375	0.3625	0.2125	0.5375	0.3125	0.15	0	0.2875	22.15	0.1875	0	0.4125	0	0.325	0.0375	1.0875	0.05	0.1375	0.0375	3.175	0.025	18.0125	0	0.0125	2.6	0.85	0
	14	0.82542	1.9375	2.5875	0.1	0.025	1.4125	1.5625	0.15	0.125	8.9125	0.075	0	5.1375	0.2625	6.525	0	1.3625	0	0.05	0	0.9	0.2375	2.625	0.0375	1.05	0.15	0.45	0	0.05	0.5	0.15	0
PS.045	1	-	-	-	-	-	-	-	-	-	-	-	-	-	-	-	-	-	-	-	-	-	-	-	-	-	-	-	-	-	-	-	-
	3	1.02996	0.0125	0.075	3.725	0.0375	0.05	0.0125	0	0.0125	0.0625	0.0125	0	0.0375	0.375	0	0	0.175	0	0	0.1625	0	0	0.5125	0	0.025	0.6	0.35	0	2.8	1	0	0
	4	-	-	-	-	-	-	-	-	-	-	-	-	-	-	-	-	-	-	-	-	-	-	-	-	-	-	-	-	-	-	-	-
	5	-1.08281	0	0	0.525	0	0	0	0	0	0	0	0.0125	0.0125	0	0	0	0.0375	0	0	0	0	0	11.7625	0	0	0.3875	0.0125	0	0.2875	0.2875	0	0
	6	2.68105	0.0375	5.5125	4.95	0	7.3375	0.1625	0	1.15	0.7375	0	0.0625	2.3125	2.6375	0.0125	0	13.3	0	0.0125	4.7125	0	0	0.425	0	1.7125	0.1125	1.9	0	27.5875	0.275	0.625	0
	7	1.9008	15.025	2.1625	0.9625	0	2.275	1.275	0.275	1.675	0.875	0	0	1.6625	0.9125	1.0125	0	8.1	0	0.5125	0.3	0	0	4.4	0.1875	8.375	0.1	0.65	0	1.6125	14.775	0.15	0
	8	1.93917	19.725	1.3625	2.1	0	1.2625	0.4625	0.1	1.6	0	0	0	0.0375	0.5	0.6	0	2.1	0	0.7875	0.2875	3.125	0	0.025	0.2375	11.6875	0.025	0.6125	0	0	2.2875	0.1375	0
	9	0.473381	9.175	0.2	0.05	0	0.525	0.275	0	0.5125	0.025	0	0	0.9	11.9125	0.25	0	0.15	0	0.5625	0.025	1.125	0.0375	0.0125	0.125	7.8125	0	10.1875	0	0.0625	2.95	0.025	0
	10	1.19477	17.1	3.4125	0.625	0	1.2625	0.225	0.2625	0.25	0.075	0	0.0125	6.4875	7.75	0.175	0	7.6	0.0125	0.35	0.4125	3.275	0.0625	0.2125	0.2375	0.0875	0	6.725	0	0.0875	0.45	0.0875	0
	11	0.960216	5.9	0.7625	1.2	0	0.6375	0.1375	0.375	0.2625	0.3625	0.0125	0.0125	0.45	5.6625	0.05	0	0.45	0	0.075	0.2375	0.75	0.05	0.1125	0.0875	3.85	0.0125	11.0875	0	0.0125	6.575	0.075	0.05
	12	0.744987	5.025	0.3125	0.225	0	1.325	0.5125	0	0.0125	0.025	0	0	23.1875	1.6375	0	0	2.725	0	0.1125	0	1.5125	0.0125	0.0375	0.2875	2.6875	0	8.975	0	0.0125	2.0625	0.1625	0
	13	0.244134	6.3875	1.175	0.2	0	0.425	0.1375	0.325	0.1125	0.2625	0.15	0	0.1875	2.7	0.175	0	0.45	0	0.0375	0	0.05	0.0375	0.05	0.075	1.125	0	7.95	0	0.025	1.15	0.025	0
	14	0.836973	2.55	4.175	0	0	3.2375	0.275	1.175	2.1	0	1.875	0	0.5375	1.6	0.375	0	0.0875	0	0.0375	0	0.8875	0.2625	1.7125	0.1375	0.325	0.0625	4.6125	0	0	6	0.15	0
PS.046	1	-	-	-	-	-	-	-	-	-	-	-	-	-	-	-	-	-	-	-	-	-	-	-	-	-	-	-	-	-	-	-	-
	3	-1.80685	0	0	0.175	0	0	0	0	0	0.0125	0	0	0	0	0	0	0.0125	0	0	0.05	0	0	0.15	0	0	0.0125	0	0	0.0125	0.65	0	0
	4	-2.60792	0	0	13.95	0	0	0	0	0	0	0	0.1875	0	0.025	0	0	0.0625	0	0	0	0	0	1.1375	0	0	0.05	0.0375	0	19.9875	31.9	0	0
	5	-2.86823	0	0	65.7375	0	0	0	0	0	0.0125	0	0.875	0	0	0	0	0.15	0	0	0	0	0	1.9875	0	0	0.0625	0	0	1.175	0.025	0	0
	6	-3.12314	0	0	1.1	0	0.0125	0	0	0	0.0125	0.0125	0	0	0	0	0	2.3375	0	0	0.075	0	0	15.05	0	0	2.35	0	0	0.875	0.375	0.0125	0
	7	-1.54794	0.0125	0.3	7.7875	0	0	0	0	0	10.275	1.625	0.1375	0	0	0	0	3.4625	0	0	0.175	0	0	25.8375	0	0	0.575	0	0	0.1625	3.1625	0.45	0
	8	-1.5489	0	0.075	9.6875	0	0	0	0	0	0	1.0625	0.1125	0	0	0	0	10.45	0	0	1.4625	0	0	23.45	0	0	1.425	0	0.025	0.1625	0.8375	2.225	0
	9	-1.09933	0	0.1	0.9375	0	0	0	0	0	0.0125	0	0.0125	0	0	0	0.125	13.625	0	0	0.0125	0	0	0.4375	0	0	0.025	0	0	0.025	73.4	0	0
	10	-0.906191	0	7.1375	7.575	0	4.2	0	0.25	0	2.775	2.4125	0.125	0	0	4.725	0.0875	3.4	0	0	4.1875	12.5375	0.8125	1.1	0	0	0.125	0	0.0125	0.0875	3.0375	2.3	0
	11	0.594876	6.1125	4.8375	5.1	0	1.3375	1.025	0	0.475	8.4875	0.05	0.1125	0	0.0125	7.325	0	4.05	0	0.4875	2.4	1.2125	0.425	0.775	0.1625	0	0.125	0.0125	0.0125	19.1875	0.775	0.275	0
	12	-3.61669	0	0	0.1125	0	0	0	0	0	0	0.0375	0	0	0	0	0.0125	0	0	0.0125	0	0	0	0.4875	0	0	0.0625	0.0125	0	0.125	82.6	0	0
	13	0.574461	0.325	4.45	2.025	0	0.325	0.0375	0.3875	0.5125	11.9	0.0125	0.025	2.475	1.9375	0.0125	1.7375	6.5125	0	0	0	0.1125	0	0.925	0	0	0	6.225	0	0.0375	15.825	0	0
	14	-	0.4875	0.225	30.0875	0.0125	0	0	0.0875	0.0125	0.7125	0.0625	0.275	0	2.4	0.0125	0.625	9.15	0	0	0.0125	0.3	0	0.45	0	0	0.05	1.5375	0	0.0375	15.575	0.0125	0
PS.050	1	-	-	-	-	-	-	-	-	-	-	-	-	-	-	-	-	-	-	-	-	-	-	-	-	-	-	-	-	-	-	-	-
	3	-1.64569	0	0	9.6625	0	0	0	0	0	0	0	0.175	0	0	0	0	0	0	0	0	0	0	0.775	0	0	0.025	0	0	3.2	3.325	0	0
	4	-0.900708	0	0	48.6125	0	0	0	0	0	0	0	0.725	0	0	0	0	2.4125	0	0	0	0	0	0	0	0	0.0125	0	0.0125	10.1125	0.4625	0	0
	5	-1.15005	0	0	18.0625	0.075	0	0	0	0	1.075	0	0.2125	0	0	0	0	21.7	0	0	0	0	0	1.075	0	0	0.025	0	0	0.4	11.525	0	0
	6	0.403671	0.5625	0	3.9	0	0	0	0	0	0.0125	0	0.0875	0.175	15.1625	0	0	0.0375	0	0.05	0.0875	0	0	0.2	0	0.7125	0.0125	34.55	0	0.025	0.0375	0.0125	0
	7	-0.726498	14.625	0	5	0	0.4875	0.0125	0	0	2.5375	0.15	0.05	1.6	13.3625	0	0.0125	0.05	0	0.9125	0.525	0	0	4.775	0.225	0.8	0.6	20.8625	0	12.2875	0	1.475	0
	8	0.708962	8.275	0.3625	4.9625	0	0.1875	0.1375	0.0375	0.025	2.75	0	0.05	0.1375	9.6375	0.0875	0	1.025	0	0.625	0.425	0.025	0.0375	0	0.175	4.5125	0.0125	23.275	0	14.9625	0	0.0625	0
	9	0.284491	7.875	0.425	1.5	0	0.05	0.0375	0.1375	0.1	1.775	0.0125	0.0125	0.225	19.85	0.4875	0	1.025	0	0.65	0.075	0.075	0.0875	0.0875	0.1875	2.8125	0	36.95	0	0.25	0.0125	0.0375	0
	10	-3.0542	0	0	1	0	0	0	0	0	0	0	0.0375	0	0	0	0	0.05	0	0	0.1875	0	0	21.2125	0	0	0.0625	0	0	0.4625	0.5125	1.6	0
	11	1.01461	5.6125	1.7625	12.6375	0	0.4375	1.125	1.3125	0.25	19.2	0.05	0.2	0.4875	0.1375	0.6	0.0125	3.4125	0.025	0.3625	2.8	0.3125	0.3	0.1875	0.0625	0.0625	0.025	0.2375	0.025	0.0375	11.6125	0.025	0
	12	0.209848	5.4	1.125	0.1875	0	0.4375	0.225	0.7125	0.4125	0.85	0	0	0.5375	11.725	2.5	0	0.3375	0	0.175	0	0.0375	0.1375	0.0125	0.0125	2.9875	0	17.3	0	0.5875	0.075	0	0
	13	-0.937937	10.3	0.1	0.175	0	0.7125	0.2125	0.1375	0.0875	0.2625	0.7625	0	0.2625	8.9125	0.8375	0	0.2875	0	0.0625	0	0.075	0.05	0.2875	0.05	7.7375	0.0125	19.9125	0	0	0.2375	0.0625	0
	14	0.470694	9.0875	0.6375	0.1125	0	0.825	0.175	0.225	0.5625	1.9125	0.025	0	0.725	12.9375	1.6625	0	2.3	0	0.125	0	0.3	0.2	0.375	0.0375	8.3875	0	22.9875	0	0	0.225	0.05	0
PS.051	1	-	-	-	-	-	-	-	-	-	-	-	-	-	-	-	-	-	-	-	-	-	-	-	-	-	-	-	-	-	-	-	-
	3	-5.73468	0	0	21.9625	0	0	0	0	0	0	0	0.4125	0	0	0	0	0.05	0	0	0	0	0	5.5875	0	0	0.0625	0	0	2.425	0	0	0
	4	-4.49564	0	0	5.9	0	0	0	0	0	0	0.0375	0.075	0	0	0	0	3.6375	0	0	0.025	0	0	12.15	0	0	0.025	0	0	0.0875	41.475	0	0
	5	-5.46399	0	0	51.2375	0.0125	0	0	0	0	0.0125	0	0.65	0	0	0	0.0125	0.125	0	0	0.0125	0	0	0.7375	0	0	0.0375	0	0	1.1625	0	0	0
	6	-5.61738	0	0	85.875	0	0	0	0	0	0.0125	0.0125	1.3875	0	0	0	0	0.1375	0	0	0	0	0	0	0	0	0.05	0	0	2.4125	0	0	0
	7	-4.24532	0	0	77.9875	0	0	0	0	0	0	0.1	0.55	0.45	0	0	0.1	0.175	0	0.0125	0	0	0	0.0125	0	0	0.225	0	0	0	0	0	0
	8	-4.21822	0	0	56.225	0	0	0	0	0	0	0.325	0.4	1.85	0.175	0	0	0.1875	0	0	0	0	0	4.4375	0	0	1.3	0.925	0	0.05	0	0	0
	9	-5.1229	0	0.025	35.125	0	0	0	0	0	1.1625	0.0125	0.45	0.025	0.5375	0	0.3125	0.0625	0	0	0.0125	0	0	15.475	0	0	0.9375	2.6875	0	0.0125	0.025	0	0.0125
	10	-	0	0.0125	9.85	0	0	0	0	0	0	0	0.1625	1.5	8.075	0	0.15	0.0375	0	0	11.5625	0	0	9.1625	0	0	0.4125	18.2	0	0.0375	0.025	2.975	0
	11	-	0	0.3	19.025	0	0	0.0125	0	0	0	0.0875	0.25	2.3375	6.8	0	0	0.0625	0	0	5.025	0	0	22.5625	0	0	0.3	13.925	0.0125	0.025	0.0125	0.9625	0
	12	-	1.5	0.0125	31.175	0	0.05	0	0.2125	0.025	9.125	0.4375	0.6125	1.0375	3.875	0.15	0	0.0625	0	0.1625	0.725	0.1125	0.0375	1.0125	0.0625	2.5875	0.05	1.75	0.0125	0	0.9125	0.05	0
	13	-	0.0125	0.0125	36.4625	0	0	0	0	0	25.9	0.1125	0.4	0	0	0	0	0.0125	0	0	0.675	0.0125	0	0.1	0.0125	0	0.0625	0.0125	0	0.0375	8.1125	0	0
	14	-	0.1875	0.7375	23.5875	0	0.0875	0	0	0.0375	22.2625	0.1125	0.225	0.2125	0.1375	0.825	0	0.0125	0	0.0125	0.125	0.3875	0	7	0	2.275	0	0.125	0.0125	0	3.6875	0	0
PS.056	1	-	-	-	-	-	-	-	-	-	-	-	-	-	-	-	-	-	-	-	-	-	-	-	-	-	-	-	-	-	-	-	-
	3	-1.81616	0	0	1.4125	0	0	0	0	0	0	0	0.0375	0	0.025	0	0	0	0	0	0	0	0	0.925	0	0	0.2375	0.15	0	4.1125	0.0125	0	0
	4	-2.45557	0	0	0.4625	0.2125	0	0	0	0	0	0	0	0	0	0	0	4.8875	0	0	0	0	0	22.7125	0	0	0.1	0	0	14.6375	4.1125	0	0
	5	-0.559236	0	9.5125	2.85	0	0	0	0	0	0	0	0.0625	0	0.925	0	0	10.175	0	0	0	0	0	0.65	0	0.0125	0.025	1.3	0	3.325	0	7.7375	0
	6	-	-	-	-	-	-	-	-	-	-	-	-	-	-	-	-	-	-	-	-	-	-	-	-	-	-	-	-	-	-	-	-
	7	-	-	-	-	-	-	-	-	-	-	-	-	-	-	-	-	-	-	-	-	-	-	-	-	-	-	-	-	-	-	-	-
	8	-	-	-	-	-	-	-	-	-	-	-	-	-	-	-	-	-	-	-	-	-	-	-	-	-	-	-	-	-	-	-	-
	9	-	-	-	-	-	-	-	-	-	-	-	-	-	-	-	-	-	-	-	-	-	-	-	-	-	-	-	-	-	-	-	-
	10	-	-	-	-	-	-	-	-	-	-	-	-	-	-	-	-	-	-	-	-	-	-	-	-	-	-	-	-	-	-	-	-
	11	-	-	-	-	-	-	-	-	-	-	-	-	-	-	-	-	-	-	-	-	-	-	-	-	-	-	-	-	-	-	-	-
	12	-	-	-	-	-	-	-	-	-	-	-	-	-	-	-	-	-	-	-	-	-	-	-	-	-	-	-	-	-	-	-	-
	13	-	-	-	-	-	-	-	-	-	-	-	-	-	-	-	-	-	-	-	-	-	-	-	-	-	-	-	-	-	-	-	-
	14	-	-	-	-	-	-	-	-	-	-	-	-	-	-	-	-	-	-	-	-	-	-	-	-	-	-	-	-	-	-	-	-
PS.057	1	-1.41474	0	0	25.4875	0	0	0	0	0	0.4	0.0875	0.425	0.0125	1.1875	0	0	0.225	0	0	0.0125	0	0	23.5625	0	0	0.2375	0.7375	0	0	13.3875	0	0
	3	-1.97299	0	0	0.4	0	0	0	0	0	0	0	0	0	0	0	0	0.0125	0	0	0	0	0	33.3	0	0	1.0125	0	0	0.625	34.65	0	0
	4	-1.20461	0	0	13.3875	0	0	0	0	0	0	0	0.325	0	0.0125	0	0	0.05	0	0	0	0	0	63.175	0	0	0.9125	0.0375	0	0	10.875	0	0
	5	-	-	-	-	-	-	-	-	-	-	-	-	-	-	-	-	-	-	-	-	-	-	-	-	-	-	-	-	-	-	-	-
	6	-1.28887	0.0125	0	7.8	0	0	0	0	0	13.0125	0.825	0.1375	0	0	0	0	4.2375	0	0	0.825	0	0	12.325	0	0.025	0.7875	0.1	0.0125	0	17.3375	0	0
	7	-2.15398	0	0	13.3125	0	0	0	0	0	13.1	6.725	0.3	0.1375	0.5875	0	0	17.05	0	0	0.0625	0	0	5.625	0	0.35	0.8125	1.4375	0	0	13.0875	0.0375	0
	8	-1.47618	0	0	23.625	0	0	0	0	0	24.7125	2.25	0.35	0	0	0	0	0.1125	0	0	0	0	0	0.7125	0	0	0.7	0	0	0	27.9125	0	0
	9	-1.93895	0	0	0.975	0	0	0	0	0	9.1125	1.3	0.0125	0	17.55	0	0	9.5875	0	0	0.3125	0	0	6.575	0	0.025	0.3	21.225	0	0.15	0.65	0	0
	10	-1.63172	0	0.0125	0.475	0	0	0	0	0	25.2	2.9625	0.025	0.275	0.5	0	0	1.0375	0	0	0.025	0	0	10.4375	0	0	4.175	1.6125	0	0.0125	25.2125	0.55	0
	11	-0.843597	0	0	0.175	0	0	0	0	0	6.2625	0.125	0.0125	0	0.0625	0	0	14.8125	0	0	0	0	0	6.4125	0	0	0.0125	0.05	0	0	40.9625	0	0
	12	-0.602483	0.5625	0.0375	2.25	0	0.3	0	0.1125	0	23.225	0.25	0.025	0.625	10.9625	0	0	5.425	0	0.0875	0.1875	0	0	0.975	0	2.075	0.0125	21.35	0	0	1.7125	0.0125	0
	13	1.00794	9.475	2.2375	0.225	0	1.8875	1.0375	1.7	0.35	0.0125	0.0625	0	0.9125	11.35	1.475	0	1.7	0	0.2	0.025	0.1	0.1125	0.4875	0.075	2.575	0.0125	8.9125	0	0	0.8125	0.0625	0
	14	0.0223631	5.925	0.6875	0.825	0	0.8625	0.4125	0.8875	0.075	4.2875	0.4125	0.0125	0.7375	10.7125	0.55	0	1.0125	0	0.1125	0.0125	0.125	0.1125	2.1125	0.4125	2.775	0.075	15.05	0	0	0.4375	0.05	0
PS.061	1	-	-	-	-	-	-	-	-	-	-	-	-	-	-	-	-	-	-	-	-	-	-	-	-	-	-	-	-	-	-	-	-
	3	-0.569047	0	0	8.5125	0	0	0	0	0	0	0	0.0875	0.5375	0	0	0	0.6375	0	0	0.05	0	0	0.7	0	0	0	0.1375	0	21.075	2.4125	0	0
	4	-1.05155	0	0	1.225	0.0375	0	0	0	0	0	0	0.0125	2.2	0.8125	0	0	11.75	0	0	0.25	0	0	0.05	0	0	0	14.4375	0	1.2125	0.525	0	0
	5	-1.73307	0	0	9.4125	0.0125	0	0	0	0	0	0	0.1125	0.0375	0	0	0	0.175	0	0	0	0	0	0.1125	0	0	0.0625	0.6	0	6.375	0	0	0
	6	-1.26745	0	0	22.5375	0.0125	0	0	0	0	0	0	0.3375	1.5125	0.0375	0	0	10.9375	0	0	0	0	0	2.3	0	0	0.475	0.05	0	0.1125	8.475	0.025	0
	7	-0.984684	0	0	3.7125	0.0125	0	0	0	0	29.825	7.6875	0.075	1.575	0.0375	0	0.15	19.45	0	0	0.0375	0	0	7.325	0	0.05	0.0875	0.0625	0	0.1375	0.725	0	0
	8	0.035707	6.5375	0.0375	0.6	0	0	0.125	0.0625	0.0125	0	0.0875	0	1.6875	0.4875	0	0	0.7625	0	0.4125	0	0	0	0	0.1125	1.525	0	0.9875	0	0.25	0	0.5625	0
	9	1.33899	1.6125	25.7375	0.8375	0	0.45	1.325	2.2625	2.4875	0.25	1.0375	0.0125	4.4	0.1625	5.5	0	1.7125	0.0125	0	0.125	0	2.1	0.8625	0	0.275	0.075	0.2125	0	0	0.0125	0.0625	0
	10	-	-	-	-	-	-	-	-	-	-	-	-	-	-	-	-	-	-	-	-	-	-	-	-	-	-	-	-	-	-	-	-
	11	-	-	-	-	-	-	-	-	-	-	-	-	-	-	-	-	-	-	-	-	-	-	-	-	-	-	-	-	-	-	-	-
	12	0.274001	0.8625	4.9	11.15	0	6.025	2.25	0.975	2	25.75	0	0.1375	2.8125	0.0125	0.05	0.0125	10.7375	0.0125	0.05	0.6125	0	1.275	1.8875	0.025	0.0375	0.3375	0.0125	0	0	0	1.7875	0
	13	-	-	-	-	-	-	-	-	-	-	-	-	-	-	-	-	-	-	-	-	-	-	-	-	-	-	-	-	-	-	-	-
	14	-0.135706	0.1	0.9375	10.6625	0.0125	1.1125	2.35	0.0375	0.175	0.3125	0.0125	0.0875	0.375	0.0375	0.0125	0.5875	17.775	0.0125	0.0125	0.2125	0	1.0875	4.0125	0	0.0625	0.0875	0.1	0	2.2875	0.8125	0.025	0
PS.064	1	-3.81051	0	0	0.075	0.15	0	0	0	0	0.0125	0	0	0	0	0	0	0	0	0	0	0	0	0.0375	0	0	0	0	0	1.1	0.2375	0	0
	3	-2.30324	0	0	26.175	0.0125	0	0	0	0	0	0	0.4625	0	0	0	0	1.55	0	0	0.175	0	0	0.225	0	0	0.675	0.0125	0	5.5125	0.5375	0	0
	4	-3.28963	0	0	9.675	0.05	0	0	0	0	0.0625	0.0125	0.15	0	2.8625	0	0	0.0125	0	0	0	0	0	2.3625	0	0	0.325	19.5625	0	1.225	4.7	12.25	0
	5	-3.65582	0	0	7.1	0.2875	0	0	0	0	0.0125	0	0.05	0	1.425	0	0	37.75	0	0	0	0	0	11.75	0	0	0.125	12.3625	0.0125	1.8625	0.7875	5.7625	0
	6	-2.23549	0	0	0.0375	0.0625	0	0	0	0	0	8.175	0	0	0	0	0	0	0	0	0	0	0	12.05	0	0	0.2	0	0	0	53.4125	0	0
	7	-0.560153	33.55	0	20.0375	0	0	2.55	0	0	0.8375	0	0.3375	0	0.0375	0	0.4	0.05	0	2.4625	0	0	0	0.4375	0.625	0	0.0375	0.075	0	0.225	0.3125	7.0375	0.0875
	8	-	-	-	-	-	-	-	-	-	-	-	-	-	-	-	-	-	-	-	-	-	-	-	-	-	-	-	-	-	-	-	-
	9	0.476629	11.7375	1.7125	6.9875	0	0.7625	0.5125	1.6875	0.425	0	0.875	0.0875	0.6125	3.7375	0	0.0875	17.1375	0	0.375	5.525	0.85	0.45	2.65	1.6875	0.0375	0.0375	5.5375	0.0125	0.7	0.0625	0.275	0
	10	-	-	-	-	-	-	-	-	-	-	-	-	-	-	-	-	-	-	-	-	-	-	-	-	-	-	-	-	-	-	-	-
	11	1.03504	10.0125	3.2875	7.25	0	1.4	1.275	1.7125	0.6375	0.3	0.0875	0.125	1.0375	0.5625	0.7	0	23.1375	0.025	0.3625	2.825	2.475	1.1625	0.525	0.925	0	0	0.475	0	0.0125	0.025	0.8	0
	12	0.480077	13.7875	2.0375	2.4125	0	1.3125	0.8875	0.15	0.3375	0.0375	0.1125	0.0125	1.5125	2.8375	0.5	0	4.0375	0	0.65	0.175	1.1875	2.275	0.15	0.35	7.1	0.05	8.05	0	0	0.4625	0.15	0
	13	-	-	-	-	-	-	-	-	-	-	-	-	-	-	-	-	-	-	-	-	-	-	-	-	-	-	-	-	-	-	-	-
	14	-	-	-	-	-	-	-	-	-	-	-	-	-	-	-	-	-	-	-	-	-	-	-	-	-	-	-	-	-	-	-	-
PS.065	1	-	-	-	-	-	-	-	-	-	-	-	-	-	-	-	-	-	-	-	-	-	-	-	-	-	-	-	-	-	-	-	-
	3	-	0	0	3.0625	0	0	0	0	0	5.65	0.0125	0	0	1.5125	0	0	6.6375	0	0	0.2125	0	0	0.0125	0	0	0	2.775	0	0.0375	0.1	0	0
	4	-	0.2	1.2625	14.575	0	0	0	0	0.1375	26.325	0.375	0.2125	0	1.5625	0.025	0	10.45	0.025	0	0.2	0	0	1.25	0	0	0.0125	6.6625	0	2.0625	0.375	0	0
	5	-	0.1375	1.1875	6.2625	0	0	0	0	0.175	45.25	0.275	0.05	0	1.1	0.1875	0	9.3	0	0.0125	0.05	0	0	0.4375	0	0	0	3.1125	0	0	18.2375	0	0
	6	-	0.975	0.425	0.75	0	0.0125	0	0	0	3.275	0.25	0	0	0.5375	0.225	0	6.6875	0.0125	0	0.0125	0.2	0.025	1.7375	0.0375	0	0.05	0.4125	0	0.9375	0.3	0	0
	7	-	2.6125	0.9125	0.2875	0	0.275	0.2125	0.15	0.875	8.675	0.075	0.0125	0.5125	13	0.9875	0	5.8125	0	0	0	0.075	0	0.375	0.4625	0	0	21.4625	0	0	5.1125	0.0125	0
	8	-	0.4	0	0.1875	0	4.2375	0	0	0	0.3625	0.625	0	1.5625	0.7125	0	0	3.4875	0.0125	0.0375	0.0625	0	0	5.025	0	0.1875	0.15	0.55	0	6.4375	0	67.3375	0
	9	-	4.9	0.4875	1.9875	0	0.7875	0.1625	0.175	0.1	1.8375	0.1	0.0375	1.25	7.55	0.925	0.1	6.1625	0	0.2	0	0.2	0.1375	0.0625	0.1375	1.2	0	8.9625	0	4.525	0.5375	0.0625	0.0125
	10	-	16.35	0.825	0.4125	0	0.5625	0.425	0.5625	0.05	1.1375	0.025	0.0125	0	6.975	1.1125	0	1.1	0	0.0625	1.275	0.2125	0.0375	0.025	0.35	3.45	0	10.0625	0	2.2375	11.1875	0.0625	0
	11	-	-	-	-	-	-	-	-	-	-	-	-	-	-	-	-	-	-	-	-	-	-	-	-	-	-	-	-	-	-	-	-
	12	-	6.85	1.2	0.125	0	0.5	0.1	0.7625	0.375	2.3875	0.2375	0	0.5875	13.2875	1.2875	0.0125	0.625	0	0.1	0	0.05	0.125	0.6625	0.2375	3.675	0.0125	17.85	0	0	0.4625	0.0375	0
	13	-	5.9375	5.5375	0.1875	0.0125	0.6875	0.9875	0.1875	0.9375	1.325	2.2875	0	0.625	11.7375	2.525	0.0125	0.8	0	0.375	0.2125	0.2875	0.175	12.2625	0.05	0	0.075	15.675	0	0.0125	1.0375	1.1625	0
	14	-	11	12.8	18.775	0	0.2875	0.7625	0.9125	1.5	0.1625	1.7875	0.125	4.45	0.45	4.2	0.7625	16.625	0.0125	0.025	0	1.0375	2.8375	1.1875	0.0875	0	0	0.9	0	2.175	0.0125	0.0625	0
PS.066	1	-	-	-	-	-	-	-	-	-	-	-	-	-	-	-	-	-	-	-	-	-	-	-	-	-	-	-	-	-	-	-	-
	3	-1.68552	0	0	7.75	0	0	0	0	0	0	0	0.0875	0	0	0	0	0.0125	0	0	0	0	0	0.075	0	0	0.0625	0	0	33.2125	0.2625	0	0
	4	-2.9078	0	0	1.275	0	0	0	0	0	0	0	0.025	0	0	0	0	0.375	0	0	0	0	0	0.0875	0	0	0.025	0	0	0.975	0	0	0
	5	-2.61927	0	0	15.9125	0	0	0	0	0	0	0	0.1625	0	0	0	0	32.6375	0	0	0	0	0	0.0625	0	0	0.025	0	0	4.625	0.0125	0	0
	6	-0.269145	0	13.6125	3.125	0	1.6125	0	0	0	2.1	7.3125	0.1125	0	1.8125	0.0125	0	7.275	0	0	0.1125	0	0	1.1875	0	0	0.0125	3.625	0	0.15	22.4625	0.6125	0
	7	-1.35087	0	0	0	0	0	0	0	0	0	0.575	0	0	0	0	0	0.0125	0	0	0	0	0	7.7875	0	0	0.25	0	0	0.7	45.275	0	0
	8	-2.54461	0.0125	0	26.625	0	0	0	0	0	0.025	0	0.375	0	2.225	0	0	0.0125	0	0	0	0	0	8.25	0	0	0.2	1.8375	0	0	4.0125	0	0
	9	-	-	-	-	-	-	-	-	-	-	-	-	-	-	-	-	-	-	-	-	-	-	-	-	-	-	-	-	-	-	-	-
	10	-	-	-	-	-	-	-	-	-	-	-	-	-	-	-	-	-	-	-	-	-	-	-	-	-	-	-	-	-	-	-	-
	11	-	-	-	-	-	-	-	-	-	-	-	-	-	-	-	-	-	-	-	-	-	-	-	-	-	-	-	-	-	-	-	-
	12	-	-	-	-	-	-	-	-	-	-	-	-	-	-	-	-	-	-	-	-	-	-	-	-	-	-	-	-	-	-	-	-
	13	-	-	-	-	-	-	-	-	-	-	-	-	-	-	-	-	-	-	-	-	-	-	-	-	-	-	-	-	-	-	-	-
	14	-	-	-	-	-	-	-	-	-	-	-	-	-	-	-	-	-	-	-	-	-	-	-	-	-	-	-	-	-	-	-	-
PS.068	1	-5.26324	0	0	83.175	0	0	0	0	0	0.0125	0	1.025	0	0	0	0	0.1875	0	0	0.2125	0	0	0.175	0	0	0.025	0	0	0	0	0	0
	3	-3.8802	22.55	0	10.6625	0.1	0.2875	0	0.025	0	0.0125	0	0.1375	0.05	0.0875	0	0	1.0375	0	1.5	1.125	0.0125	0	0.1125	0.4125	0	0.2	0.1125	0	28.7125	0.75	1.475	0
	4	-0.0939101	5.25	6.3625	8.6875	0	0.5375	1.25	2.4	0	0.15	0.3375	0.1	4.3875	1.525	0	0	6.3375	0.0625	0.3875	0.175	2	0.1625	0.175	0.1375	13.075	0.1625	1.5625	0	0	0.0125	0.0625	0
	5	-	0.075	0	7.6125	0.0625	0.325	0	0.2875	0	0.9125	0	0.1375	2.25	0.0875	0	0	57.275	0.6	0.0125	0	1.675	0.2375	0	0.0125	0	0	0.0625	0	0.075	0.0125	0.05	0
	6	-	4.8625	0.475	14.4375	0	0.4	0	0.7625	0	15.125	0.275	0.2125	1.7125	5.425	0.4625	0.025	7.75	0.025	0.0125	5.1125	0.4375	0.0375	0.75	0.0375	1.2875	0	9.75	0.025	0	0.0125	0.075	0
	7	-	29.6875	0.425	0.325	0	0.05	0.0375	0.025	0.125	0.5125	0	0	0.7	3.225	0.05	0	1.2375	0	0.2125	0.0875	0.7625	0	0.0125	0.45	10.85	0.0125	15.4375	0	0	0.0125	0.0125	0.0125
	8	-	14.0875	0.3625	0.475	0	0.35	0.0875	0.275	0.2125	2.6125	0.0875	0	0.1875	3.0375	0.8	0	1.4625	0	0.1	0.375	1.375	0.05	0.05	0.25	6.375	0	23.7375	0	0.0125	0	0.0125	0
	9	-	3.1875	0.3625	1.8875	0	0.7875	0.2375	0.95	0.15	6.8	0.3625	0.0125	0.375	8.2125	0.425	0.05	1.1	0	0.1125	1.0875	0.425	0.05	0.2125	0.075	2.55	0.025	22.2	0	12.4875	0.0875	0.075	0
	10	-	7.9125	1.4625	3.0875	0	0.35	0.4625	1.7375	1.0125	7.1875	1.125	0.075	0.525	3.3	1.9625	0.0125	1.575	0	0.1375	0	1.6375	1.075	1.5875	0.1875	3.0375	0.0125	9.2375	0	0	0	0.0375	0.0125
	11	-	0	2.375	10.925	0	0	0	0	0.55	24.7875	0.1875	0.3625	0	0	0.9875	0	16.5875	0	0	13.075	0	0	2.1	0	0	0.0375	0	0.05	0.0125	3.5875	0	0
	12	-	5.375	1.2875	1.175	0	0.45	0.2	0.6375	0.175	6.3	0.1125	0	0.7875	11.8	0.6	0.0125	2.1125	0	0.4375	1.4375	0	0.0375	0.15	0.2875	1.9125	0.025	15.8	0	0	8.0375	0.05	0.025
	13	-	3	0.75	0.5	0	1.35	0.325	1.275	0.525	0.8625	0.175	0.025	0.1	7.7875	0.3125	0.0375	0.1	0	0.0625	0.1125	0.1875	0.35	0.0375	0.025	6.525	0	9.0375	0	0	0.0375	0.15	0
	14	-	5.3375	0.5125	1.45	0	0.4125	0.1625	0.2875	0.125	2.4875	0.1375	0	1.525	21	1.3625	0	0.9875	0	0.0625	0.05	0.8875	0.125	0.2375	0.2875	2.4625	0	12.125	0	0	0.0375	0.05	0
PS.069	1	-2.06759	0	0	0	7.0125	0	0	0	0	0	0	0	0	0	0	0	0.025	0	0	0	0	0	2.175	0	0	0.525	0.025	0	15.0875	12.475	0	0
	3	-0.656287	0	0	0	0	0	0	0	0	0	0.0125	0	0	0	0	0	0	0	0	0	0	0	0.1	0	0	0.0625	0	0	5.4625	6.6375	0	0
	4	-1.01569	0	0	4.2625	0	0	0	0	0	0	0	0.075	0	0	0	0	0	0	0	0	0	0	0.3	0	0	0.2375	0	0	1.5875	27.9	0	0
	5	-1.31333	0	0	68.6625	0	0	0	0	0	0	0	0.8125	0	0	0	0	0.1375	0	0	0	0	0	3.5125	0	0	0	0	0.0125	24.5125	0.0625	0	0
	6	-1.05981	0	0	64.2375	0	0	0	0	0	0	0	1.075	0	0	0	0.475	0.325	0	0	2.7875	0	0	0.7375	0	0	0.05	0	0.0625	0.1375	0	0	0
	7	-1.43976	0	0	47.35	0	0	0	0	0	0	0	0.7875	0	0	0	1.075	0.15	0.0125	0	0.6625	0	0	0.1125	0	0	0.0375	0	0.025	0.275	0	0.0125	0
	8	-2.36485	0	0.0125	69.95	0	0	0	0	0	0.0125	0	1.075	0	0.0125	0	0.125	0.2375	0.0375	0	9.1	0	0	7.7	0	0	0.0125	0	0.0375	4.575	0.175	0	0
	9	-2.26694	0	0	47.825	0	0	0	0	0	0	0	0.65	4.0875	0.0125	0	0	0.1375	0.0125	0	2.1125	0	0	0.5625	0	0	0.075	0.025	0.0125	2.8625	0.025	0.025	0
	10	-1.26397	0	0.0125	41.2875	0	0	0	0	0	0.0125	0.35	0.4875	2.8875	0.0125	0	0.3375	0.1	0.0125	0	2.4125	0	0	6.8875	0	0	0.025	0.025	0.0125	3.0625	0.0125	9.9	0
	11	-1.73993	0	0	0.0125	0	0	0	0	0	0	0	0	0	0	0	0	0	0	0	0	0	0	0	0	0	1.3	0.0125	0	88.85	0	0	0
	12	-2.04229	0.1625	0.175	1.3875	0	0.025	0.0375	0	0.0375	0.25	0.0375	0	0.025	0.475	0.075	0	0.6125	0	0	0.0375	0.025	0	0.175	0.0125	0.275	0.2125	0.7625	0	0.1	0.1375	0.2875	0
	13	-0.866941	0	0.15	0.975	0	0.15	0.1875	0.175	0.3	1.0625	0.1625	0.0125	0	12.3875	0	0	0.5875	0.0125	0	0.075	0.1	0	0.5875	0	6.3875	0	16.85	0	0.05	3.35	0.2625	0
	14	-2.53766	0	0	0	0	0	0	0	0	0	0.5125	0	0	0	0	0	0	0	0	0	0	0	0.0875	0	0	0	0	0	0	94.5875	0	0
PS.074	1	-	-	-	-	-	-	-	-	-	-	-	-	-	-	-	-	-	-	-	-	-	-	-	-	-	-	-	-	-	-	-	-
	3	-0.169148	0	0	25.25	0	0	0	0	0	0.0125	0	0.35	0	0	0	0	0.05	0	0	0	0	0	1.7125	0	0	0.575	0.0125	0	29	0.7	0	0
	4	-1.33289	0	0	0.8375	0	0	0	0	0	1.5	0	0.0125	0	0.225	0	0	9.35	0	0	0	0	0	17.7375	0	0	0.05	0.9125	0	0.0375	39.8	0	0
	5	-1.07838	0	0	26.325	0	0	0	0	0	0	0	0.425	0	0.55	0	0	0.4625	0	0	3.25	0	0	5.4	0	0	0.0375	0.375	0.0125	2.75	28.075	0	0
	6	-1.36926	0	1.1125	46.7	0.0125	0	0	0	0	0.5375	0.025	0.6	0	6.7125	0	0	0.1625	0	0	1.55	0	0	20.0125	0	0	0.2875	6.4625	0.025	0.0125	1.2125	0	0
	7	0.232917	1	3.15	23.475	0	0.6	0	0.05	0.2125	7.6375	0	0.325	0	2.45	0.6125	0	1.225	0	0	3.2375	11.8	0	8.125	0.0125	6.1625	0.0875	6.45	0	0.325	0	0.6	0
	8	-2.20418	0	0	0.025	0	0	0	0	0	0	0	0	0	20.0375	0	0	0	0	0	0	0	0	4.0125	0	0.0125	1.05	20.9875	0	1.45	0	0	0
	9	-	-	-	-	-	-	-	-	-	-	-	-	-	-	-	-	-	-	-	-	-	-	-	-	-	-	-	-	-	-	-	-
	10	-0.120356	4.7375	0.05	22.45	0	0.65	0	0.1125	0.15	0.0625	0.85	0.25	2.275	10.05	1.55	0.0125	4.125	0	0.45	1.7875	0.4625	0.2625	10.7375	0.15	7.875	0.1625	9.75	0	0	0.1875	0.15	0
	11	0.237789	9.5625	0.2	23.775	0	1.475	0	0.1625	0.3	0	0.8125	0.35	2.225	2.4625	1.175	0.1625	6.4	0	0.95	5.7	2.875	0.85	10.95	0.1625	5.5125	0.3125	2.3625	0.0125	0	0	0.125	0
	12	0.634315	11.225	0.5	3.4875	0	0.8375	0.3625	0.2	0.3625	8.5375	0.0375	0.05	2.5875	5.85	1.1875	0.0625	8.225	0	0.4625	0.6875	0.3	0.825	0.4875	0.125	9.4125	0	12.2125	0	0	0.025	0.0625	0
	13	-	0.0875	0.0875	0	0	0.0125	0	0.0125	0.0375	0	0.0875	0	0.025	0.2375	0.0125	0	0.0125	0	0	0	0	0	0.0125	0	0.0625	0	0.35	0	0	0.0375	0	0
	14	0.574436	8.05	1.675	0.95	0	0.95	0.225	0.125	0.375	7.25	0	0	0.95	11.4125	1.625	0.0125	3.3375	0	0.625	0.775	0.7	1.15	0.625	0.1	8.875	0.0375	19.1375	0	0.0125	0	0.125	0
PS.075	1	-	-	-	-	-	-	-	-	-	-	-	-	-	-	-	-	-	-	-	-	-	-	-	-	-	-	-	-	-	-	-	-
	3	-	0	0	49.0125	0	0	0	0	0	0	0.0125	0.7	0	1.675	0	0	0.0875	0.025	0	0	0	0	14.5875	0	0	4.8	1.9375	0	21.2	0.0375	0	0
	4	-	0	0	16.825	0	0	0	0	0	0	0.1125	0.175	0	6.025	0	0	0.925	0	0	0	0	0	26.275	0	5.5625	0.6875	4.925	0	0.825	0.475	0.0125	0
	5	-	-	-	-	-	-	-	-	-	-	-	-	-	-	-	-	-	-	-	-	-	-	-	-	-	-	-	-	-	-	-	-
	6	-	9.9875	0.8	1.6125	0	0.375	0.325	0.2	1.3625	1	1.9625	0.0125	0.2375	12.05	0	0	0.5125	0	0.1375	0	1.1125	0.0875	2.5	0.3	3.5125	0.0875	13.7625	0	0.0375	0.1	0.0375	0
	7	-	0.4625	0.2625	5.5625	0	2.4125	0.4375	0.9	0.5125	1.55	0.0875	0.0625	1.45	0.2375	0.225	0.0125	0.95	0	0.0125	0	0.3	0.025	0.5375	0.0375	5.85	0.0375	0.2625	0	0	0.175	0.1375	0
	8	-	15.3875	0.7	0.025	0	0.55	0.075	0.0625	0.6625	0	0.2375	0	1.0875	9.0875	1.3125	0	0.95	0	0.0875	0	0.3375	0.175	0.0375	0.3375	2.425	0.0125	18.3125	0	0	0.125	0.0375	0
	9	-	18.7125	0.6375	0.7625	0	0.7625	0.1	1.0625	0.8125	0.7625	0.275	0.025	1.3	5.975	0.425	0	1.2	0	0.0375	0.0375	0.175	0.6125	0.175	0.2375	7.6375	0	13.6625	0	0.0125	0.0125	0.05	0
	10	-	6.2	0.8875	0.15	0	0.6625	0.1125	0.0125	0.3625	0.1	0.275	0.025	0.5125	9.825	0.375	0	0.1875	0	0.0125	0	0.1625	0.05	0.325	0.075	2.225	0.0125	25.775	0	0	0.025	0.0125	0
	11	-	7.675	1.1875	0.075	0	0.4625	0.35	0.0625	0.075	0.45	0.0375	0	0.9	7.175	0.7	0	0.7	0	0.0125	0	0.725	0.1	0.025	0.1375	5.8875	0	10.05	0	0	0.2	0.0125	0
	12	-	10.1875	2.0625	0.2	0	1.6375	0.0875	0.2375	1.8375	1.225	0.275	0	0.45	8.475	0.2	0	0.475	0	0.0375	0	0.3875	0.05	0.675	0.2125	3.05	0.0125	10.7	0	0	1.7375	0.1375	0
	13	-	23.025	2.025	2.5375	0	0.6125	0.1375	0.35	0.3625	2.7625	0.025	0.025	0.5625	1.4875	0.4625	0	0.375	0	0.075	0	0.9	0.2125	0.125	0.225	3.825	0.0125	2.675	0	0	0	0.05	0
	14	-	1.3375	2.55	0	0	0.475	0.075	0.125	0.7	0	1.5125	0	0.3375	8.875	0.05	0	0.05	0.0125	0.0875	0	1.9125	1.2375	0.1125	0.175	0.5875	0.1125	14.5375	0	0.475	0.1375	0.025	0
PS.076	1	-	-	-	-	-	-	-	-	-	-	-	-	-	-	-	-	-	-	-	-	-	-	-	-	-	-	-	-	-	-	-	-
	3	-4.28551	0	0	0.2125	0	0	0	0	0	2.2875	0	0	0	0	0	0	0	0	0	0	0	0	0.0125	0	0	0	0	0	3.2375	0.4875	0	0
	4	-5.08254	0	0	0.1625	0	0	0	0	0	14.375	0	0	0	0	0	0	0.0125	0	0	0	0	0	2.0125	0	0	0.45	0	0	0.5	24.525	0	0
	5	-5.07481	0	0	77.35	0	0	0	0	0	15.2625	0.3375	1.4375	0	0.125	0	0	0.95	0	0	0	0	0	0.8875	0	0	0.275	0.125	0.0125	0.0125	0	0	0
	6	-	-	-	-	-	-	-	-	-	-	-	-	-	-	-	-	-	-	-	-	-	-	-	-	-	-	-	-	-	-	-	-
	7	-3.2482	0	0	0.0125	0	0	0	0	0	0	1.0375	0	0	0	0	0	0.05	0.0125	0	0	0	0	7.5625	0	0	0.0875	0	0	0.05	64.5375	0	0
	8	-1.35147	6.1	0	0.1125	0	0	0	0	0	1.2625	0.9875	0	0	0	0	0	1.1625	0	0.3125	0.0125	0	0	1.15	0.1375	0	0.0125	0	0	0.5625	49.525	0.8375	0
	9	-4.9794	0	0	0	0	0	0	0	0	0	0	0	0	0	0	0	0	0.0125	0	0	0	0	1.175	0	0	0.225	0	0	94.375	0	0	0
	10	-	0	0	0.275	0	0	0	0	0	15.0625	0.9875	0.0125	0	0	0	0	0.25	0.025	0	0	0	0	5.95	0	0	0.125	0	0	0.0125	58.3375	0.0125	0
	11	-	0.1125	0	0	0	0	0.0125	0	0	0.05	0.475	0	0	0.1625	0.0375	0	0.0375	0	0	0	0	0	0.425	0	0	0.1	0.125	0	3	35.125	0.15	0
	12	-	1.1625	0.95	2.875	0	3.3875	0	0.05	1.7875	0.175	0.1625	0.025	0	0	0	0.125	6.4375	0.0125	0	1.2	0	0.025	0.0125	0.625	0	0	0	0	0	23.125	8.3625	0
	13	-	0	0.3125	13.4875	0	0	0	0	0	0.0625	0.025	0.1	0	0	0	0	0	0.0375	0	0	0	0	2.1125	0	0	0.025	0.0125	0	16.975	48.35	0.05	0
	14	-	0	0	15.0375	0	0	0	0	0	0.4625	0.1875	0.15	0.0125	0.5	0.0125	1.1	0.0125	0.025	0	0.025	0	0	5.5875	0	0.075	0.0125	0.7625	0	0.1375	53.05	0.0125	0
PS.079	1	-1.76206	0	0	0	0.05	0	0	0	0	0	0.025	0	0	0	0	0	0	0	0	0	0	0	0.175	0	0	0.2125	0	0	0	0.375	0	0
	3	-1.04085	0	0	0	0	0	0	0	0	0.0125	0	0	0	0	0	0	0	0	0	0	0	0	0.025	0	0	0.175	0.0125	0	0.75	0.2125	0	0
	4	-0.670139	0	0	0	0.0375	0	0	0	0	0	0	0	0	0	0	0	0	0	0	0	0	0	0.3875	0	0	0.025	0.0125	0	2.8125	22.55	0	0
	5	0.337476	0.0125	0	0	0.0375	0	0	0	0	0	0.0625	0	0	0	0	0	0	0	0	0	0	0	1.625	0	0.0125	0.1625	0	0	6.875	28.075	2.2	0
	6	-1.50744	0	0	33.675	0.025	0	0	0	0.05	0	0	0.3375	0.5	0.3125	0.0125	0	39.9	0	0	0	0	0	0.15	0	0.125	0.2125	1.1	0	10.875	0	0	0
	7	-1.50951	0	0	16.775	0	0	0	0	0	2.4125	1.4875	0.25	0	0	0	0	0.0875	0	0	0	0	0	31.2625	0	0	0.075	0	0	0.725	2.1875	0.075	0
	8	0.331377	0	0.8375	3.45	0	0	0.5875	3.35	0.95	5.9625	2.65	0.075	0.8	7.55	0	0	1.05	0.0125	0	0.35	0.0375	0	3.6375	0	2.525	0.05	11.625	0	0.0375	0.25	0.1125	0
	9	0.82283	0	1.3	0.4625	0	0.6125	0.3375	1.3	0.475	1.6375	0.1625	0	1.675	13.0125	0.25	0	1.2375	0	0	0.0625	0.975	0	0.6875	0	6.8	0.0125	14.7375	0	0.1625	0.0125	0.05	0
	10	0.537826	0	0.3375	2.9375	0	0.4	0.375	0.175	0.2	5.975	0.1	0.075	2.2625	11	0.3	0	2.075	0	0	0.2125	0.0875	0	0.4	0	3.75	0.0125	11.35	0	0	9.3125	0.0375	0
	11	0.693509	0	0.425	3.2125	0	2.0875	1.45	0	0.1625	2.775	5.85	0.0625	3.05	3.9875	0.6125	0	3.1375	0.0375	0	0.075	0.675	0.0875	3.375	0.0125	6.125	0.0625	8.3125	0	0.225	1.9125	0.825	0
	12	0.504784	1.95	1.075	0.4875	0	0.85	0.6125	0.0375	1.3	3.1125	0.125	0	1.35	10.7875	1.325	0	6.3875	0	0.2	0.0375	0.6125	0.075	1.6	0.0375	6.0375	0.025	11.1875	0	0.075	0.0125	0.0625	0
	13	-0.53838	3.2625	0.2	0.3625	0	0.4625	0.2375	0.125	0.1125	2.0125	0.0875	0	0.375	14.95	0.1	0	0.35	0	0.05	0	0.275	0.0625	0.0375	0.0125	4.3875	0	19.6125	0	0.4375	3.8125	0.025	0
	14	-0.673161	0.675	0.4	19.2625	0	0.3	0.075	0.125	0	46.2125	0.35	0.125	2.75	0.475	0.1375	0	4.0625	0.025	0.0125	1.4875	0.1125	0.025	1.4625	0	0.2125	0.05	0.5375	0	0.0125	9.2875	0.025	0
PS.080	1	-	-	-	-	-	-	-	-	-	-	-	-	-	-	-	-	-	-	-	-	-	-	-	-	-	-	-	-	-	-	-	-
	3	-1.9134	0.0125	0	0.8625	0	0	0	0	0	0.05	1.5	0.025	0.0125	0.0125	0	0	0.075	0	0	0.2375	0	0	0.0125	0	0.125	2.05	0.1625	0	0.7875	0.2125	0	0
	4	-2.1715	1.875	0	4.975	0	0	0	0	0	0	0	0.05	0	8.2125	0	0	0.025	0	0.125	0	0	0	0.05	0.05	0.0625	0.0875	15.9875	0	0.125	0.05	0	0
	5	-4.2113	0.075	0	32.8125	0.025	0	0	0	0	3.625	0	0.4625	0	0.0875	0	0	50.175	0.0125	0.0125	0	0	0	0.675	0	0.525	0.075	0.2375	0	0	0.05	0	0
	6	-1.17334	52.225	0	3.0875	0	0.025	0	0.025	0	5.725	0.5375	0.025	0	1.825	11.5375	0.875	1.3375	0.0125	2.9875	0	0	0	0.675	0.8125	1.2125	0.0375	2.1875	0	0.6	0.0125	0.7875	0
	7	0.709685	1.1	3.1375	13.7375	0	0.125	0.975	4.4625	0.275	8.5625	4.1875	0.175	0	0.1375	0.025	3.825	9.1875	0.0125	0.0625	0	1.6875	0.7	1.875	0	0.025	0.0125	0.275	0	0.0125	0.0125	0.125	0.0125
	8	-0.206285	10.7	1.025	2.4625	0	0.1875	0.275	0.075	0.8375	0	2.025	0.0125	0.8625	11.2	1.4875	0.6	24.675	0	0.6625	0	0.2625	0	0.0625	0.2125	4.2125	0.0875	12.8625	0	0.025	0	0.775	0
	9	-	24.25	1.0875	3	0	1.1375	0	0.4125	0.675	11.9625	0.1125	0.025	0.6375	1.8375	2.4125	0.15	26.0125	0.0125	1.1875	0	0.3375	0	0.725	0.5875	4.1375	0.0125	3.0625	0	0.0125	0.05	0.5375	0
	10	-	10.7375	0.25	2.0125	0	0.3375	0.4625	0.55	0.75	1.175	0.3	0.0125	0.425	3.7125	0.625	0.025	22.15	0	0.525	0	0.4	0.075	0.575	0.2375	5.8	0	6.7375	0	0.0125	0	0.2	0
	11	-	21.15	1.05	4.575	0	0.8375	0.775	1.8625	0.6	0.3625	0.0375	0.0375	1.125	2.45	2.9125	0.0125	9.1375	0	0.8875	0	0.675	1.0625	0.125	0.4625	10.025	0.0125	3.125	0	0	0.025	0.525	0
	12	-	9.7625	10.9	0.75	0	0.975	0.0125	1.1	0.525	0.4375	1.5875	0	2.7375	3.2125	0.625	0.2625	6.025	0.025	0.7	0.0125	0.025	0.225	0.9375	0.125	4.05	0.0125	2.4625	0	0.0125	0.475	0.2625	0
	13	-	10.3	1.925	3.9125	0	0	0	0	0.925	0	2.175	0.025	1.9875	2.3375	0	0.05	14.9125	0.0125	0.4125	0	1.4875	1.5125	1.075	0.075	10.35	0.0125	6.8375	0	0.025	0.4	0.15	0
	14	-	0	0	0	0	0	0	0	0	0	0	0	0	0	0	0	0	0	0	0	0	0	0.025	0	0	0.225	0	0	45.9375	0.025	0	0
PS.091	1	-	-	-	-	-	-	-	-	-	-	-	-	-	-	-	-	-	-	-	-	-	-	-	-	-	-	-	-	-	-	-	-
	3	-1.20829	0	0	4.8	0	0	0	0	0	0	0	0.125	0	0	0	0	0.0125	0	0	0	0	0	0	0	0	0.075	0	0	0.5125	0.575	0	0
	4	-1.35386	0	0	31.55	0.0125	0	0	0	0	0	0	0.4875	0	0	0	0	5.0625	0	0	0	0	0	13.0625	0	0	0.075	0	0	27.25	0.0125	0.4875	0
	5	-1.67493	0	0	16.65	0.075	0	0	0	0	0.025	0	0.2625	0	1.0375	0	0	23.7375	0	0	0.0125	0	0	0.25	0	0	0	0.4875	0	24.4	0	0.5625	0
	6	0.612039	1.75	0.0125	1.275	0	0	0	0	0	48.6125	1.1	0.025	0	5.625	0	0.0875	3.975	0.0375	0.1875	0.025	0.8	0.1875	4.3	0.05	0	0.1	3.3625	0	0.0125	0.0125	0.2	0
	7	-	-	-	-	-	-	-	-	-	-	-	-	-	-	-	-	-	-	-	-	-	-	-	-	-	-	-	-	-	-	-	-
	8	0.464783	1.525	0.4625	11.075	0.0125	0.1	0	0	0.1375	19.525	4.3125	0.1375	0.475	2.7875	0	0.0125	6.275	0	0.15	0.225	0.65	0.5375	6.4125	0.0125	0	0.15	6.85	0	0.0375	7.925	0.1125	0
	9	0.822445	3.9375	0.225	0.75	0	0.15	0	0	0.05	26.275	0.9375	0	0.425	10.2625	2.0375	0.0125	9.1	0	0.325	0.25	0.1	0.025	1.1125	0.05	0	0.0875	11.375	0	0	3.35	0.05	0
	10	0.486061	2.55	0.3	2.55	0	0.125	0.0875	0.05	0.2625	6.1125	0.325	0.0125	0.3375	0.725	0.325	0	27.4875	0	0.175	1.1125	0.5375	0.0625	0.275	0.0875	0	0.0375	1.1375	0	9.225	2.3	0.0125	0
	11	-0.635469	0	0	0.15	0	0	0	0	0	56.975	4.6125	0	0	0.0125	0	0	3.5875	0.0125	0	0	0	0	14.3875	0	0	0.3125	0.0625	0	0.0125	0.475	0	0
	12	0.280693	6.7375	3.3875	1.5625	0	1.0125	0	0.625	0.0125	18.95	0.025	0	0.1	7.275	0	0	1.3375	0.0125	0.4875	0.475	0.8375	1.125	0.025	0.05	3.3125	0	11.7625	0	0.0125	0.75	0.075	0
	13	0.71397	6.1625	2.35	4.5125	0	2	1.3	1.5125	1.1	1.4375	0.25	0.0625	2.0875	0.3125	7.4625	0.075	5.45	0.0125	0.1125	2.075	1.5375	1.85	2.15	0.0375	2.5125	0.0125	0.3375	0	0.8	16.9375	0.1	0.025
	14	0.80023	1.1875	1.65	10.4875	0	1.05	1.15	0.35	0.2375	6	0	0.075	2.8125	0.05	2.225	0	40.85	0	0	1.7875	0.5	3.75	0.4625	0.0125	0.025	0	0.025	0	0	0.025	0.05	0
PS.094	1	-	-	-	-	-	-	-	-	-	-	-	-	-	-	-	-	-	-	-	-	-	-	-	-	-	-	-	-	-	-	-	-
	3	-0.727532	0	0	0.55	0.0125	0	0	0	0	0	0	0	0	0	0	0	0.1	0	0	0	0	0	0	0	0	0	0	0	9.425	0.5125	0	0
	4	-0.207904	0	0	13.1875	0	0	0	0	0	0	0	0.1625	0	0	0	0	0.275	0	0	0	0	0	0	0	0	0	0	0	16.2	0.375	0	0
	5	-0.0648458	0	0	54.175	0	0	0	0	0	0	0	0.825	0	0	0	0	10.9625	0	0	0	0	0	3.1625	0	0	0.0625	0	0.0125	1.375	8.4625	0.025	0
	6	0.420855	0	0	0.0125	0	0	0	0	0	62.75	0	0.0125	0	0	0	0	0	0	0	0	0	0	0.6625	0	0	0.025	0	0	0	1.325	0	0
	7	-1.12072	0	0	15.5375	0	0	0	0	0	3.65	0	0.1625	0	0	0	0	2.0125	0	0	0	0	0	7.825	0	0	0.9375	0.125	0	0.9	0.1	0.1	0
	8	-1.32021	0	0	51.7	0	0	0	0	0	0.025	0	0.775	0	0	0	0	2.325	0	0	0	0	0	1.525	0	0	0.0125	0	0	8.075	0.0625	0	0
	9	0.601478	0	0.2	2.4625	0	0	0	0	0.175	2.0125	0.0375	0.075	0.6125	12.8875	0	0	2.15	0	0	0	0	0	0.45	0	3.3875	0.0125	23.875	0	4.3	4.775	0.025	0
	10	0.233047	1.6	0.075	10.675	0	0	0	0	0.05	0.0125	0.0875	0.1	3.2125	13.0625	0	0	3.2375	0	0	0	0	0	0.125	0.0125	1.7	0.0375	29.875	0	1.95	1.8625	0	0
	11	-2.44803	0.0125	0	3.6375	0	0.025	0	0	0	27.65	0.1125	0.0375	0	0	0.025	0	3.6	0	0	0	0	0	4.5125	0	0	0.0875	1.6375	0	0.2	29.7	0.8375	0
	12	-0.401937	12.6125	0	3.2125	0	0	0	0	0	16.5625	0.075	0.0375	0	0	0.075	0	0.05	0	1.025	0.175	0	0	0.2875	0.2	0	0	0	0	0.0875	0.2125	0.375	0
	13	0.884983	4.825	1.35	3.575	0	1.175	0.525	0	0.3875	3.35	0.0125	0.0375	0.9375	11.4375	0.225	0	0.375	0	0.0625	0.2125	1.15	0.2	0.65	0.0375	5.025	0	28.175	0	0	0.7125	0.175	0.05
	14	-1.66866	0.2125	0.0875	4.6125	0	0.1375	0.0125	0.0875	0.0125	17.175	0.15	0.075	0.9625	17.15	0	0.0125	0.0125	0.0125	0.0125	0.5875	0.175	0	0.8875	0	2.7125	0.0125	25.6375	0.0125	0.0125	2.125	0.0125	0
PS.097	1	-	-	-	-	-	-	-	-	-	-	-	-	-	-	-	-	-	-	-	-	-	-	-	-	-	-	-	-	-	-	-	-
	3	-	0	0	9.075	0	0	0	0	0	0	0	0.1	0	0	0	0	0.0125	0	0	0	0	0	0	0	0.2	0.0125	0	0	1.4125	0.175	0	0
	4	-	0	0	92.6375	0	0	0	0	0	0.0125	0	1.1	0	0	0	0	0.2	0	0	0	0	0	0.0875	0	0	0	0	0	0	0	0	0
	5	-	0	0	81.1125	0	0	0	0	0	0.0375	0	1.0125	0	0	0	0	0.15	0	0	0	0	0.0125	0.65	0	0	0	0	0	11.9125	0	0	0
	6	-	0	0	5.35	0	0	0	0	0	3.225	0.1625	0.05	0	0	0	0	1.4875	0.0375	0	0	0	0	0.6875	0	0	0.1125	0	0	0	51.4625	0	0
	7	-	3.8375	0.3375	9.8625	0	0.1	0.1375	0.0875	0	22.45	0.025	0.1375	0	33.0625	0.0875	0	2.775	0	0	1.075	0.075	0	0.325	0.05	0	0	10.8625	0	0.0125	0.0875	0.05	0
	8	-	0	0.0625	24.575	0	0	0.2125	0	0	0.5625	0.2	0.325	0.0125	15.7	0.475	0	1.6375	0.0625	0	1.625	0	0	0.4875	0	0	0.2125	12.45	0	0.0375	0.3125	0.0875	0
	9	-	1.9375	0.3625	0.0875	0	1.1	0.2125	0.0125	0.3625	3.15	0.0875	0	1.425	10.65	1.4625	0.0125	1.775	0	0.1	0.0125	0	0.0375	0	0.025	2.65	0.0375	17.7875	0	0	1.075	0.1375	0
	10	-	0.2625	0.05	10.1	0	0.275	0.2375	0.1	0.0125	14.7875	0.0625	0.15	0.2875	5.7375	0.0125	0	0.8375	0.0125	0	0.8625	0.025	0	0.0625	0	2.35	0	13.35	0	0	0.425	0.075	0
	11	-	0.5375	0.0875	14.4875	0	0.1125	0.0375	0.05	0.0125	4.7	0	0.225	0.225	8.3375	0.0125	0	2.7125	0	0.025	0.175	0.075	0	0.025	0.05	3.3375	0	24.6125	0	0	0	0.0125	0
	12	-	0.3375	0.0125	14.075	0	0.15	0.075	0.0375	0.0375	17.7875	0.2	0.1375	0.525	5.4125	0.05	0.0125	3.7125	0.0125	0.0375	0.375	0	0.0125	0.45	0	1.2625	0.0125	8.8	0	0	4.425	0.025	0
	13	-	1.225	0.3375	15.4125	0	0.4	0.0625	0.3375	0.05	6.675	0.0625	0.0625	0.8875	6.85	0.0375	0.0125	2.2875	0	0.1625	0.2	0.1125	0.025	0.35	0.225	4.7875	0	13.525	0	0	0.075	0.05	0
	14	-	3.475	0.525	1.35	0	0.4125	0.175	0.275	0.075	0.625	0	0.0125	0.9625	14.6125	0.0375	0	0.775	0.0125	0.0125	0	0.2875	0.0875	0	0.1375	3.825	0	16.2	0	0	0.0125	0	0
PS.115	1	-	-	-	-	-	-	-	-	-	-	-	-	-	-	-	-	-	-	-	-	-	-	-	-	-	-	-	-	-	-	-	-
	3	-4.67899	0	0	1.6625	0	0	0	0	0	0	0.0125	0.0125	0	0.0625	0	0	0	0	0	0	0	0	0.0125	0	0	0.2	0.0875	0	13.375	0	0	0
	4	-2.12718	0	0	23.7625	0	0	0	0	0	0.75	0.25	0.3375	0	0.0125	0	0	0.0375	0	0	0	0	0	0.575	0	0	0	0.0375	0	3.8875	26.825	0	0
	5	-1.91812	0	0	4.0125	0.025	0	0	0	0	20.0625	0.8125	0.0625	0	1.5375	0.0125	0.0375	0.025	0	0	0	0	0	2.3375	0	0	0.2875	1.875	0	0.075	16.75	0	0
	6	-1.0501	4.9	0	6.7375	0	0.4875	0.6	0	0.125	24.475	0.4375	0.1	0	8.1875	0.6875	0.0375	0	0	0.25	1.05	0	0.55	0.1125	0.0375	0.0625	0	9.6125	0.0125	0.025	0.075	1.05	0
	7	-	-	-	-	-	-	-	-	-	-	-	-	-	-	-	-	-	-	-	-	-	-	-	-	-	-	-	-	-	-	-	-
	8	0.440392	2.15	0.675	7.1375	0	0.3875	0.15	0.7125	0.4375	18.4125	2.8625	0.175	0.325	9.1625	0.65	0.4875	3.0125	0	0.1125	0.9	0.45	0.825	2.875	0.05	0	0.1375	8.7625	0	0	0.0625	0.0375	0
	9	-	-	-	-	-	-	-	-	-	-	-	-	-	-	-	-	-	-	-	-	-	-	-	-	-	-	-	-	-	-	-	-
	10	-	-	-	-	-	-	-	-	-	-	-	-	-	-	-	-	-	-	-	-	-	-	-	-	-	-	-	-	-	-	-	-
	11	-	8.6	0.6375	1.725	0	0.8125	0.575	0.1125	1.6	12.1875	0.45	0.025	0.8625	6.0625	0.675	0.0125	3.075	0	0.375	0	0.3	0.1	0.1125	0.2625	5.85	0.0125	8.45	0	0	1.2	0.0625	0
	12	-	3.45	0.975	1.975	0	0.4625	0.175	0.1375	0.5375	5.0625	0.3625	0.0375	0.6875	11.1375	0.05	0.025	2.5375	0.025	0.05	0.1875	0.4875	0.6625	0.2375	0.2875	2.6125	0.0125	18.1625	0	0	0.3875	0.075	0
	13	-	7.075	1.2	6.425	0	1.3	0.5	0	0	2.525	0.225	0.025	1.6375	0	0	0.025	4.4	0.0125	0.3	0.3375	0	0.525	0.2625	0.1625	1.8	0.0125	0	0	0.0125	0.0375	4.25	0.5375
	14	-	7.9125	3.225	2.0125	0	0.6875	0.6625	0.1	0.575	0.15	5.275	0.025	2.35	3.975	1.0625	0.3125	0.275	0	0.5125	1.0625	0.3625	1.975	3.1875	0.075	2.5625	0.125	1.9875	0	1.95	0.0875	1.575	0.3
PS.120	1	-3.00312	0	0	1.35	0	0	0	0	0	0	0	0	0.0125	0	0	0	0	0	0	0	0	0	0.125	0	0	2.2625	0	0	3.6125	0	0	0
	3	-2.35527	0	0	27.9125	0	0	0	0	0	0.0125	0	0.35	0	0.0125	0	0	0.1	0	0	0	0	0	0.575	0	0	0.175	0.0625	0	0.65	13.25	0	0
	4	-	-	-	-	-	-	-	-	-	-	-	-	-	-	-	-	-	-	-	-	-	-	-	-	-	-	-	-	-	-	-	-
	5	-2.59947	0	0	5.375	0	0	0	0	0	4.9	0.025	0.075	0	0.1375	0	0	0	0.0125	0	0	0	0	35.5625	0	0	0.1125	0.7125	0	0.0125	31.85	0	0
	6	-	-	-	-	-	-	-	-	-	-	-	-	-	-	-	-	-	-	-	-	-	-	-	-	-	-	-	-	-	-	-	-
	7	-0.523099	0.2125	0.025	6.3875	0	0.0125	0.0375	0	0	8.85	7.275	0.0625	0	0.15	0	0.0875	2.8	0.0125	0	0.625	0	0	10.925	0.0125	0	0.45	0.9625	0	0.025	0.425	0.1125	0
	8	-0.505932	0.7125	0.0625	14.625	0	0.075	0.025	0	0	44.9	2.35	0.275	0.1125	2.1875	0.025	0	0.8625	0	0.05	1.3	0.125	0.0625	10.7625	0	0.7125	0.025	3.9625	0.025	2.2375	0	0.0125	0
	9	0.409737	9.75	2.875	1.9	0	0.5625	0.3125	0.0875	0.0625	5.5	0	0.025	0.275	3.975	0.1875	0	2.425	0	0.75	1.2375	1.9875	0.3875	0.1125	0.2875	3.6875	0	10.4125	0	1.8375	0.05	0.0875	0
	10	0.398236	12.4375	3.975	18.6	0	0.9625	1.7	0.45	2.025	4.1375	0.2375	0.2625	0.3625	1.625	0.9	0	4.6375	0	0.7	6.475	3.25	0.475	0.3625	0.325	0	0.1375	3.4125	0.0625	6.3875	0.225	1.275	0.2125
	11	-	-	-	-	-	-	-	-	-	-	-	-	-	-	-	-	-	-	-	-	-	-	-	-	-	-	-	-	-	-	-	-
	12	-	-	-	-	-	-	-	-	-	-	-	-	-	-	-	-	-	-	-	-	-	-	-	-	-	-	-	-	-	-	-	-
	13	-	-	-	-	-	-	-	-	-	-	-	-	-	-	-	-	-	-	-	-	-	-	-	-	-	-	-	-	-	-	-	-
	14	-	-	-	-	-	-	-	-	-	-	-	-	-	-	-	-	-	-	-	-	-	-	-	-	-	-	-	-	-	-	-	-
PS.129	1	-1.98397	0	0	0.1625	0	0	0	0.025	0	0.0125	0.0125	0	0	0	0	0	1.1	0	0	0	0	0	0.1	0	0.0125	0.125	0	0	0.025	0.4	0	0
	3	-1.52828	0	0	0.1125	0	0	0	0	0	0	0	0	0.0125	0	0	0	0	0	0	0	0	0	1.1125	0	0	0.0625	0	0	58.575	0.25	0	0
	4	-0.503931	6.6375	0	0.7125	0	0.025	0	0.325	0	0	0	0.0125	0.475	0.2125	0.1	0	18.375	0	0.325	0	0	0	0.5	0.1875	0	0.025	0.6125	0	0.0625	0	0.0875	0
	5	0.852739	7.4	4.6	0.4625	0	1.8625	0	1.6625	0	0	0.05	0	0.7	1.2625	3.55	0	5.675	0	0.525	0	0	0.75	1.1125	0.1	2.6375	0.0125	6.2125	0	0	0.0875	1.375	0
	6	-3.65467	0	0	0.0125	0	0	0	0	0	0	0	0	0	0.3875	0	0.0125	0	0	0	0	0	0	0.225	0	0	0.15	0.2125	0	1.9375	1.3625	0	0
	7	0.392204	0.1125	4.5375	0.125	0	0	0.0125	0	0.475	0.3375	0.125	0	0.975	1.1875	4.9625	0	1.2	0	0.075	0.0125	0.3375	0.1125	0.05	0.0125	0	0.05	1.8875	0	3.6125	1.15	0	0
	8	-4.82641	0.025	0.0125	5.9125	0	0	0	0	0	38.425	0.0125	0.0625	1.45	0.2875	0	0	1.6625	0	0.0125	0	0	0	0.775	0	0.25	0.0375	0.525	0	0.0375	21.85	0	0
	9	0.167335	2.525	0.6625	3.9625	0	0.575	0.0875	0	0.0625	23.975	0.775	0.05	2.325	8.2	0.9375	0	6.0125	0.025	0.1875	0.025	0.2	0.025	0.3	0.15	2.0875	0.1375	10.75	0	0.5625	0.7625	0.0625	0
	10	-1.81242	0.2375	0.05	4.875	0	0.0375	0.0125	0.2625	0	54.05	0.2375	0.05	1.5625	3.4375	0.0375	0	4.1875	0	0	0.1625	0.0875	0	2.25	0.05	0.8125	0.025	5.4125	0	0	1.425	0.025	0
	11	0.265493	14.65	0.7125	2.2875	0	0.7875	0.2875	0.375	0.3375	0.725	0.0125	0	1.0875	6.85	2.5125	0	6.0875	0.025	0.0625	0	0.4	0.125	0.1375	0.4	4.15	0.025	5.4375	0	0	0	0.0875	0
	12	-	1.025	1.625	1.075	0	0.95	0.125	0.6875	0.225	20.3125	0.0125	0	2.475	7.0625	0.6125	0	2.1	0	0.0875	0	0.5375	0.15	0.25	0.0875	1.9	0.0125	11.125	0	0	1.375	0.775	0
	13	-	1.5	3.9125	0.0125	0.0125	0.9875	0.2875	2.0375	0.1375	0	1.0875	0	2.3875	1.675	0.5	0	1.4625	0.025	0.0875	0	4.175	0.7375	0.05	0.0375	17.95	0	1.7	0	0.1125	0.0875	0.15	0
	14	-	0.275	2.0625	0	0	0.25	0.025	1.9875	0	0	0	0	0.975	0.275	0.075	0	0.025	0	0	0	0.4375	0.1125	0.0125	0	0.0125	0	0.1125	0	0.9125	79.55	0.025	0.0125
PS.130	1	-0.857474	0	0	0.175	0	0	0.0125	0.0125	0	0.0125	0	0	0	0	0	0	0.1375	0	0	0.05	0	0	6.3875	0	0	0.3875	0	0	27.6	2.425	0	0
	3	-1.6049	0	0	0	0	0	0	0	0	0	0	0	0	0	0	0	0	0	0	0	0	0	0.1375	0	0	0.125	0	0	0.0875	0.075	0	0
	4	-2.46566	0	0	2.3375	0	0	0	0	0	0	0	0.0125	0	0	0	0	0.0125	0	0	0.05	0	0	34.2125	0	0	0.3875	0	0	0.15	7.75	0	0
	5	-2.00752	0	0.0125	0.0375	0.025	0	0	0	0	0	0.0375	0	0	0.0125	0	0	0	0	0	0	0	0	24.35	0	0	0.325	0	0	0.175	3.5375	0	0
	6	-2.63672	0	0	23.1625	0	0	0	0	0	13.7	0.025	0.4125	0	0	0	0	4.7125	0	0	0.7	0	0	6.0875	0	0	0.1625	0.0125	0	0.1625	0.4625	3.825	0
	7	-1.84871	0	0.1375	53.7875	0	0	0	0	0	4.325	0	0.7375	0	0	0	0	4.1375	0	0	0.55	0	0	1.2875	0	0	0.1	0	0.0125	0.3	5.65	8.6125	0
	8	-0.758904	0	1.3125	33.75	0	0.175	0.9125	0	0	4.35	0	0.4125	0	0	0	0	0.6875	0	0	0.975	0	0	0.35	0	0.025	0.0625	0	0	0.1875	2.7375	4.425	0
	9	-0.563774	0	1.725	24.45	0	0.8	1.4625	0	0	10	0.05	0.3625	0	0	0	0.025	0.9	0	0	1.6125	0	0	1.725	0	0.0125	0.2875	0	0.0125	0.15	3.3625	4.375	0
	10	-0.944924	0	0.3625	18.7	0	0.15	0.625	0	0	10.575	0	0.3375	0.0125	0	0	0	0.1875	0	0	0.3375	0	0	1.4125	0	0.1	0.4125	0	0	0.025	34.725	0.55	0
	11	-0.726999	6.4125	2.9375	6.475	0	0.525	1.3875	0	0	10.6625	0	0.1125	0	0	0	0	0.95	0	0.5875	0.675	0	1.0125	0.35	0.2375	0	0.4	0	0	0.0375	13.475	5.4875	0
	12	-0.635849	20.5625	1.7375	11.5	0	0.675	0.8625	0	0.025	0.8875	0.125	0.1125	0	0	0	0	1.2875	0.0125	1.3875	0.35	0	1.225	3	0.175	0.9625	0.1	0	0	0.025	5.4	2.325	0
	13	-1.56161	0.1375	0.925	51.0375	0	0.0625	0.3	0	0.0625	7.225	0	0.4625	0	0	0	0	8.25	0.0125	0.0125	0.0875	0	0.225	4.9375	0	0.0125	0.15	0	0.0125	0	7.8	0.05	0
	14	-1.3435	0.2	1.2625	23.0375	0	1.5375	7.3625	0.0625	0.0375	8.8	0	0.1625	0	0.05	0	0.0125	0.1625	0.0375	0	1.075	0.8625	7.2	0.925	0	0	0.1125	0.0125	0.0125	0.0625	6.975	0.3625	0
PS.131	1	-0.369412	0	0	35.3875	0	0	0	0	0	0.1125	0.025	0.425	0	0	0.0125	0	0.0875	0	0	1.2125	0	0	3	0	0	0	0.0375	0	0.2625	0.3625	0	0
	3	-1.00796	0.0125	0	9.4	0	0	0	0	0	0	0	0.15	0	0	0	0	0.0375	0	0	0	0	0	0.4	0	0	0	0	0	0.0375	62.5125	0	0
	4	-1.38369	0	0	6.3875	0.05	0	0	0	0	0	0	0.075	0	0.55	0.525	0	0	0	0	0	0	0	26.4875	0	0	0.25	0.7625	0	0.025	30.7375	0	0
	5	-0.615419	0	0	11.3	0.0875	0	0	0	0	0	0	0.1125	0	1.5375	5.6625	0	0.025	0	0	0	0	0	2.2875	0	0	0.05	6.4625	0	1.0625	43.0375	0	0
	6	-0.652261	0	0.1	36.9125	0	0.0125	0.025	0.025	0	24.7625	0	0.475	0	0.8625	0.0125	0	5.475	0	0	3.3625	0	0.0125	0.875	0	0	0	3.8	0.0625	0	0.0125	0.025	0
	7	-1.1301	0	0.0125	64.0375	0	0	0.0125	0	0	17.9125	0.0125	0.8375	0	0	0	0	0.2125	0	0	3.8375	0	0	0.25	0	0	0.0375	0	0.075	0	0.0125	0	0
	8	-0.933165	0	0	10.8	0	0	0	0	0	10.325	5.3125	0.2	0	0.5375	0	0	0.1	0	0	1.9875	0	0	2.05	0	0.65	0.025	3.3125	0	0.0125	0	0	0
	9	-1.1463	0	0	15.725	0	0	0	0	0.0125	9.9875	1.0375	0.2375	0	0.0125	0	0	0.1625	0	0	0.975	0	0	0.1625	0	0.05	0.0625	0.0875	0	0	6.9625	0.0125	0
	10	-0.263562	0.1625	0.0875	13.625	0	0	0.0125	0.0375	0.0375	13.825	2.1625	0.225	0.0125	1.5875	0.0625	0	0.1125	0	0.0125	0.4625	0	0	0.075	0	1.225	0.0875	10.15	0	0.0125	0.2875	0.025	0
	11	-0.591018	0.075	0.0375	10.475	0	0.05	0.05	0.125	0.025	13.525	0.225	0.1125	0	8.6125	0	0	0.425	0	0	0.45	0	0.0125	0.3	0	2.325	0.025	25.125	0	0	0.1	0	0
	12	0.0633005	1.1625	0.025	5.425	0	0.1625	0.1	0.275	0.175	3.1375	0.0875	0.05	0	7.8625	0.025	0	0.15	0	0.075	1.475	0	0.0125	0.05	0	4.8125	0.0125	34.1875	0	0	0.025	0	0
	13	0.130888	0.4875	0.5375	14.5375	0	0.7875	0.5375	2.5375	0.25	4.5875	0.0125	0.2	0.4625	0.0625	0.0125	0	0.7	0.0125	0.0375	4.2	0.0625	0.7125	0	0.0125	3.2	0	0.1	0.0125	0.0875	0.0375	0.0375	0
	14	-0.67072	0.1875	0.35	29.125	0	0.7375	0.1	0.4875	0.075	9.175	0	0.25	1.2875	0.0125	0.15	0.1375	0.3875	0.0375	0.0125	2.4875	0.6125	0.7	0.1875	0	0.475	0.0125	0.1	0	0.575	0.0125	0.05	0
PS.132	1	-2.26554	0	0	31.075	0	0	0	0	0	0	0	0.4125	0	0	0	0	0.0375	0	0	0	0	0	3.6375	0	0	0.025	0	0	0	4.0625	0	0
	3	-2.90319	0	0	16.1	0	0	0	0	0	0	0	0.15	0	0	0	0	0.025	0	0	0	0	0	0.4625	0	0	0.5	0	0	13.3125	0.025	0	0
	4	-3.69564	0	0	94.55	0	0	0	0	0	0	0	1.125	0	0	0	0	0.2	0	0	0	0	0	0.2	0	0	0.1375	0	0	0.2625	0	0	0
	5	-3.35516	0	0	8.8125	0.0125	0	0	0	0	0.0125	0	0.175	0	0	0	0	0.025	0	0	0	0	0	7.125	0	0	0.0875	0	0	0.0125	58.6875	0	0
	6	-1.33331	0	0	60.6	0	0	0	0	0	0.1125	0.5625	0.6	0	0.125	0	0	0.75	0	0	0.0375	0	0	1.2375	0	0	0.1	0.0125	0	0.05	0.025	0	0
	7	-1.89521	0.0125	0	37.45	0	0	0	0	0	0.075	0	0.6625	0	0.0125	0	0	33.625	0	0	0	0	0	0.8125	0	0	0.0875	0	0	0.1125	3.025	0	0
	8	-2.94809	20.3875	0	40.2875	0	0	0	0	0	0	1.325	0.475	0	0	0	0.1	0.075	0	1.175	0	0	0	0.475	0.3375	0	0.325	0	0.0125	1.1625	0.0125	0.6375	0
	9	-2.64583	0.025	0	45.1875	0	0	0	0	0	0	0.8375	0.55	0	0	0	0	0.1	0.0125	0	0	0	0	0.8125	0	0	0.2625	0	0	0.0125	37.3625	0.0375	0
	10	-2.35189	18.8875	0	16.825	0	0	0	0	0	0	0.125	0.2	0	0	0	0	0.0625	0	1.4875	0.3625	0	0	0.15	0.3625	0	0	0	0	0.5	0	2.875	0
	11	-2.9498	0.6375	0	43.3	0.0125	0	0	0	0	2.725	1.725	0.7125	0	0	0	0	0.1375	0.0125	0.025	2.4125	0	0	0.825	0	0	0.1375	0	0.025	0.0625	6.625	0.125	0
	12	-0.429111	15.2	0.4625	13.0875	0	0	0.15	0	0.2625	0	0	0.15	0.2875	0.875	0	0	0	0	1.0375	0.425	0	0.0625	0.075	0.1125	0	0	4.4125	0	0.05	0.3375	0.4	0
	13	-	0.0125	0.0125	63.5875	0	0.025	0.0125	0	0	0.325	0	0.6	0.8875	0.0375	0	0.0125	0.2125	0.025	0	0.3625	0	0	0.9125	0	0	0	0.3	0	0.8875	6.175	0	0
	14	-	0.0875	3.0375	50.1375	0	0.025	0.2875	0	0	1.55	0	0.2625	0	0.05	0	0.025	0.025	0.0375	0	3.2	0.4625	0	0.25	0	0	0	0.0875	0.025	18.0625	0	0.0625	0
PS.134	1	-	-	-	-	-	-	-	-	-	-	-	-	-	-	-	-	-	-	-	-	-	-	-	-	-	-	-	-	-	-	-	-
	3	-2.23979	0	0	0	0	0	0	0	0	0	0	0	0	0.0625	0	0	0	0	0	0	0	0	0.9125	0	0.025	0.175	0.275	0	0.15	0.3	0	0
	4	-2.67991	0	0	42.6375	0	0	0	0	0	0	0	0.45	0	0.0125	0	0	0.0375	0	0	0	0	0	3.9875	0	0.0625	0.3	0.025	0	0	8.025	0	0
	5	-2.58576	0	0	26.6125	0	0	0	0	0	0.0875	0	0.4125	0	0.4875	0	0	0.1625	0	0	0	0	0	1.8875	0	1.175	0.2125	1.6	0	0.025	28.475	0	0
	6	-2.22855	0	0.025	21.925	0	0	0	0	0	4.075	0.0125	0.325	0.1875	3.1875	0	0	0.175	0	0	0.9625	0	0	3.9625	0	5.825	0.225	11.3875	0.0125	0	0.3	0	0
	7	0.172273	0.125	1.5125	64.4875	0	0.05	0.225	0.05	0.1375	0.5375	0.3125	0.9125	0.6	0.1875	0.075	0.025	4.3375	0.0125	0	1.2625	0.025	0.075	1.075	0.0125	0.0625	0.0125	0.5875	0.0125	0	0.2875	0.025	0
	8	0.505731	0.925	0.375	16.8125	0	0.0875	0.4625	0	0	10.475	0.0125	0.225	0.0125	11.275	0.05	0	0.2375	0.0125	0.0375	0.65	0	0.0125	0.5875	0.0125	11.15	0.0375	20.8875	0	0	0.3875	0	0
	9	-0.248858	0.175	0.25	2.7625	0	0.35	0.2	0	0	21.725	0.0125	0.025	0.1625	4.1125	0	0	2.7625	0	0.0125	0.35	0.0125	0.0125	0.8625	0	4.05	0.0125	15.3125	0	0.1125	0.35	0.025	0
	10	-0.182769	3.6375	0.975	2.8875	0	0.1	0.175	0.0625	0.2125	2.5875	0.175	0.0125	0.625	10.4625	0.025	0	0.375	0	0.6	0.625	0.075	0	0.475	0.1125	16.4625	0.05	23.9125	0	0	0.3	0.025	0
	11	-1.24509	0.3	0.3	9.3	0	0.1875	0.1125	0.0125	0.0125	26.4	0.0375	0.125	2.1	4.525	0.075	0	7.75	0	0.0375	0.65	0	0	0.1625	0	3.3375	0	7.15	0	0	2.4375	0.025	0
	12	-1.38225	0.25	0.0875	8.2875	0	0.0375	0.0875	0.0375	0	2.0625	0.025	0.075	0	7.7625	0	0	0.25	0	0	0.875	0	0	0.125	0	4.3125	0.05	29.9	0	0.8125	1.275	0	0
	13	-0.773709	0.0625	5.775	22.4125	0	0.0375	0.15	1.9125	0.3	0.1875	0.025	0.175	1.05	0.225	0.0875	0	1.475	0	0	0.0125	0.2125	0.125	0.7625	0	0.125	0.0125	0.1625	0	0.0375	14.3625	0	0
	14	-	0	0	29.4625	0	0	0	0	0	0.0125	0.0125	0.325	0	0.0125	0	0	0.05	0	0	0.0125	0.0125	0	0.05	0	0.0125	0	0	0	11.4625	0.3	0	0
PS.135	1	-1.9058	0.4	0.0125	26.2375	0	0	0	0	0.0125	0	2.9875	0.2375	0	2.3125	0	0	0.075	0.0125	0.0625	0.525	0.025	0	0.9625	0	0.7875	0.0625	6.425	0	7	0	0	0
	3	-2.95853	0	0	45.85	0	0	0	0	0	0	0	0.5375	0.3	0.1	0	0	0.1375	0	0	0.5625	0	0	0.0125	0	0	0.1	0.35	0	16.075	0.4375	0	0
	4	-2.14577	0.125	0	66.0125	0	0.4375	0.175	0	0	0	0.95	0.7625	0.15	0.2125	0	0	0.125	0.05	0.025	7.4875	0	0.0125	0.4	0	0	0.05	1.1625	0.0125	0.025	0.0125	0.0375	0
	5	-2.74418	20.5625	0	43.95	0	1.025	8.9875	0	0	0	0	0.625	0.4125	0.575	0	0	0.1125	0.0625	0.95	5.5375	0	1.725	0.5375	0.375	0	0.0125	0.8	0	0.125	0.0125	0.8	0.0125
	6	-1.65379	13.05	0.1125	21.15	0	0.4	2.75	0	0.55	0	0.0375	0.3375	0.6375	3.2125	0	0	0.875	0.0125	0.625	0.025	0	0.0875	0.125	0.3125	14.1625	0	4.2	0	0.025	0	2.4875	0.275
	7	-1.50209	1.0125	4.2375	71.225	0	0.9625	0.55	0	0.025	0	0.0375	0.85	0.925	0.0375	2.375	0.3375	3.6875	0.075	0.0125	4.9375	0.25	0.1	1.725	0.025	0.0125	0.1875	0.025	0.025	0.025	0.0625	0.0875	0
	8	-0.837525	15.425	0.6375	25.2625	0	0.3625	0.5125	0.4	0.5125	0.0125	0.8125	0.5125	0.2875	4.6	0.05	0	0.9	0	0.7625	0.25	0.75	0.0625	0.225	0.2	2.8875	0.0625	14.3625	0	0	0.025	0.0625	0
	9	0.357914	9.225	2.4	16.2625	0.0125	1.2625	3	1.6	0.9875	6.2	1.0875	0.2125	0.4625	1.0875	4.4	0	9.5625	0.0125	0.6	3.4875	0.4375	0.0625	1.0125	0.3125	2.9875	0.0625	1.8	0.0125	0	0.625	0.1	0
	10	-	5.1625	0.0125	16.525	0	0.075	1.15	0.0625	0.1625	0	0.225	0.1625	0	0.0125	0	0	0.15	0	0.3375	0.85	0.05	0	0.1	0.0625	0	0.0125	0.05	0	0.1375	0.3625	22.45	0
	11	-	0	0	0	0	0	0	0	0	0	0	0	0	0	0	0	0	0	0	0	0	0	0.0125	0	0	0	0.0125	0	0	0	0	0
	12	-	6.1125	0.875	12.8	0	0.575	0.4625	1.1875	0.4375	7.0375	0.225	0.1	0.425	4.7375	0.375	0.2875	2.825	0	0.4625	1.1	1.0875	0.7375	0.35	0.075	7.2875	0	7.45	0	0.075	0.975	0.025	0
	13	-	0.125	2.725	36.35	0	0.75	0.0875	0.35	0.1875	0.275	0.9625	0.3375	0.3375	0.0625	0.65	0.525	22.35	0.0125	0	1.4125	0.1875	0.0125	0.6125	0	0.4125	0	0.1	0.0125	0.0125	22.775	0.05	0
	14	-	0.1375	6.525	35.5625	0	1.125	0.1	5.7875	0.7375	0.025	0.8375	0.3875	0.2625	0.2125	0.15	4.8	15.175	0.0375	0	4.6875	1.675	2.0125	0.3625	0	0.125	0.05	0.2875	0	0.025	0.5	0.1	0
PS.146	1	-1.98293	0	0	43.5	0	0	0	0	0	0	0.2625	0.6375	0	0	0	0	2.975	0	0	0	0	0	3.7125	0	0	0.0875	0	0	0.0125	18	0	0
	3	-2.58473	0	0	56.0875	0.0125	0	0	0	0	0	0	0.7125	0	0	0	0	0.1	0	0	0	0	0	0.075	0	0	0.0375	0	0	0.7	0.1875	0	0
	4	-1.91373	0	0	17.325	0	0	0	0	0	0	1.55	0.2125	0	0	0	0	0.025	0	0	0	0	0	27.8375	0	0	0.375	0	0	0	29.5375	0	0
	5	-	-	-	-	-	-	-	-	-	-	-	-	-	-	-	-	-	-	-	-	-	-	-	-	-	-	-	-	-	-	-	-
	6	-0.328882	3.3	1.4125	16.8375	0	0.05	0.0375	0	0.0125	29.0625	0.0125	0.2375	0	0	0	0.1125	0.125	0	0.1625	1.1	0	0	6.425	0.075	0	0.5	0	0	0.0625	16.075	0.1375	0
	7	-2.58043	0.15	0.0375	16.6	0	0.0125	0	0	0	0.4125	0.025	0.2875	0	0	0	0	0.0375	0.025	0	0.3	0	0	0.7625	0	0	0.2	0	0	68.5625	7.1125	0	0
	8	-0.118312	11.8375	1.35	7.6875	0	0.3375	0.5	0	0.35	5.4	1.525	0.1125	0	0	0.125	0.0375	0.0125	0	0.6	2.1875	3.6375	0.2125	1.9125	0.2625	0	0.05	0	0	4.1375	3.275	0.075	0
	9	-1.73748	0.5	0.275	11.2375	0	0.025	0.0625	0.2375	0.0375	42.3625	1.1375	0.2	0	0.0125	0	2.05	0.0625	0.0125	0.05	1.5625	0.125	0.0375	6.925	0	0	0.05	0	0	0.0625	6.4	0.25	0
	10	-1.6697	1.1875	0.0375	7.2875	0	0.0375	0.1375	0.5125	0.0625	21.325	0.0375	0.0875	0.0125	0.575	0.025	0.0625	0.05	0.0125	0.2125	0.6375	0.1125	0.0875	0.5375	0.025	0.0125	0.125	1.1375	0	0.025	16.25	0.025	0
	11	0.0378998	8.175	2.2375	5.25	0	0.65	0.2875	0.4375	0.0375	7.8875	0.0625	0.0875	0	11.275	0.1375	0.1875	0.0375	0.0125	2.4125	0.5375	0	0.475	0.4125	0.35	2.2125	0.0375	7.925	0	0.5375	1.1125	0.1125	0
	12	0.864897	1.625	0.8625	0.9	0	0.2125	0.15	1.175	0.525	8.05	0.2	0.0125	0	9.625	0.0125	0.1125	5.525	0	0.075	0.65	0	0.1125	0.05	0.0125	0	0.025	19	0	0	8.4125	0	0
	13	-	0.3875	2.025	24.4875	0	0.0875	0.125	1.25	0.125	6.375	0.175	0.175	0.0125	0.5	0.3	1.25	13.45	0.0625	0.0375	1.725	0	0.4625	0.8625	0	0.0375	0.2375	0.6625	0	0.0375	9.225	0.0125	0
	14	-	0	1.4	3	0	0.05	0.075	0.0875	0.025	1.1125	0.0125	0.025	0	0.0125	0.0375	0.125	4.8875	0	0	0.0375	0.075	0.45	0.4375	0	0	0.125	0.05	0	6.0875	7.425	0	0
PS.148	1	-	-	-	-	-	-	-	-	-	-	-	-	-	-	-	-	-	-	-	-	-	-	-	-	-	-	-	-	-	-	-	-
	3	-3.19589	0	0	28.625	0.0125	0	0	0	0	0	0	0.425	0	0	0	0	0.0625	0	0	0	0	0	0.1125	0	0	0.025	0	0.0125	0.1625	0.025	0	0
	4	-2.51728	0	0	52.475	0	0	0	0	0	0	0	0.5875	0	0	0	0	0.125	0	0	0	0	0	0.175	0	0	0	0	0.0125	1.8125	0	0	0
	5	-1.98549	0	0	36.525	0	0	0	0	0	0.2375	0.0125	0.35	0	0	0	0.05	0.0375	0	0	0	0	0	0.25	0	0	0.35	0	0	1.725	0	0	0.775
	6	-1.93657	0	0	43.525	0	0	0	0	0	0	0	0.5875	0	0	0	17.175	0.1125	0	0	0	0	0	0.4625	0	0	0.6125	0	0	4.8625	0.0125	0	0.0875
	7	-1.6668	0	0	55.8625	0	0	0	0	0	0	0	0.725	0	0	0	3.85	0.1625	0	0	0	0	0	0.025	0	0	0.125	0	0	3.3125	0	0	0.025
	8	-1.97249	0	0	10.9375	0	0	0	0	0	0	0	0.1125	0	0	0	0.5375	0.025	0	0	0	0	0	6.3	0	0	0.425	0	0	0.5	0.0125	0	0.9375
	9	-4.32387	0	0	70.0125	0	0	0	0	0	0.0125	0	0.9375	0	0	0	8.1125	0.1125	0	0	0	0	0	0.825	0	0	0.4625	0	0	5.2	0.7625	0.5375	0
	10	-3.92182	0	0	6.975	0	0	0	0	0	0	0	0.075	0	0	0	0.35	0.0125	0	0	0	0	0	2.875	0	0	0.1875	0	0	0.525	0.225	34.975	2.675
	11	-2.25467	17.5125	0	2.25	0.05	0	0	0	0	0	0.0375	0.0125	0	0	0	0.0375	0.0125	0	1.1	0	0	0	0.075	0.175	0	0.025	0	0	0.6	14.85	9.2	0.5
	12	-2.0446	0.0375	0	0.2125	0	0	0	0	0	0	0.8125	0.0125	0	0.125	0	0.9375	0	0.0125	0	0	0	0	0.4375	0	0	0.35	0.3625	0	0	49.425	22.0375	0
	13	-	8.9125	4.175	3.9	0.0125	0	0.2625	0	0.325	0.0125	0.25	0.0125	0	0.05	0.0125	0.1375	0	0	0.6875	0.225	0	0.2125	0.1375	0.1	0	0.0125	0.1375	0	0.175	0.0125	0.8125	0.2375
	14	-	0.4625	3.5375	16.4	0.0625	0.4625	0.2625	0.35	0.1	23.025	0.1125	0.15	0	0.0125	0.375	2.6125	9.425	0.05	0.0125	4.2125	5.3875	0.25	1.4875	0.0125	0.0125	0.05	0.0375	0.0125	0.2625	0	0.1125	0
PS.151	1	-0.359534	0	0	0	0.025	0	0	0	0	0.0125	0.0625	0	0	0	0	0	0.025	0	0	0	0	0	5.4625	0	0	0.675	0	0	0.0375	0.4875	0	0
	3	0.115248	0	0	0	0	0	0	0	0	0	0	0	0	0	0	0	0.025	0	0	0	0	0	0.0375	0	0	0	3.525	0	1.125	0	0	0
	4	-0.684277	0	0	0.05	0.0125	0	0	0	0	0	0.0125	0	0	0	0	0	0	0	0	0	0	0	18.4125	0	0	0.25	0.0375	0	0.1	13.775	0	0
	5	-0.345752	0	0	1	0.0125	0	0	0	0	0	0	0.025	0	0	0	0	0	0	0	0	0	0	0.2125	0	0	0.025	0.1375	0	0.0375	55.3875	0	0
	6	0.410816	0.0125	0.2	12.0875	0	0.0625	0	0	0	19.9625	0.475	0.2375	0.0625	0	0	0.0125	2.875	0	0	0.1625	0	0	4.45	0	0.025	1.2375	1.6625	0	0	35.2	0	0
	7	0.966057	0	0	0	0	0	0	0	0	0	5.975	0	0	0	0	0.025	0	0	0	0	0	0	0.25	0	0	0.9625	0	0	0.2	52	0	0
	8	0.738235	9.5	0	3.8875	0	0	0	0	0	0	0.9625	0.0125	0	0	0	0	0.0125	0	0.5875	0.25	0	0	0.8375	0.15	0	0.075	0	0	0.0875	27.2625	1.1875	0
	9	0.898169	4.175	0.9875	9.725	0	0.275	0.05	0	0.3375	9.9	2.0375	0.175	0.3	5.1625	0.2	0.1875	0.075	0	0.3125	2.6375	0	0.125	1.525	0.125	3.75	0.1	2.975	0.0125	0	8.1125	0.3875	0
	10	0.752224	0.1125	0.4125	15.0125	0.0125	0.0875	0.0625	0	0.0125	31.5125	1.75	0.2625	0.2125	0.075	0.0375	1.1625	4.325	0	0.025	0.7	0.1125	0	0.15	0.0125	0.025	0	0.0375	0.0125	0.1	3.525	0.0125	0
	11	1.13962	1.5	0.675	7.75	0	0.4375	0.2	0.475	0.1875	12.9375	0.15	0.0875	0.8375	6.575	0.1125	0	1.775	0	0.025	0.1625	0.0375	0.075	0.3625	0.025	1.9375	0.0125	5.6125	0	0	20.675	0.1375	0
	12	1.03709	1.4375	1.3	0.5	0	0.4	0.0625	1.025	0	0.025	0.3875	0	0.5625	24.2875	0.125	1.4625	3.0625	0	0.0625	0.0375	0.7625	0.25	0.3625	0.05	1.9875	0.0125	14.6375	0	0	0.3125	0.0625	0
	13	0.835562	0.1625	1.95	19.15	0	2.25	1.1625	1.2875	0	2.5875	0.0125	0.225	1.0875	0.2125	0.1625	0.6875	19.8875	0	0.0125	0.1875	1.05	0.2125	0.1625	0	0.0375	0	0.0625	0.0125	0.8375	0.025	0.1875	0.025
	14	0.886782	4.6	4.775	1.4875	0	0.15	0.6375	1.7125	0.7125	2.1625	1.2875	0.0125	2.8	0.15	2.2625	0.6375	2.5375	0	0.1	0.1	0.0625	1.9875	1.225	0.0375	0.0125	0.0125	0.2	0	1.95	2.55	0.025	0
PS.154	1	-0.78974	0	0	0	2.1125	0	0	0	0	0	1.1125	0	0	0	0	0	0	0	0	0	0	0	0.7125	0	0	2.6875	0	0	0	76.525	0	0
	3	0.14779	0	0	0	0	0	0	0	0	0	0	0	0	0	0	0	0	0	0	0	0	0	0	0	0	0	0	0	0.0125	1.8375	0	0
	4	0.191309	0	0	0.025	0.0125	0	0	0	0	0	0	0	0	0	0	0	0	0	0	0	0	0	0.225	0	0	0.0125	0	0	0.475	10.7625	0	0
	5	-1.0696	0	0	8.65	0	0	0	0	0	0	0	0.1375	0	0	0	0	0.0125	0	0	0	0	0	0.1625	0	0	0	0.0125	0	1.55	2.1	8.025	0
	6	0.241485	0	0	13.95	0	0	0	0	0	42.6875	0	0.25	0	0	0	0.4625	0.0375	0	0	0.125	0	0	1.925	0	0	0.1	0	0	0.025	9.85	0.025	0
	7	-1.70133	0	0	0.9875	0	0	0	0	0	0	0	0.0125	0	0	0	0	0	0	0.0125	0	0	0	0	0	0	0.075	0	0	17.8875	0	0	0
	8	-0.37102	0	0	11.1375	0	0	0	0	0	0.5125	2.075	0.15	0	0	0	0.025	4.7875	0	0	0	0	0	5.9125	0	0	0.0375	0	0	0.0375	39.7375	0.05	0
	9	-0.213472	0	4.7375	13.75	0	0	0	0	0	14.2625	0.6875	0.125	0	0	0	0	11.1625	0	0	1.85	1.0375	0.3625	0.9875	0	0	0.0375	0	0.025	1.0375	14.125	0.4125	0.0375
	10	1.08249	18.2625	2.55	3.6375	0	0.875	0.225	0	0.7125	0.0625	0.4625	0.025	0	0	0.0125	0	12.3875	0	1.525	1.8375	1.25	0.025	0.425	0.5625	0	0.0125	0	0	0.025	4.55	0.675	0
	11	0.391509	0.375	0.1875	6.1625	0.0125	0.175	0.0125	0.0125	0.0375	6.3125	0.2125	0.0625	0	0	0.0125	0	8.5125	0	0.0375	0.1	0.0375	0.0125	1.1125	0	0	0.0125	0	0	16.3375	28.875	0.075	0
	12	-	0	0	0	0	0	0	0	0	0	0	0	0	0	0	0	0	0	0	0	0	0	0	0	0	0	0	0	0	0	0	0
	13	-2.39471	19.35	0	1.8375	0	0.0375	0	0	0.0875	0.0125	0.1875	0.0375	0	0	0	0.0125	0.6375	0	1.225	0	0	0	3.525	0.125	0	0.05	0.0125	0	0.3	3.8125	1.6375	0.025
	14	-	0	0	0.025	0	0	0	0	0	0	0	0	0	0	0	0	0	0	0	0	0	0	0	0	0	0	0	0	0	0	0	0
PS.155	1	-1.58776	0	0	0	0.025	0	0	0	0	0.0125	0	0	0	0	0	0	0	0	0	0	0	0	48.05	0	0	0.325	0	0	0.0375	1.1875	0	0
	3	-2.12605	0	0	4.6125	0	0	0	0	0	0	0	0.0875	0	0	0	0	0.0125	0	0	0	0	0	0.05	0	0	0.0125	0	0	10.8125	0.175	0	0
	4	-	-	-	-	-	-	-	-	-	-	-	-	-	-	-	-	-	-	-	-	-	-	-	-	-	-	-	-	-	-	-	-
	5	-3.12523	0	0	26.025	0.175	0	0	0	0	0	0	0.2875	0	0	0	0	0.05	0	0	0	0	0	0.5875	0	0	0.375	0	0	5.5375	40.0375	0	0
	6	-0.586812	0.925	0	5.9875	0	0	0	0	0	0.1125	0.5625	0.0375	0.0375	1.5875	0	0	0.0125	0	0.0875	0	0	0	0.7125	0.0125	0	0.05	0.7375	0	3.8	0	1.1	0
	7	0.815886	16.875	1.2125	4.0375	0	0.075	0	0	2.3625	0	6.025	0.05	1.075	0.025	2.925	0	26.125	0	0.925	0.5625	0	0.4375	0.2625	0.3375	0	0	0.0125	0.0125	0.2875	0.925	0.2625	0
	8	1.15549	8.575	1.0125	6.2125	0	0.425	1.5	1.425	0.375	7.8875	1.1625	0.15	0.7375	0.5875	0.2625	0	25.3625	0	0.475	3.275	2	0.0625	6.55	0.2125	0	0.15	0.2625	0	0.0125	7.45	0.125	0.0125
	9	1.01447	5.8625	2.5	4.0625	0	0.725	2.75	1.025	0.3125	4.5875	0.05	0.0875	0.4375	0.15	0.3875	0.0875	27.7125	0	0.2875	7.9125	1.5625	0.125	0.0125	0.1125	0	0.0125	0.075	0.0375	0	9.5125	5	0
	10	1.23367	0.05	3.7	11.3125	0	1.1875	1.1875	2.5	0.4125	0.2875	0.025	0.1125	0.975	1.05	2.5	0.0625	10.4125	0	0	0.125	0	0.0875	0.4375	0.0125	0	0.0125	0.3875	0	0.0125	0.375	8.425	0.025
	11	0.415587	9.875	0.725	0.2	0	0.525	0.7625	0.275	0.6375	3.7375	0	0	0.2375	3.4625	1.5375	0	5.35	0	0.5125	0.425	0.825	0.1125	0.025	0.3	0	0.0125	1.875	0	0	0.4625	0.075	0
	12	0.846824	5.975	5.3375	0.65	0	1.7125	1.625	2.8625	0.975	0.0125	0.0125	0	0.775	0.9375	4.7	0.0125	17.1375	0	0.5	0	0.7	1.1875	0.45	0.0375	0	0	0.35	0	0	0.5	0.475	0
	13	0.82479	0.0875	1.425	1.525	0	0	2.15	1.2375	0.725	0	0	0	1.4625	0.2	1.9625	0.125	7.1125	0	0.0125	0	0.175	3.275	0.0375	0	0	0	0.15	0	5.65	1.1125	0.0125	0
	14	-	0	0	0	0	0	0	0	0	0	0	0	0	0	0	0	0	0	0	0	0	0	0	0	0	0	0	0	0	0	0	0
PS.158	1	-3.29298	0	0	0.5	0	0	0	0	0	0	0	0.0125	0	0	0	0	0	0	0	0	0	0	0.1625	0	0	0	0	0	0	0.0125	0	0
	3	-2.33556	0	0	0.15	0	0	0	0	0	0	0	0	0	0	0	0	0	0	0	0	0	0	0	0	0	0	0	0	18.175	0.7	0	0
	4	-2.88771	0	0	14.075	0.0125	0	0	0	0	0	0	0.2125	0	0.0125	0	0	0.025	0	0	0	0	0	0.075	0	0	0.45	0.0125	0	3.275	0.0125	0	0
	5	-3.62056	0	0	10.2	0	0	0	0	0	0	0	0.1	0	0	0	0	0.025	0	0	0	0.0125	0	9.45	0	0	1.6	0	0	0.45	0	0	0
	6	-0.390859	0	0.7875	5.075	0	0	0	0	0	40.25	2	0.075	0.025	0.025	0	9.575	0.0125	0	0	0.675	0	0	2.7875	0	0	0.05	0.025	0	0.05	0.4875	0	0
	7	-0.325407	0.0625	2.7	4.8	0	0	0	0	0	0.05	5.2625	0.0875	3.35	6.2875	0	0	0	0.025	0.0125	1.0375	0	0	0.9	0	0	0.2625	15.5875	0	0.0375	14.775	0.2375	0
	8	-0.00533461	3.55	2.65	8.25	0	0	0	0	0.0625	12.8625	0.9625	0.1375	1.2125	0.225	0	0.65	0.0375	0	0.225	1.475	0	0	9.1625	0.05	0	0.15	0.3	0.0125	0	28.1375	0.4625	0
	9	-1.65591	5.9375	0	1.4	0	0	0	0	0	0.3125	3.1625	0	1.0125	10.95	0	0	0.05	0	0.2875	0.325	0	0	0.65	0.1625	1.0375	0.0875	22.0875	0	0.0125	0.075	3.9375	0
	10	-0.589249	11.1625	3.6375	4.9375	0	0	0	0	0	3.95	0.3125	0.0625	4.5	2.15	0	2.6	6.9875	0	0.7125	1.25	0	0	4.7125	0.2125	7.95	0.375	3.1125	0	0.0625	0.2	1.725	0
	11	-	-	-	-	-	-	-	-	-	-	-	-	-	-	-	-	-	-	-	-	-	-	-	-	-	-	-	-	-	-	-	-
	12	-1.00046	0.9	0.2625	1.75	0	0.2625	0.325	0.1125	0.2	5.0625	0.05	0.025	0.2375	18.5375	0	0	3.6125	0	0.1125	0	0	0.2125	3	0.05	3.0375	0	17.825	0	0	1.1875	0.0375	0
	13	0.314299	3.0375	1.8625	1.0625	0	0.275	0.1625	0.025	0.475	4.575	1.35	0	0	12.675	0	0.0625	0.9125	0	0.0375	0.0875	0	0.2875	12.1875	1.2875	1.9375	0.2	9.0125	0	0	0.0125	0.05	0.0125
	14	-	0.475	1.55	12.65	0	0.0625	0.425	0.5625	0.3125	12.85	0.5375	0.15	0	1.1125	0	0	3.5	0	0.0375	0.7	0	1.1375	36.8625	0.05	1.1375	0.0125	1.0875	0	3.2375	0.0125	0	0
PS.160	1	-	-	-	-	-	-	-	-	-	-	-	-	-	-	-	-	-	-	-	-	-	-	-	-	-	-	-	-	-	-	-	-
	3	-1.73032	0	0	0	0	0	0	0	0	0	0	0	0	0.0125	0	0	0	0	0	0	0	0	0.0875	0	0	0.1125	0.05	0	6.75	1.15	0	0
	4	-1.43719	0	0	41.05	0	0	0	0	0	0	0.475	0.575	0	4.75	0	0	0.05	0	0	0	0	0	0.025	0	0	0	32.175	0.0125	0.875	0	0	0
	5	-1.76147	0	0	21.2375	0	0	0	0	0	0	0.0125	0.4125	0	0	0	0	0.1	0.025	0	0	0	0	0.6625	0	0	0.025	0	0.025	0.0625	42.1125	0	0
	6	1.04843	6.6375	5.1875	2.2125	0	0.5	0.15	0	2.5	0.3375	2.525	0.025	0.05	2.4625	0.3375	0.0625	22.675	0	0.4625	0.025	0.05	0.0125	1.35	0.1125	0	0	19.2375	0	0	7.05	0.2	0
	7	-0.415658	29.95	9.775	20.9125	0	2.1	1.1625	0	0	0	9.55	0.2125	0	0	0	0	0.025	0	1.8875	0	0	1.3625	1.1375	0.575	0	0.0125	0	0	0.175	0.6	3.625	0.075
	8	0.3345	9.2125	1.975	1.725	0	0.3375	0.25	0	0.8	0.0875	0.7	0.025	0	0	0	0.0375	0.925	0	0.525	0.0125	3.05	0.1625	0.6875	0.2125	0	0	0	0	0	1.0125	1.025	0
	9	-1.01368	12.5	0.0125	9.9875	0	0.4	0.5625	0	0.65	3.1875	0.15	0.15	0	0	0	0.0125	2.2875	0	0.8375	2.025	0	1.5	0.125	0.25	0	0	0	0.0625	0	0.1625	0.525	0.025
	10	0.303644	1.4875	3.7625	16.2375	0	1.0375	1.05	0.025	0.75	14.8	0.3125	0.1875	0.0125	0	0	0.0125	7.4875	0	0.1125	5.025	1.7375	0.6875	3.9875	0.025	0	0.0125	0.0125	0.0125	0	0.4375	0.3125	0
	11	-1.22365	8.3375	0.025	21.9375	0	0.35	1.35	0	1.0625	3.8375	0.1125	0.175	0	0	0	0.025	1.325	0	0.525	3.525	0.0875	0.3625	0.025	0.05	0	0.0125	0.0125	0.0125	0.025	0.0125	1.3	0
	12	-	0	0.025	7.6625	0	0	0.5625	0.35	0	1.85	6.05	0.0875	0	11.4375	0	0	41.3875	0	0	0.0625	0.1	0	3.9875	0	0	0.025	10.6375	0	0	1.6875	0.45	0
	13	-	5.35	2.3375	12.475	0	1.575	0.9625	0	1.1125	5.475	0.5625	0.1125	0.7625	10.275	0.075	0.025	11.8625	0	0.6875	1.875	3.275	0.1125	0.8125	0.075	2.5625	0	9.7	0	0.275	0	0.15	0.0625
	14	-	0	0	68.475	0	0	0	0	0	0.0375	0	0.6	0	0	0.0125	0	8.1625	0.05	0	0	0	0	1.0875	0	0	0.0625	0	0	11.225	0	0	0
PS.163	1	-	-	-	-	-	-	-	-	-	-	-	-	-	-	-	-	-	-	-	-	-	-	-	-	-	-	-	-	-	-	-	-
	3	-0.535516	0	0	0.3625	0	0	0	0	0	0	0	0.0125	0	0	0	0	0.025	0	0	0	0	0	0.0375	0	0	0.0625	0	0	1.3	0.0125	0	0
	4	-0.768284	0	0	0.7	0	0	0	0	0	0	0	0.0125	0	0	0	0	0.2125	0	0	0	0	0	25.0125	0	0	0.2625	0	0	0.0125	27.9	0	0
	5	-0.308406	0.05	0	5.4125	0	0	0	0	0	0.0375	0.075	0.0625	0	0.6	0	0	27.5125	0	0	0.0875	0	0	26.7625	0	0.025	0.0625	0.75	0	0.0125	0.0625	0	0
	6	-0.939708	0	0	6.9375	0	0	0	0	0	0	0	0.1375	0	0	0	0	31.075	0	0	1.0625	0	0	1.65	0	0	0.2	0	0	1.075	50.1125	2.0625	0
	7	-1.81648	0	0	4.5375	0	0	0	0	0	0.025	0	0.075	0	0	0	0	0.1625	0	0	2.35	0	0	2.45	0	0	0.05	0.0125	0	0.3125	8	11.3	0
	8	-0.238744	0	0	13.0625	0	0	0	0	0	0	0.85	0.325	0	0	0	0.1	0.1125	0	0	5.775	0	0	21.775	0	0	2.0875	0	0	1.0375	0.325	8.9	0
	9	-2.16197	0	0	5.725	0	0	0	0	0	0	0	0.1	0	0	0	0	39.55	0	0	0.4	0	0	39.1375	0	0.0125	0.7625	0	0	0.2375	4.125	0	0
	10	-1.50499	0	0	1.4375	0.0125	0	0	0	0	0	1.075	0	0	0.0125	0	0	6.075	0	0	1.6375	0	0	3.9	0	0	0.0625	0	0	0.7875	0.8875	37.4375	0
	11	-2.39185	0	0	1.2125	0	0	0	0	0	0	0.1625	0	0	0	0	0	4.625	0	0	2.15	0	0	6.4125	0	0	0.075	0	0	0.35	37.7	23.225	0
	12	-0.388958	0.3875	0	1.0625	0	0	0	0	0	0	0.225	0	0	0	0	0	0.0125	0	0	0.1	0	0	3.325	0	0	0.0125	0	0	0.15	24.875	26.5375	0
	13	-4.21347	0	0.025	44.525	0	0	0	0	0	0	0	0.35	0	0	0	0.6875	0.025	0.025	0	0.2375	0	0	1.4625	0	0	0.05	0	0	0.15	48.825	0	0
	14	-3.60357	0	1.1875	31.975	0	0.0125	0	0	0	0	0.0125	0.3125	0	0	0.0125	0	0.025	0	0	1.7125	0	0	1.5625	0	0	0.0625	0	0	0.55	8.1375	1.3625	0
PS.166	1	-0.457719	0	0	0.15	0.025	0	0	0	0	0	0.0125	0.0125	0	0	0	0	0	0	0	0	0	0	37.55	0	0	4.0375	0	0	1.1	0.0125	0	0
	3	-0.758938	0	0	2.1375	0	0	0	0	0	0	0	0.025	0	0	0	0	0.0125	0	0	0	0	0	0	0	0	0	0	0	3.125	0.175	0	0
	4	-	-	-	-	-	-	-	-	-	-	-	-	-	-	-	-	-	-	-	-	-	-	-	-	-	-	-	-	-	-	-	-
	5	-1.29533	0	0	89.175	0.1125	0	0	0	0	0	0	1.05	0	0	0	0	0.2125	0	0	0	0	0	1.15	0	0	0.225	0	0	1.3625	0	0	0
	6	0.230639	0	0.0125	2.2125	0	0	0	0	0	5.8125	0.425	0.0125	0	3.175	0	0	0.025	0	0	0.15	0	0	0.1875	0	1.6125	0.0625	6.225	0	0.075	0	7.15	0
	7	-0.615526	0	0	35.2625	0	0	0	0	0	0	0	0.575	0	0.0125	0	0	0.0625	0	0	0	0	0	9.375	0	0	0.5375	0	0	30.9375	0	0	0
	8	0.508558	0.0125	4.7875	0.5625	0.0625	0	1.4	0	0	0.0625	0	0	0	0	0	0	19.15	0	0	0.05	0	0.05	12.25	0	0	0.4125	0	0	0.1	10.3125	12.3125	0
	9	-0.0776283	0	14.125	6.7625	0	0	0.5125	0	0.0125	0.0125	0	0.0625	0.125	0.0125	0	0	12.125	0	0	0	0	0.225	7.8625	0	0	0.075	0	0	3.7375	27.1125	1.05	0
	10	1.23444	4.5	5.15	0.225	0.0125	0.6875	0.5375	0	1.1625	0	0.0375	0	0.6625	1.8	0	0	2.0125	0	0.35	0	0.0125	1.0375	0.5	0.025	1.6125	0.0625	7.425	0	0	0.325	1.5125	0
	11	0.784694	11.775	10.7125	5.525	0.0625	1.175	1.625	0	0.9125	0	4.2625	0.05	1.425	0.05	0	0	12.2875	0	0.8	0.275	1.1375	0.75	19.925	0.1	1.9875	0.4625	0.225	0	0	0.4875	3.6625	0
	12	0.957832	7.775	2.325	1.5625	0.0375	0.5	1.25	0	1.7125	0.0125	0.3875	0.0125	0.5375	1.4625	2.3	0	2.2625	0	0.65	0.1125	0.175	0.7375	8.1625	0.1125	6.475	0.1	3.275	0	0.8875	2.775	0.1125	0
	13	-	-	-	-	-	-	-	-	-	-	-	-	-	-	-	-	-	-	-	-	-	-	-	-	-	-	-	-	-	-	-	-
	14	-0.562368	11.925	2.3125	0.7875	0	0	0.375	0	0	0.15	0.1125	0.0125	0	6.6125	0	0	0.475	0	0.7625	0	0	0.0625	6.275	0.1	5.1	0.0625	6.4875	0	1.7875	1.9	1.825	0
PS.170	1	-2.20457	0	0.025	48.85	0.025	0	0	0	0	3.675	0.2125	0.6375	0	0.025	0	0	10.1	0.125	0.025	0.0375	0	0	6.125	0	0	4.8875	0.1125	0.0125	0.05	0.0375	0.0125	0
	3	-1.88689	0	0	66.3	0.0125	0	0	0	0	0	0	0.9875	0	1.825	0	0	0.125	0	0	0	0	0	0.0375	0	0	0.0375	1.5	0.0125	5.9125	0.125	0	0
	4	-	-	-	-	-	-	-	-	-	-	-	-	-	-	-	-	-	-	-	-	-	-	-	-	-	-	-	-	-	-	-	-
	5	-1.19415	3.6875	0	7.5625	0.05	0	0	0	0	0	0	0.1125	0	0.0125	0	0.025	46.6375	0	0.225	0	0	0	4.125	0.1375	0.025	0.1125	0	0	4.7375	2.7875	0.0375	0
	6	0.887965	8.2375	1.7625	6.0375	0	0.8	0.325	0.05	0.4	4.4875	0	0.0875	0.375	7.725	3.8	0	4.3375	0	0.4375	0.7375	0.0125	0.0125	0.075	0.175	4.225	0	7.1625	0.0125	1.3125	21.75	0.4625	0
	7	-2.51842	0.4	0.05	75.45	0	0.4125	0.0875	0	0	0	1.9375	0.9625	0	0.5875	0	0	0.85	0.0125	0.025	0.2125	0	0.0125	3.075	0	0	0.175	0.3125	0	0.0875	6.6875	0.4375	0
	8	-2.32198	0.1625	0	28.6125	0	0.0375	0	0	0	39.0375	0.025	0.5	0	0.2375	0	0	0.15	0	0.0125	0.55	0	0	0.9375	0	0	0	0.2875	0	0.0125	24.6875	0.025	0
	9	0.889785	6.675	1.775	0.325	0	0.7875	0.1375	0.025	0.325	2.85	0.0875	0	0	7.1875	1.0375	0	4.025	0.0125	0.4	0.5625	1.225	0.0875	0.45	3.575	4.5875	0.0125	17.65	0	0	7.65	0.15	0
	10	-0.197733	1.4375	1.275	0.025	0	0.075	0.1125	0.075	0.1	0.1125	0.175	0	0.3	0.0375	0.3875	0	1.15	0.0125	0.025	0	0.6	0.0875	0.125	0.1625	0.3125	0	0.15	0	4.8	59.6125	0	0
	11	0.102641	3.6875	2.925	0.0625	0	0.8375	0.075	0.0375	0.275	0.325	0.8875	0	1.8125	13.9	1.85	0	0.3375	0.0125	0.1	0	0.1125	0	0.1625	0.15	3.7375	0.0125	18.0125	0	0.0125	5.2625	0.025	0
	12	-	6.3	1.6	0	0	0.3875	0.075	0.1	0.45	0	1.0125	0	0.075	11.7375	1.5375	0.0125	0.0375	0	0.05	0	0.2	0.0125	0.1125	0.1375	2.8625	0.0125	11.7875	0	0.0125	4.2875	0.05	0
	13	-	4.8	0.9875	0	0	0.4625	0.1375	0	0.2625	0	1.6625	0	0	1.825	0.225	0.25	0.025	0.0625	0.2875	0	0.025	0.0125	4.025	0.025	0.2	0.0875	3.3625	0	0.4125	10.55	0.0125	0
	14	-	3.6375	1.8	0	0	0.4	0.15	0.0125	0.425	0.0125	0.025	0	0	0.075	0.625	0.2875	0	0.0125	0.025	0	0.15	0.05	0.1	0.0375	1.25	0	0.0875	0	28.2	3.25	0.05	0
PS.173	1	0.224375	0	0	0.7125	0.125	0	0	0	0	0.0125	0	0	0	0	0	0	0	0	0	0	0	0	0.475	0	0	0.625	0	0	0	84.4375	0	0
	3	-1.14273	0	0	12.0375	0	0	0	0	0	0	0	0.0875	0	0.0125	0	0	0.025	0	0	0	0	0	0.225	0	0	0	0	0	0	0.025	0	0
	4	-0.646518	0	0	11.3	0	0	0	0	0	0	0	0.2125	0.0125	0	0	0	0	0	0	0	0	0	0.675	0	0	0.025	0	0	0.4625	0.1875	0	0
	5	-0.571275	0	0	48.5375	0	0	0	0	0	0	0	0.6125	0	0	0	0	0.075	0	0	0	0	0	0.925	0	0	0	0	0	0.375	0.0125	0	0
	6	0.616847	2.6125	0	40.425	0	0	0	0	0	0.125	0	0.8125	0	0.0125	0	0	0.6625	0	0.425	45.9625	0	0	0.9875	0.05	0	0.175	0.025	0.275	2	0	0.05	0
	7	-0.0956852	0.0375	0	82.525	0	0	0	0	0	0.4	0.0125	1.2125	0	0.2875	0	0	0.225	0	0.0375	3.5125	0	0	1.15	0	0	0.2625	0.4625	0.025	0.35	0	0.075	0
	8	-0.180763	5.9875	0.0125	24.1	0	0	0.525	0	0	0.5875	0.0125	0.375	0	0.0375	0	0	0.2	0	0.7	11.175	0	0	1.65	0.1	0	0.325	0.125	0.025	0.6125	0.0375	0.4875	0
	9	0.236263	0.7375	0.2125	61.3	0	0	0.1	0	0	0.1625	0.0625	0.825	0	1.3	0.0125	0	0.3375	0	0.1	5.425	0.525	0	1.1625	0.0375	0	0.475	3.95	0.075	0.1125	0.0875	0.0625	0
	10	-1.45449	0	0	61.825	0.025	0	0	0	0	2.3125	0.1	0.95	0	0	0	0	0.15	0	0	2.175	0	0	18.65	0	0	1.2	0	0.075	0.0125	0.3625	0.0125	0
	11	0.642049	5.375	1.8625	36.225	0	0.775	0.8125	0	0.725	8.275	0.0125	0.2875	0	3.1625	0.425	0	0.05	0	0.55	3.45	0.45	0	1.3375	0.05	2.0875	0.1125	5.925	0.0125	0.325	0.525	0.075	0
	12	0.639027	2.725	1.725	23.0875	0	0.4375	0.1625	0.0125	0.1625	7.0625	0.1375	0.1625	0.1	6.4625	0.0375	0	0.0625	0	0.1375	0.875	0.275	0.0625	0.875	0.025	4.5625	0.0875	21.7	0	0	0.0375	0.0125	0
	13	-1.31855	0	0.075	35.0125	0	0.1875	0.1375	0	0	13.65	1.525	0.45	0	3.175	0	0	5.375	0.0125	0	3.4	0	0	9.9125	0	1.5875	1.0875	4.25	0	0	0.4875	0.0125	0
	14	0.607341	25.8625	4.6	6.35	0	0.8	0.25	0.725	0.2375	1.875	0.275	0.05	0.325	0.775	0.9625	0	10.675	0	0.2	1.425	0.575	0.05	0.4875	0.2625	0.075	0.05	1.175	0	1.6875	0.075	0.1125	0
(B) Summary of shotgun sequencing dataset.
Cohort	PID	Sample ID	Age (months)	Index 1	Index 2	Number of reads
Healthy	BG1C0462	BG1C0462.m0.23	0.23	TAGGCATG	CCGTCATC	11797419
		BG1C0462.m0.99	0.99	AGGCAGAA	TCATTACA	12101205
		BG1C0462.m1.94	1.94	CAGAGAGG	TATGCAGT	12675573
		BG1C0462.m2.96	2.96	GATCATTC	CTCCTTAC	14025800
		BG1C0462.m3.94	3.94	TCCTGAGC	GGAGTTCC	12432170
		BG1C0462.m4.96	4.96	GGACTCCT	TTGCATGT	12110539
		BG1C0462.m5.95	5.95	TAGGCATG	AACGATGC	11634252
		BG1C0462.m7	7	ATTGTAAT	CTCCTTAC	12531670
		BG1C0462.m7.95	7.95	ACCGATCG	GCGATCTA	11988906
		BG1C0462.m11.07	11.07	AAGAGGCA	GTCTGAGG	12037724
		BG1C0462.m11.96	11.96	AGGCAGAA	GAGTAGCC	12167653
		BG1C0462.m12.98	12.98	CAGAGAGG	ACCTAGTA	12350739
		BG1C0462.m13.93	13.93	TAAGGCGA	GTCTGAGG	11832516
		BG1C0462.m14.98	14.98	CTCTCTAC	AATCTCTC	12037731
		BG1C0462.m16.98	16.98	TAGGCATG	TGGCGGTC	12204667
		BG1C0462.m18.07	18.07	GATCATTC	CGTAAGGA	11720791
		BG1C0462.m18.96	18.96	CGTACTAG	GAGTAGCC	11911278
		BG1C0462.m19.97	19.97	ACCGATCG	CTCCTTAC	12214884
		BG1C0462.m23.03	23.03	TCCTGAGC	CATGGCCA	12615695
		BG1C0462.m24.01	24.01	GGACTCCT	TCAATGAC	11422518
	BG1C0463	BG1C0463.m0.23	0.23	CAGAGAGG	CCATCTTA	12332246
		BG1C0463.m0.95	0.95	AGGCAGAA	CAGTTTCA	11848987
		BG1C0463.m1.94	1.94	CGTACTAG	TTAACCGA	12822382
		BG1C0463.m2.99	2.99	ATTGTAAT	GCGATCTA	12609087
		BG1C0463.m3.94	3.94	CTCTCTAC	GTCAACCT	11597413
		BG1C0463.m4.96	4.96	TAGGCATG	CCGGTACG	12004694
		BG1C0463.m5.98	5.98	GGACTCCT	GAGTAGCC	11894042
		BG1C0463.m6.96	6.96	CGTACTAG	TACTCCTT	11804455
		BG1C0463.m7.95	7.95	AGGCAGAA	AGGCTTAG	12920805
		BG1C0463.m10.94	10.94	TAAGGCGA	AACCGTGA	14336541
		BG1C0463.m11.96	11.96	TAAGGCGA	CCGTCATC	13972835
		BG1C0463.m12.98	12.98	GTAGAGGA	GTCTGAGG	11499942
		BG1C0463.m14.98	14.98	TAGGCATG	TATGCAGT	12226798
		BG1C0463.m17.15	17.15	TCCTGAGC	ACCTAGTA	11637250
		BG1C0463.m18	18	CGTACTAG	GGCGCGAT	11423119
		BG1C0463.m19.97	19.97	CGAGGCTG	AGGCTTAG	12300310
		BG1C0463.m23.19	23.19	AAGAGGCA	AGAGGATA	11566256
		BG1C0463.m23.95	23.95	CGTACTAG	CCGTCATC	11443316
	BG1C0466	BG1C0466.m1.05	1.05	CGTACTAG	AATCTCTC	11826073
		BG1C0466.m2.14	2.14	TAAGGCGA	CCACGCGT	12690365
		BG1C0466.m2.96	2.96	AGGCAGAA	AACGATGC	11642724
		BG1C0466.m3.94	3.94	ATTGTAAT	CGTAAGGA	12879452
		BG1C0466.m5.06	5.06	CTCTCTAC	TGGCGGTC	11696063
		BG1C0466.m5.95	5.95	CAGAGAGG	ATAGAGAG	11905750
		BG1C0466.m6.96	6.96	GATCATTC	GTCTGAGG	11648129
		BG1C0466.m8.15	8.15	ATTGTAAT	GTCTGAGG	11414433
		BG1C0466.m9.95	9.95	GTAGAGGA	TACTCCTT	12155149
		BG1C0466.m10.94	10.94	TAAGGCGA	TGTGATTG	14243431
		BG1C0466.m11.96	11.96	GTAGAGGA	TATGCAGT	13007737
		BG1C0466.m12.98	12.98	AAGAGGCA	AGGCTTAG	12592031
		BG1C0466.m13.9	13.9	TCCTGAGC	CTCCTTAC	12569283
		BG1C0466.m14.95	14.95	GCTACGCT	GCGATCTA	12309199
		BG1C0466.m16.98	16.98	AGGCAGAA	CTGACGTG	11562294
		BG1C0466.m17.9	17.9	ATTGTAAT	GAGTAGCC	11667931
		BG1C0466.m20.04	20.04	CAGAGAGG	TTGCATGT	12047046
		BG1C0466.m20.93	20.93	CAGAGAGG	GTCTGAGG	13126425
		BG1C0466.m23	23	TAAGGCGA	TACTCCTT	11769333
		BG1C0466.m23.98	23.98	CAGAGAGG	GAGTAGCC	12333431
	BG1C0468	BG1C0468.m0.2	0.2	GCTACGCT	TACTCCTT	12960215
		BG1C0468.m0.95	0.95	CGAGGCTG	CGTAAGGA	12082044
		BG1C0468.m1.97	1.97	TCCTGAGC	GTCAACCT	11854367
		BG1C0468.m2.92	2.92	CAGAGAGG	CGTAAGGA	11602444
		BG1C0468.m4.01	4.01	AGGCAGAA	CGTAAGGA	11823794
		BG1C0468.m4.93	4.93	CGTACTAG	TAACCGCG	13042202
		BG1C0468.m5.91	5.91	AGGCAGAA	CCATCTTA	12689597
		BG1C0468.m6.93	6.93	AAGAGGCA	GAGTAGCC	11477296
		BG1C0468.m7.95	7.95	TCCTGAGC	AGGCTTAG	13190057
		BG1C0468.m10.02	10.02	AGGCAGAA	AATCTCTC	12044996
		BG1C0468.m11.96	11.96	TAGGCATG	ATAGAGAG	12063043
		BG1C0468.m12.98	12.98	TAAGGCGA	CATGGCCA	12183012
		BG1C0468.m13.93	13.93	TAGGCATG	GGCGCGAT	11798379
		BG1C0468.m16	16	GGACTCCT	GTCAACCT	12294416
		BG1C0468.m16.95	16.95	CGTACTAG	CATGGCCA	12841968
		BG1C0468.m17.94	17.94	GTAGAGGA	CGTAAGGA	12295171
		BG1C0468.m18.86	18.86	CAGAGAGG	GTCAACCT	12313738
		BG1C0468.m20.01	20.01	TAGGCATG	ATGTCAAT	11767144
		BG1C0468.m20.96	20.96	GGACTCCT	AACCGTGA	12194258
		BG1C0468.m22.01	22.01	TAGGCATG	CTCCTTAC	11994676
		BG1C0468.m22.96	22.96	TAAGGCGA	TGGCGGTC	12892572
		BG1C0468.m23.95	23.95	TAGGCATG	TCATTACA	11829974
	BG1C0473	BG1C0473.m0.95	0.95	GGACTCCT	GCGATCTA	12379089
		BG1C0473.m1.91	1.91	TAAGGCGA	AACGATGC	11878187
		BG1C0473.m2.99	2.99	TAGGCATG	CCATCTTA	12247088
		BG1C0473.m4.96	4.96	CGAGGCTG	TCTACTCT	11185186
		BG1C0473.m8.94	8.94	AGGCAGAA	GGAGTTCC	11430538
		BG1C0473.m10.02	10.02	GGACTCCT	GTCTGAGG	11994122
		BG1C0473.m11.01	11.01	AGGCAGAA	TTAACCGA	11969812
		BG1C0473.m11.96	11.96	GGACTCCT	CGTAAGGA	11899551
		BG1C0473.m13.01	13.01	AAGAGGCA	GCGATCTA	11836190
	Bgsng8024	Bgsng8024.m7	7	CTCTCTAC	CCGGTACG	12144774
		Bgsng8024.m8	8	CAGAGAGG	CATGGCCA	11740415
		Bgsng8024.m13	13	AAGAGGCA	CGTAAGGA	11809877
	Bgsng8031	Bgsng8031.m7	7	TAGGCATG	GGAGTTCC	12015383
	Bgsng8033	Bgsng8033.m5	5	TAAGGCGA	ATGTCAAT	12276430
		Bgsng8033.m6	6	CTCTCTAC	TCATTACA	12672558
		Bgsng8033.m11	11	GCTACGCT	TCTACTCT	12055287
		Bgsng8033.m12	12	GCTACGCT	AGAGGATA	12949821
		Bgsng8033.m17	17	GGACTCCT	CTCCTTAC	11835017
		Bgsng8033.m18	18	TCCTGAGC	TGGCGGTC	12309023
		Bgsng8033.m35	35	TCCTGAGC	AATCTCTC	12342456
		Bgsng8033.m36	36	CAGAGAGG	GGCGCGAT	12926702
	Bgsng8048	Bgsng8048.m6	6	CCGTTATT	TATGCAGT	12486424
		Bgsng8048.m7	7	TCCTGAGC	CCGTCATC	11421278
		Bgsng8048.m12	12	TAAGGCGA	GAGTAGCC	10834771
		Bgsng8048.m24	24	AGGCAGAA	CTCCTTAC	11803388
		Bgsng8048.m36	36	GTAGAGGA	ATAGAGAG	12371907
	Bgsng8061	Bgsng8061.m12	12	GTAGAGGA	AGAGGATA	12205529
		Bgsng8061.m18	18	GCTACGCT	CTCCTTAC	12133737
		Bgsng8061.m23	23	CAGAGAGG	CCGGTACG	12532453
		Bgsng8061.m24	24	AGGCAGAA	CCGTCATC	12179764
		Bgsng8061.m35	35	GGACTCCT	TGGCGGTC	11759314
	Bgsng8064	Bgsng8064.m1	0.19713	GCTACGCT	CGTAAGGA	11898769
		Bgsng8064.m2	1.34705	TAAGGCGA	TTGCATGT	13049761
		Bgsng8064.m3	2.26699	CGTACTAG	CGTCTATA	12931157
		Bgsng8064.m4	2.95695	TCCTGAGC	TCATTACA	12228238
		Bgsng8064.m5	3.97545	TAGGCATG	GAATTCAG	11825219
		Bgsng8064.m6	5.09252	TCCTGAGC	AACGATGC	12619287
		Bgsng8064.m7	6.04531	GGACTCCT	GAATTCAG	11337629
		Bgsng8064.m8	7.06382	TAGGCATG	GCGATCTA	11492977
		Bgsng8064.m9	8.04947	CTCTCTAC	AACCGTGA	12134601
		Bgsng8064.m10	9.19939	GGACTCCT	AGAGGATA	12494337
		Bgsng8064.m11	10.0536	CTCTCTAC	GGCGCGAT	10375230
		Bgsng8064.m12	10.9736	TAAGGCGA	GAATTCAG	11432554
		Bgsng8064.m13	12.1235	TAAGGCGA	CCGGTACG	12303437
		Bgsng8064.m14	13.142	CCGTTATT	GCGATCTA	12217286
		Bgsng8064.m15	13.9962	TCCTGAGC	CGTCTATA	12835637
		Bgsng8064.m16	14.9819	ACCGATCG	TATGCAGT	12021302
		Bgsng8064.m17	16.1646	CGAGGCTG	GTCTGAGG	2598379
		Bgsng8064.m18	16.986	CAGAGAGG	TGGCGGTC	12560777
		Bgsng8064.m19	17.9388	TAAGGCGA	GTCAACCT	12823485
		Bgsng8064.m20	19.0559	CGTACTAG	AACGATGC	12187878
		Bgsng8064.m21	20.0744	CGTACTAG	TCATTACA	13317391
		Bgsng8064.m22	20.9615	ATTGTAAT	AGAGGATA	12812479
		Bgsng8064.m23	22.1442	AGGCAGAA	TTGCATGT	11633200
		Bgsng8064.m24	22.9656	TAGGCATG	AGAGGATA	12217656
		Bgsng8064.m25	25	TCCTGAGC	GTCTGAGG	11569996
		Bgsng8064.m26	26	CAGAGAGG	AGAGGATA	12270012
		Bgsng8064.m27	27	CAGAGAGG	TACTCCTT	12401826
		Bgsng8064.m28	28	CTCTCTAC	CATGGCCA	11974889
		Bgsng8064.m29	29	CTCTCTAC	CTCCTTAC	11548622
		Bgsng8064.m30	30	AGGCAGAA	AACCGTGA	12167151
	Bgsng8119	Bgsng8119.m19	19	AGGCAGAA	GTCAACCT	11631197
		Bgsng8119.m24	24	CTCTCTAC	CGTAAGGA	10643071
		Bgsng8119.m25	25	GGACTCCT	AATCTCTC	12400885
	Bgsng8153	Bgsng8153.m6	6	TCCTGAGC	CCGGTACG	12061438
		Bgsng8153.m18	18	AAGAGGCA	TCTACTCT	11706291
		Bgsng8153.m19	19	ACCGATCG	CGTAAGGA	11336311
		Bgsng8153.m25	25	AAGAGGCA	TACTCCTT	13263241
		Bgsng8153.m36	36	TAGGCATG	TGTGATTG	13034640
	Bgsng8157	Bgsng8157.m19	19	CGTACTAG	CGTAAGGA	12530485
		Bgsng8157.m25	25	GGACTCCT	ACCTAGTA	12143466
		Bgsng8157.m36	36	CGTACTAG	GCGATCTA	13923252
	Bgsng8161	Bgsng8161.m19	19	CAGAGAGG	GCGATCTA	12163661
		Bgsng8161.m36	36	CGTACTAG	ATAGAGAG	12672185
	Bgsng8169	Bgsng8169.m1	0.19713	CGTACTAG	AACCGTGA	12266258
		Bgsng8169.m3	2.95695	CGTACTAG	TGGCGGTC	12713837
		Bgsng8169.m5	5.58534	TCCTGAGC	ATAGAGAG	12441930
		Bgsng8169.m6	7.22809	TCCTGAGC	TCAATGAC	12824860
		Bgsng8169.m7	8.11518	CAGAGAGG	CTCCTTAC	12126456
		Bgsng8169.m8	8.83799	AGGCAGAA	TCTACTCT	11548364
		Bgsng8169.m9	9.46223	GTAGAGGA	GAGTAGCC	10747444
		Bgsng8169.m10	10.1522	AGGCAGAA	TCAATGAC	11915175
		Bgsng8169.m11	11.2693	TCCTGAGC	GAGTAGCC	11290450
		Bgsng8169.m12	12.0578	TAAGGCGA	AGTTGGCT	11572744
		Bgsng8169.m13	13.7991	GGACTCCT	GGAGTTCC	11989478
		Bgsng8169.m14	14.4562	TAAGGCGA	TAACCGCG	12444641
		Bgsng8169.m15	15.2118	CCGTTATT	CTCCTTAC	12134102
		Bgsng8169.m16	16.1318	CTCTCTAC	ATGTCAAT	12368475
		Bgsng8169.m17	17.3474	AGGCAGAA	CCGGTACG	11863481
		Bgsng8169.m18	18.2345	ACCGATCG	TACTCCTT	12425645
		Bgsng8169.m19	19.0887	GATCATTC	AGAGGATA	12090404
		Bgsng8169.m20	20.0744	CTCTCTAC	GCGATCTA	12026269
		Bgsng8169.m21	21.4543	CTCTCTAC	TACTCCTT	11311043
		Bgsng8169.m22	22.1442	GGACTCCT	ATAGAGAG	11908764
		Bgsng8169.m23	23.097	GGACTCCT	CCATCTTA	12659411
		Bgsng8169.m24	24.2141	TAAGGCGA	CGTAAGGA	13307141
		Bgsng8169.m25	25	TAAGGCGA	GGCGCGAT	10606078
		Bgsng8169.m26	26	GATCATTC	TACTCCTT	12629865
		Bgsng8169.m27	27	CGTACTAG	TATGCAGT	12838531
		Bgsng8169.m28	28	TAAGGCGA	ATAGAGAG	12078583
		Bgsng8169.m29	29	GCTACGCT	GTCTGAGG	11831782
		Bgsng8169.m30	30	CGTACTAG	GTCTGAGG	12168631
	Bgsng8178	Bgsng8178.m25	25	CGTACTAG	TCAATGAC	12311972
		Bgsng8178.m36	36	CAGAGAGG	GGAGTTCC	13836184
	Bgsng8224	Bgsng8224.m13	13	TAAGGCGA	ACCTAGTA	12490748
		Bgsng8224.m19	19	AAGAGGCA	TATGCAGT	11629932
	Bgsng8233	Bgsng8233.m18	18	AGGCAGAA	TACTCCTT	12279919
	Bgsng8234	Bgsng8234.m8	8	CGAGGCTG	ATAGAGAG	12465314
		Bgsng8234.m25	25	CGTACTAG	CTCCTTAC	12781975
	Bgsng8241	Bgsng8241.m17	17	CTCTCTAC	GGAGTTCC	12068467
		Bgsng8241.m24	24	TAAGGCGA	AATCTCTC	12882364
	Bgsng8248	Bgsng8248.m19	19	CTCTCTAC	GTCTGAGG	11898525
		Bgsng8248.m24	24	TAGGCATG	AACCGTGA	11706681
	Bgsng8260	Bgsng8260.m12	12	CTCTCTAC	CCGTCATC	11309421
		Bgsng8260.m18	18	TAAGGCGA	CGTCTATA	11967565
	Bgsng8267	Bgsng8267.m24	24	TAAGGCGA	CTCCTTAC	11337892
		Bgsng8267.m36	36	GTAGAGGA	TCTACTCT	12271600
	Bgsng8270	Bgsng8270.m24	24	TAGGCATG	TACTCCTT	12065888
	Bgsng8303	Bgsng8303.m18	18	TAGGCATG	TTGCATGT	12691587
		Bgsng8303.m19	19	GGACTCCT	AACGATGC	12129788
		Bgsng8303.m25	25	CTCTCTAC	GAATTCAG	11777211
	Bgsng8323	Bgsng8323.m6	6	CAGAGAGG	TGTGATTG	12824375
		Bgsng8323.m36	36	CGAGGCTG	CTCCTTAC	13126566
	Bgsng8331	Bgsng8331.m24	24	CCGTTATT	GTCTGAGG	12463472
		Bgsng8331.m36	36	ATTGTAAT	ATAGAGAG	12826077
	Bgsng8347	Bgsng8347.m13	13	CAGAGAGG	CCGTCATC	12643217
		Bgsng8347.m18	18	TCCTGAGC	GCGATCTA	10146901
		Bgsng8347.m19	19	TAAGGCGA	GCGATCTA	11669969
		Bgsng8347.m20	20	TCCTGAGC	GGCGCGAT	11093551
		Bgsng8347.m24	24	TAAGGCGA	TATGCAGT	11477999
		Bgsng8347.m25	25	GCTACGCT	ATAGAGAG	11627672
		Bgsng8347.m36	36	AGGCAGAA	GCGATCTA	14880302
	Bgsng8351	Bgsng8351.m5	5	TAAGGCGA	CAGTTTCA	11990222
		Bgsng8351.m18	18	TCCTGAGC	TGTGATTG	13629067
		Bgsng8351.m36	36	CGTACTAG	AGAGGATA	12694236
SAM	PS.003	PS.003.S01	8.7	CGTACTAG	TCTACTCT	11933681
		PS.003.S03	8.9	GCTACGCT	AGGCTTAG	12964462
		PS.003.S05	9.6	CTCTCTAC	TTGCATGT	12188237
		PS.003.S06	10.6	CGTACTAG	CAGTTTCA	12943810
		PS.003.S09	13.6	CAGAGAGG	AATCTCTC	11842339
		PS.003.S11	15.57	ATTGTAAT	TACTCCTT	13133601
		PS.003.S13	19.57	TCCTGAGC	CGTAAGGA	11936288
		PS.003.S14	21.7	CAGAGAGG	TCATTACA	13540132
	PS.004	PS.004.S01	14.4	TCCTGAGC	CAGTTTCA	11388579
		PS.004.S03	14.8	AAGAGGCA	ATAGAGAG	11263611
		PS.004.S05	15.3	TCCTGAGC	AGTTGGCT	11804225
		PS.004.S06	16.3	CTCTCTAC	TGTGATTG	12812656
		PS.004.S09	19.2	AGGCAGAA	GGCGCGAT	11766359
		PS.004.S11	21.9	TAGGCATG	ACCTAGTA	12210038
		PS.004.S12	22.8	TAAGGCGA	TCTACTCT	12188461
		PS.004.S14	27	CTCTCTAC	AACGATGC	11916893
	PS.009	PS.009.S03	10	TCCTGAGC	AACCGTGA	12348071
		PS.009.S05	10.5	TAGGCATG	GAGTAGCC	8699770
		PS.009.S06	11.5	GGACTCCT	TATGCAGT	11446027
		PS.009.S10	15.4	AGGCAGAA	TGTGATTG	12283977
		PS.009.S11	16.43	ACCGATCG	AGAGGATA	12367733
		PS.009.S12	18.43	CGTACTAG	ACCTAGTA	12573188
		PS.009.S14	22.3	CTCTCTAC	AGAGGATA	11954621
	PS.011	PS.011.S01	9.9	TCCTGAGC	TTGCATGT	13231102
		PS.011.S03	10.1	TCCTGAGC	TACTCCTT	11101686
		PS.011.S05	11.8	CGTACTAG	GTCAACCT	12647587
		PS.011.S06	12.4	CGTACTAG	CCACGCGT	11956150
		PS.011.S09	15.4	CAGAGAGG	GAATTCAG	11497039
		PS.011.S11	17.3	TCCTGAGC	TAACCGCG	12212253
		PS.011.S12	19.4	CGTACTAG	CCATCTTA	12754278
		PS.011.S14	23.3	TCCTGAGC	TTAACCGA	12566558
	PS.018	PS.018.S01	7.2	GGACTCCT	CCGTCATC	11866192
		PS.018.S03	7.3	GGACTCCT	TGTGATTG	12039586
		PS.018.S05	7.8	CGAGGCTG	AGAGGATA	11533672
		PS.018.S06	8.8	TAAGGCGA	AGGCTTAG	12027189
		PS.018.S09	12.2	TCCTGAGC	AGAGGATA	11914412
		PS.018.S11	13.8	CCGTTATT	ATAGAGAG	12878154
		PS.018.S12	15.7	TAAGGCGA	AGAGGATA	12683848
		PS.018.S14	19.43	GGACTCCT	CATGGCCA	12001144
	PS.021	PS.021.S01	13.9	GGACTCCT	GGCGCGAT	9444444
		PS.021.S03	13.9	GTAGAGGA	GCGATCTA	10190945
		PS.021.S05	14.8	CCGTTATT	TACTCCTT	13130537
		PS.021.S06	15.8	GATCATTC	GAGTAGCC	12317990
		PS.021.S09	18.8	TAGGCATG	GTCTGAGG	11850877
		PS.021.S11	20.7	GCTACGCT	TATGCAGT	12826585
		PS.021.S12	22.7	AGGCAGAA	TGGCGGTC	11550654
		PS.021.S14	26.63	TCCTGAGC	CTGACGTG	11423344
	PS.057	PS.057.S01	10.1	CAGAGAGG	AACCGTGA	12102415
		PS.057.S03	10.4	GTAGAGGA	AGGCTTAG	12626406
		PS.057.S04	10.6	AGGCAGAA	TATGCAGT	11870502
		PS.057.S06	11.9	ACCGATCG	GTCTGAGG	12522731
		PS.057.S08	13.9	CCGTTATT	GAGTAGCC	9502399
		PS.057.S11	16.93	GGACTCCT	TCATTACA	12656475
		PS.057.S12	18.83	CGTACTAG	CTGACGTG	12663954
		PS.057.S14	22.8	GTAGAGGA	CTCCTTAC	12199949
	PS.064	PS.064.S01	13	TCCTGAGC	TCTACTCT	11655085
		PS.064.S03	13.1	TAGGCATG	AATCTCTC	11810268
		PS.064.S05	13.47	GGACTCCT	ATGTCAAT	18251023
		PS.064.S06	14.4	ACCGATCG	GAGTAGCC	10336990
		PS.064.S07	15.43	CGAGGCTG	GCGATCTA	11538375
		PS.064.S11	19.8	AAGAGGCA	CTCCTTAC	12492858
		PS.064.S12	21.4	AGGCAGAA	CCACGCGT	12590654
	PS.079	PS.079.S01	10.27	AGGCAGAA	ACCTAGTA	11408237
		PS.079.S03	10.4	CGTACTAG	GGAGTTCC	11340027
		PS.079.S05	10.7	ACCGATCG	ATAGAGAG	11694626
		PS.079.S06	11.67	ATTGTAAT	TATGCAGT	12052547
		PS.079.S08	13.6	GATCATTC	TATGCAGT	12662062
		PS.079.S11	16.77	TCCTGAGC	ATGTCAAT	11728822
		PS.079.S12	18.6	CGTACTAG	GAATTCAG	12027442
		PS.079.S14	22.5	AGGCAGAA	CATGGCCA	11478414
	PS.120	PS.120.S01	13.3	CGTACTAG	TGTGATTG	13321239
		PS.120.S03	13.4	GGACTCCT	CCGGTACG	12271175
		PS.120.S4.5	13.9	TCCTGAGC	CCATCTTA	13461878
		PS.120.S07	16.3	CGAGGCTG	TACTCCTT	11935409
		PS.120.S08	17.3	TAGGCATG	CGTAAGGA	11159280
		PS.120.S10	18.9	CTCTCTAC	ACCTAGTA	12830182
	PS.132	PS.132.S01	14.1	TCCTGAGC	GAATTCAG	12547046
		PS.132.S03	14.13	AGGCAGAA	ATGTCAAT	11350292
		PS.132.S05	14.83	CTCTCTAC	GAGTAGCC	12247686
		PS.132.S06	16.16	AGGCAGAA	TAACCGCG	11802277
		PS.132.S08	17.83	CTCTCTAC	ATAGAGAG	12150866
		PS.132.S11	21.77	TAGGCATG	CATGGCCA	11997059
		PS.132.S12	22.33	GGACTCCT	TACTCCTT	15763265
		PS.132.S14	26.77	AGGCAGAA	ATAGAGAG	11852979
	PS.154	PS.154.S01	7.03	CTCTCTAC	CCATCTTA	11793672
		PS.154.S03	7.2	GATCATTC	GCGATCTA	2793547
		PS.154.S05	8.2	CGAGGCTG	TATGCAGT	12539427
		PS.154.S06	9.16	TAAGGCGA	CCATCTTA	13559397
		PS.154.S08	11.16	TAAGGCGA	CTGACGTG	11865958
		PS.154.S11	14	AGGCAGAA	GAATTCAG	12436799
		PS.154.S13	18.1	GATCATTC	ATAGAGAG	12693130
		PS.154.S14	20.03	TAAGGCGA	TTAACCGA	12156554
	PS.155	PS.155.S01	12.3	GCTACGCT	GAGTAGCC	12509972
		PS.155.S03	12.47	CCGTTATT	AGAGGATA	12811842
		PS.155.S4.5	12.7	TAGGCATG	GTCAACCT	12324838
		PS.155.S06	13.67	TCCTGAGC	CCACGCGT	12009330
		PS.155.S09	16.83	CAGAGAGG	ATGTCAAT	11356036
		PS.155.S11	18.57	AGGCAGAA	CGTCTATA	11692072
		PS.155.S12	20.57	CAGAGAGG	AACGATGC	12824021
		PS.155.S13	22.63	TAAGGCGA	TCATTACA	12988367
	PS.158	PS.158.S01	12.53	TCCTGAGC	TATGCAGT	12788282
		PS.158.S03	12.73	AGGCAGAA	AGTTGGCT	12016366
		PS.158.S05	13.53	CAGAGAGG	TCAATGAC	11671451
		PS.158.S06	14.6	CGTACTAG	AGGCTTAG	12717909
		PS.158.S08	16.7	TAAGGCGA	GGAGTTCC	12252907
		PS.158.S10	18.67	CTCTCTAC	TATGCAGT	13043033
		PS.158.S12	21.63	CTCTCTAC	TCAATGAC	11795820
		PS.158.S14	25.2	TAGGCATG	TCAATGAC	12666534
	PS.170	PS.170.S01	16.13	CGTACTAG	ATGTCAAT	11904029
		PS.170.S03	16.23	CGAGGCTG	GAGTAGCC	11339366
		PS.170.S4.5	16.47	TAAGGCGA	TCAATGAC	12886831
		PS.170.S06	17.3	CGTACTAG	CCGGTACG	12133844
		PS.170.S08	19.33	CGTACTAG	AGTTGGCT	12652214
		PS.170.S11	22.37	AGGCAGAA	AGAGGATA	11405347
		PS.170.S12	24.43	AGGCAGAA	GTCTGAGG	11996229
		PS.170.S14	28.23	CGTACTAG	TTGCATGT	13372909
(C) Aggregate representation of mcSEED subsystems/pathway modules (ordered from left to right by feature importance in the sparse RF-derived model of normal microbiome maturation) in each fecal DNA sample, expressed as reads per kilobase per million reads mapped (RPKM). Relative functional microbiome maturity is shown for children in the SAM study and the 20 healthy children in the test set for t…
Cohort	PID	Sample ID	Age (months)	Sampling time point	Relative functional maturity (months)	Lipoate biosynthesis	Pyridoxine and pyridoxal uptake	Folate biosynthesis	Riboflavin biosynthesis	Folate uptake	Biotin uptake	Cellobiose and Beta-glucosides utilization	Proline biosynthesis	Rhamnose and Rhamnogalacturonan utilization	Isoleucine, leucine, valine uptake	Arabinose and Arabinosides utilization	Arginine uptake	Butyrate fermentation	Tryptophan uptake	Ribose utilization	Pyridoxine and pyridoxal phosphate biosynthesis	Isoleucine, leucine, valine biosynthesis	Histidine degradation	Gluconate utilization	Asparagine biosynthesis	Cysteine biosynthesis	Formate fermentation	Methionine, Threonine biosynthesis	Threonine biosynthesis	Proline degradation	Thiamine and precursor uptake	Cobalamin biosynthesis	Pyruvate metabolism	Lysine uptake	Sialic acid utilization	Inositol utilization	Trehalose utilization	Lactose and Beta-galactosides utilization	Methionine uptake	Fucose utilization	Glutamate biosynthesis	Methionine biosynthesis	Lactate fermentation	Maltodextrin utilization	N-Acetylglucosamine utilization	Tyrosine and phenylalanine uptake	Glutamine biosynthesis	Histidine biosynthesis	Hyaluronate utilization
Healthy	BG1C0462	BG1C0462.m0.23	0.23	-	-	800.812	6.3708	3968.1	2165.82	0	1751.08	764.119	1407.78	324.72	6758.55	3323.08	6944.86	220.234	40.0239	3657.99	1817.12	4853.51	25.7848	1132.62	15.9226	308.896	758.566	403.095	856.976	108.186	2833.15	0	219.653	204.113	5574.39	2270.01	23.4466	5029.31	2708.49	5514.61	1278.02	3489.44	688.617	5421.41	4469.36	79.0103	851.274	3152.72	3.51002
		BG1C0462.m0.99	0.99	-	-	494.32	6.46637	3670.92	2106.16	0	2160.07	817.227	1583.12	408.803	8164.87	4254.23	8297.83	4.6465	14.9996	4088.02	1615.4	5134.77	17.7219	924.872	5.45268	19.8108	785.895	377.962	785.118	0	2840.55	0	5.20976	0	6160.74	2763.5	18.9462	5969.36	2329.18	7023.98	1192.74	3425.49	689.352	6622.12	5076.07	0	807.011	3276.04	0
		BG1C0462.m1.94	1.94	-	-	553.217	21.7517	3572.08	2037.12	2.96342	2066.64	1320.26	1625.1	63.6765	8343.82	4720.47	8580.07	18.1127	30.2294	4104.72	1637.61	5085.91	9.16758	960.206	20.9022	19.1011	714.118	326.39	785.69	2.98476	3429.76	62.5046	24.3701	25.0626	6651.16	3145.54	57.6107	5103.5	2075.6	6886.68	1194.73	3147.39	657.957	6901.55	6447.77	8.08471	919.527	3343.42	17.4638
		BG1C0462.m2.96	2.96	-	-	548.221	59.2978	3459.64	1998.36	14.6368	2080.61	1879.48	1761.13	235.961	7379.98	4063.54	8158.77	108.439	96.6614	3708.41	1659.53	5262.98	0	1246.39	54.562	140.486	1113.56	408.816	883.812	13.8648	2396.35	333.533	122.11	60.5356	5990.55	2686.37	234.093	4904.19	2026.92	6110.17	1522.43	3521.41	767.702	6346.48	6266.31	21.0621	834.942	3653.91	9.7176
		BG1C0462.m3.94	3.94	-	-	485.755	156.294	3588.79	1830.1	5.22033	1758.87	638.887	1500.51	146.486	5803.08	3516.31	6645.51	212.278	164.88	3187.61	1533.62	4839.9	33.4101	1152.25	94.144	236.865	953.636	369.392	559.233	9.73725	2467.95	439.77	176.934	100.181	4264.41	1960.69	224.945	3667.46	2360	5381.2	1301.86	3174.06	628.363	6157.71	4731.84	10.8542	731.833	3043.1	4.49943
		BG1C0462.m4.96	4.96	-	-	514.505	53.8063	3294.68	1808.55	3.14912	1767.31	438.934	1360.57	191.888	6136.01	3569.23	6636.36	97.3774	55.3864	3702.6	1510.06	4425.69	4.52072	1289.11	95.1016	141.897	991.794	365.479	461.73	26.9761	2251.21	302.239	149.679	59.5803	4330.26	2049.77	228.771	3421.93	2011.53	5580.48	1190.1	3039.22	532.551	5958.47	4862.09	31.7095	855.666	2644.79	0
		BG1C0462.m5.95	5.95	-	-	498.26	141.573	3293.11	1853.24	81.5518	1736.47	4839.25	1558.77	366.91	6534.8	4531.43	7191.47	456.241	271.686	3383.46	1465.7	4607.34	0	1087.11	188.938	224.307	1317.2	377.826	816.618	8.51617	2315.29	463.128	132.437	82.1996	5671.25	2606.66	413.289	3578.17	2016.87	5343.75	1438.31	3221.03	757.407	6034.59	6396.17	37.9079	824.001	3491.02	47.1598
		BG1C0462.m7	7	-	-	429.575	85.8492	3469.13	1713.08	12.3106	1299.19	1345.37	1443.65	392.637	6609.95	3566.85	6759.65	114.706	149.441	3461.47	1495.03	4752.89	103.443	1161.37	75.9477	195.662	682.758	377.126	712.676	6.79002	2277.03	690.747	115.062	53.5635	4463.64	2051.63	187.876	4147.11	2390.1	5550.2	1300.93	3010.22	628.204	6480.12	5659.93	12.8304	651.744	3330.08	21.5876
		BG1C0462.m7.95	7.95	-	-	451.76	28.2354	3234.1	1701.19	7.31216	1500.54	688.368	1297.9	255.974	5209.15	2850.71	5767.08	118.7	153.029	3232.84	1361.26	4496.98	53.4972	1058.18	72.6296	210.419	1103.8	364.35	710.464	20.9311	1972.56	808.197	211.141	78.6143	4224.22	1460.02	215.643	3433.25	2365.76	4731.52	1231.4	2998.12	575.104	5076.26	5077.47	28.1456	662.838	3130.74	73.2507
		BG1C0462.m11.07	11.07	-	-	525.045	114.589	2559.42	1460.79	52.779	840.004	1395.07	762.173	729.528	3719.17	2416.79	3418.34	387.3	142.299	2408.02	730.308	3810.6	72.6092	830.157	241.589	448.942	1411.03	409.167	530.561	49.7416	1501.18	958.117	343.646	169.225	3532.71	911.707	540.129	2881.28	1745.88	3313.79	1158.98	2373.07	376.225	5228.27	3963.9	59.119	545.813	2119.85	21.2889
		BG1C0462.m11.96	11.96	-	-	339.033	334.462	2366.41	1117.9	97.5157	659.272	4161.47	935.182	1040.75	3720.6	2154.53	2796.83	781.929	354.153	2470.5	1072.6	3924.82	87.0887	845.186	316.991	557.092	1401.92	453.663	819.448	25.878	1584.38	1500.52	280.234	277.069	3868.56	593.982	424.012	3545.32	2447.4	3463.26	1635.63	3159.01	579.795	7503.95	5133.6	43.9631	611.115	3109.95	29.7222
		BG1C0462.m12.98	12.98	-	-	443.371	320.206	3215.87	1281.96	14.5476	655.334	2749.41	1218.84	181.266	5521.23	2902.52	5850.86	419.385	238.024	2509.38	1512.52	4588.29	135.085	1016.93	123.605	277.67	1219.01	413.595	1046.52	3.55366	2308.61	97.9505	143.489	70.7631	3890.3	509.005	241.36	3962.5	2974.8	4208.95	1379.41	3288.64	826.99	8474.49	5906.42	18.8353	840.53	3593.63	22.2178
		BG1C0462.m13.93	13.93	-	-	436.885	295.02	2733.86	1143.41	59.6888	899.466	3520.64	1075.73	502.593	5309.81	2366	4997	642.704	255.717	2859.5	1207.73	4707.8	50.5778	1249.25	209.985	229.222	1312.06	468.79	1063.05	3.46902	2202.1	713.129	178.431	155.902	3570.5	497.821	138.758	4009.17	3357.27	4420.41	1527.27	3246.67	853.903	8061.25	5445.9	39.6426	904.231	3697.67	71.9847
		BG1C0462.m14.98	14.98	-	-	274.85	277.158	2019.57	935.224	84.2957	377.062	3132.37	1009.6	705.741	3852.06	1343.34	3236.66	832.378	378.365	2297.02	1153.01	4371.73	57.6295	1008.32	233.356	353.706	1040.4	475.617	929.322	5.69198	1801.89	1010.46	160.643	286.607	3112.83	243.278	158.065	3662.91	2850.89	3072.49	1229.06	3536	788.075	7254.46	4942.9	19.1677	787.451	2772.28	20.3852
		BG1C0462.m16.98	16.98	-	-	156.714	276.887	1703.01	702.777	138.403	491.43	2540.94	862.552	989.885	2749.3	1695.81	2432.81	641.209	500.658	1682.7	851.85	3554.84	40.8233	427.76	353.484	469.244	1201.91	358.594	733.074	0	1071.55	1582.13	234.444	472.018	2988.73	596.395	164.361	2945.78	1898.94	2513.04	1424.03	2519.27	485.126	5642.18	4159.47	29.3445	660.84	2930.04	32.642
		BG1C0462.m18.07	18.07	-	-	224.734	394.821	1872.16	631.715	173.474	792.15	3100.49	815.865	1186.41	2476.05	1984.19	1832.09	485.069	435.717	1988.57	951.16	3432.71	4.21849	625.096	429.327	444.792	1457.65	456.178	770.336	24.5419	965.229	1776.9	274.908	371.393	2251.71	440.958	404.916	3139.2	2290.26	3123.44	1508.38	2668.38	685.086	6082.98	4663.43	113.269	755.237	2950.25	3.17961
		BG1C0462.m18.96	18.96	-	-	85.8443	198.908	1631.46	1071.14	131.852	380.005	3517.85	997.665	523.729	1872.2	1522.28	1379.1	403.996	304.251	916.29	907.785	3437.32	0	365.322	601.565	605.126	1117.47	348.295	680.945	3.22782	705.984	819.815	168.26	431.421	1882.81	188.351	287.006	2401.88	1864.43	1469.1	1591.02	2305.62	463.626	5496.58	2844.35	21.5496	691.795	3280.95	0
		BG1C0462.m19.97	19.97	-	-	99.5544	384.298	1603.46	1340.26	218.175	391.226	3886.41	941.983	643.195	1873.16	955.385	577.995	668.001	527.366	682.528	906.215	3117.55	0	213.035	630.083	842.441	1106.01	361.555	628.88	5.73168	521.105	1893.68	409.698	645.812	2133.55	315.984	308.314	1933.73	1739.5	1077.38	1584.5	2041.91	319.151	5366.25	2800.82	52.0753	662.676	3348.53	28.2148
		BG1C0462.m23.03	23.03	-	-	92.6588	414.929	1673.35	1050.05	98.0329	623.172	3215.26	788.523	975.598	1870.08	1188.67	1417.14	853.656	668.054	1280.36	882.268	3146.06	19.8145	364.86	406.91	675.982	1295.53	349.269	619.447	0	866.586	1850.94	267.454	507.986	2258.01	623.963	311.351	2257.61	1798.14	2038.63	1606.59	2466.69	467.862	5265.38	3710.4	52.1695	616.831	3097.49	33.2877
		BG1C0462.m24.01	24.01	-	-	60.3021	272.753	966.347	596.849	215.398	525.34	3724.31	695.91	964.092	1424.06	1080.42	397.383	640.436	569.172	1071.83	584.015	2663.72	30.2493	122.363	524.454	580.451	1136.42	314.419	522.014	0	510.958	1517.7	226.72	602.678	1863.58	488.254	239.966	1890.79	1612.8	1237.26	1465.87	1842.97	394.542	4033.83	3285.03	36.9672	513.744	2686.36	4.39644
	BG1C0463	BG1C0463.m0.23	0.23	-	-	937.361	120.882	2724.12	1345.12	126.85	304.979	6305.63	753.566	3154.16	2955.15	2380.45	1357.21	369.89	253.002	3404.16	1002.95	3475.38	437.265	969.836	440.473	1035.38	2116.21	362.44	380.814	139.952	1348.98	2412.45	1029.83	508.583	1878.46	2337.95	1269.25	1547.18	3586.54	1419.71	1286.49	2153.56	356.225	6671.13	2472.06	504.576	342.714	1484.37	45.7361
		BG1C0463.m0.95	0.95	-	-	484.429	4.67835	3778.07	2120.76	0	2152.54	826.896	1602.6	413.257	8231.01	4208.07	8353.61	0	10.3379	4092.19	1617.88	5154.41	12.7935	934.984	6.30673	8.09459	810.885	378.038	826.911	2.60198	2895.4	0	7.01909	4.36461	6191.63	2797.1	17.3902	6019.89	2283.92	7018.98	1204.02	3447.17	696.677	6579.76	5130.01	0	794.685	3351.49	0
		BG1C0463.m1.94	1.94	-	-	453.966	39.3599	3737.46	2028.07	26.0042	2022.7	1441.31	1545.37	333.155	7991.92	4375.44	8222.09	6.1888	53.6893	4138.94	1586.72	4838.36	37.5025	951.478	68.3834	29.0689	801.495	386.661	837.894	0	2819.03	56.5197	19.9979	61.5088	6306.7	2327.87	164.468	4538.47	2026.3	6584.56	1162.59	2999.95	751.038	6554.1	5121.41	24.1599	817.049	3120.78	71.5958
		BG1C0463.m2.99	2.99	-	-	491.49	5.81994	2690.9	2047.19	10.1766	1382.66	1085.6	1614.34	287.808	7043.71	3927.54	7915.13	59.5609	3.34023	3780.01	1611.25	5049.31	22.9931	1106.92	24.8697	82.5422	956.044	380.324	751.887	29.222	2698.03	384.373	138.155	67.4752	5604.93	1489.23	107.42	4297.44	2131.15	6069.74	1558.4	2755.1	698.343	6291.29	6489.51	17.7987	827.094	3379.25	35.79
		BG1C0463.m3.94	3.94	-	-	571.335	0	3844.64	2103.14	0	2036.72	552.271	1752.47	18.9299	8922.06	4086.04	8614.98	0	0	4256.79	1811.76	4338.86	0	930.843	0	0	864.989	357.932	812.989	0	3049.76	0	2.21912	0	6110.94	675.503	0	4270.33	1771.88	6770.19	1243.19	3135.21	767.754	6068.15	6871.3	2.34324	870.413	3484	0
		BG1C0463.m4.96	4.96	-	-	577.909	15.7789	4018	2123.05	0	2010.53	640.076	1745.4	45.9871	8636.05	4459.59	8567.34	22.5273	25.5818	4281.48	1787.53	4759.72	17.7814	934.849	19.4653	43.6954	926.403	366.951	821.455	3.77119	2896.69	159.363	36.8281	31.7971	6251.62	614.579	50.0859	4151.41	2193.69	6673.62	1264.36	3094.96	746.357	6199.63	6794.69	4.42747	841.736	3456.22	0
		BG1C0463.m5.98	5.98	-	-	597.549	69.8225	3798.98	1872.72	18.0871	1852.38	1186	1613.92	100.765	7826.42	4073.09	8032.77	44.7761	62.495	4029.52	1716.21	4141.72	12.4403	1027.08	78.7282	62.9525	927.22	374.132	808.104	6.07519	3121.51	108.025	42.6546	80.0733	5463.99	552.737	221.665	3984.23	1965.92	5800	1199.03	3542.79	721.882	6469.93	6983.74	28.1806	771.726	3227.7	5.22685
		BG1C0463.m6.96	6.96	-	-	578.858	108.748	3614.55	1893.17	111.251	1665.47	2345.38	1478.21	166.385	7159.41	3554.5	6854.89	105.446	188.026	3600.97	1745.38	4241.52	16.9556	938.146	243.969	138.035	876.822	411.722	813.952	10.4457	2510.75	236.887	100.439	188.109	5110.38	465.883	421.331	3991.18	2214.91	5453.92	1189.48	3363.87	829.924	6599.9	5946.94	131.174	842.685	3072.76	7.35812
		BG1C0463.m7.95	7.95	-	-	578.606	44.6381	3470.58	1925.92	31.9095	1564.65	1307.32	1431.13	175.155	6600.56	3609.02	6337.52	93.0496	48.3758	3598.65	1478.28	3630.25	88.1291	866.229	194.697	217.229	822.031	381.465	742.755	5.02949	2510.45	533.737	120.893	110.877	5630.36	472.644	364.838	3853.24	2056.69	5316.79	1217.21	3348.09	673.196	6066.72	6306.76	79.0429	681.549	2926.09	35.1299
		BG1C0463.m10.94	10.94	-	-	601.493	28.0672	3566.29	1763.36	48.4375	1426.15	2295.5	1315.77	557.257	5674.46	3839.07	6425.41	210.307	58.13	2938.72	1375.83	3724.1	51.2367	1056.37	159.637	272.299	1199.68	362.834	626.323	39.4188	1820.05	496.455	262.282	98.0116	5130.33	1782.01	567.356	4140.99	1862.53	5541.58	1269.81	2332.64	535.785	6329.26	5279.38	117.57	621.197	2649.38	73.6472
		BG1C0463.m11.96	11.96	-	-	590.571	97.4562	3935.2	2014.05	15.8065	1334.57	1290.7	1500.84	149.806	6677.53	4075.26	7424.78	91.2133	83.2761	3371.99	1359.6	4773.32	61.3974	900.913	117.177	194.575	1005.82	429.865	601.331	8.29665	2710.71	365.76	123.078	64.9589	5727.9	1893.46	198.202	4100.24	2222.04	5997.78	1413.29	2878.78	607.624	6134.36	6106.84	28.0221	755.54	3180.78	16.8686
		BG1C0463.m12.98	12.98	-	-	410.035	46.6328	4140.77	1987.16	42.2128	1468.08	2070.01	1254.83	164.603	7171.36	3700.73	7753.09	251.323	298.643	3324.47	1424.83	4731.12	146.186	1105.48	99.2477	196.081	1044.22	466.646	950.963	0	2807.27	231.307	107.979	59.0066	5773.14	1790.32	202.376	5005.3	2418.27	6150.37	1685.57	3210.05	867.222	6846.73	6864.56	28.0337	635.352	3691.8	17.7874
		BG1C0463.m14.98	14.98	-	-	410.787	135.866	2728.65	1507.13	69.3258	1519.66	1794.49	1334.96	165.461	6761.42	3783.9	6443.57	281.254	112.248	3383.42	1460.22	4507.23	6.78144	938.086	93.186	140.838	788.011	385.489	814.412	0	2338.07	346.561	102.216	53.2254	4023.74	696.748	116.233	5192.45	2691.2	5223.43	1205.62	2887.31	738.24	6955.88	5134.96	14.3167	622.552	3253.6	5.48067
		BG1C0463.m17.15	17.15	-	-	326.177	301.229	2592.85	1063.61	159.517	930.903	3115.03	1039.57	529.758	4702.31	2930.74	5017.99	493.209	204.418	3039.32	1041.08	4291.87	63.0217	832.814	182.001	269.108	1305.67	438.446	734.352	0	2196.32	665.14	147.683	90.9571	3777.49	527.125	137.422	4746.09	2836.47	4011.99	1588.26	3249.52	875.087	6694.67	5913.52	14.7399	716.001	3461.1	16.0225
		BG1C0463.m18	18	-	-	228.804	400.511	2016.21	1404.38	332.85	1688.43	2825.44	850.422	1613.35	3875.24	4132.12	3782.95	287.636	301.87	4025.09	1006.77	4260.77	54.8403	485.091	265.343	343.516	1273.88	495.711	771.209	0	1943.33	2165.15	115.306	107.75	3884.97	790.129	41.2862	4018.57	2462.45	4777.45	1968.5	2629.69	556.373	6691.85	6085.82	3.53033	858.697	3116.08	14.5733
		BG1C0463.m19.97	19.97	-	-	304.323	173.268	2562.48	1261.88	127.626	1130.54	1957.43	818.374	818.635	3765.58	2641.79	4993.15	265.104	180.646	2457.35	1143.62	4331.05	81.3742	597.534	154.095	236.63	1284.38	365.902	655.881	0	1811.43	926.699	177.603	65.3447	4083.2	1017.27	147.391	3847.13	2141.59	4456.84	1532.02	2196.84	608.972	5535.03	5087.41	18.9467	665.892	3066.6	47.9746
		BG1C0463.m23.19	23.19	-	-	274.444	274.911	2317.05	921.916	63.7895	795.879	2815.42	815.637	916.127	4199.54	1574.19	3809.65	789.674	264.105	2557.25	983.206	4605.04	28.7553	762.162	116.624	251.914	1251.41	369.079	755.936	0	1817.44	1104.87	201.124	76.3088	3176.37	862.961	73.8652	4063.83	2499.32	4395.61	1397.67	2810.14	609.612	6479.33	4977.87	24.9008	688.755	3062.64	29.419
		BG1C0463.m23.95	23.95	-	-	153.241	288.335	1939.73	1147.27	205.156	1253.68	2394.77	793.328	1383.83	3197.79	2754.82	2670.36	414.427	401.369	3173.13	853.514	4364.48	17.9798	417.341	214.262	372.992	1329.59	403.474	649.438	0	1450.9	2209.44	221.136	138.891	3603.99	1080.72	68.37	3331.77	2093.75	3652.56	1637.18	2496.51	495.046	4909.25	5039.26	30.9302	694.066	2879.36	28.4782
	BG1C0466	BG1C0466.m1.05	1.05	-	-	570.11	13.8535	3677.65	1986.43	3.45611	1463.2	1189.16	1507.31	147.036	7945.82	4545.75	7747.96	44.7462	13.2199	3843.59	1650.76	4044.59	4.85841	974.725	62.0283	84.7861	982.117	360.478	806.958	19.0184	2131.74	162.509	87.1755	34.213	4805.89	67.3406	168.161	4745.71	1975.99	7713.06	1164.42	3337.46	637.648	6859.1	6069.62	22.343	770.282	2993.14	0
		BG1C0466.m2.14	2.14	-	-	331.506	61.3187	2890.57	1353.63	12.5165	1290.21	1596.42	1222.55	103.48	5307.09	2653.83	5380.01	76.9156	96.0452	2356.82	1299.97	3200.87	0	644.454	78.1716	105.627	776.094	307.764	644.32	12.1384	1326.49	126.174	79.4665	59.8976	4595.43	282.365	235.94	2608.39	1822.94	3920.45	1102.21	2756.96	574.382	4437.16	4667.63	23.9049	653.553	2578.51	0
		BG1C0466.m2.96	2.96	-	-	668.495	47.8006	3959.29	2209.26	12.7635	2229.05	1313.2	1660.07	13.8476	8853.11	3367.78	9080.1	11.5323	41.1353	3654.93	1361.7	4507.14	0	2100.18	27.361	26.6944	844.016	390.68	830.688	0	2706.41	15.5095	9.00009	31.4027	6704.61	560.73	64.675	3756.37	2612.55	7577.33	1812.01	3844.05	746.458	7233.16	6468.06	6.69708	890.311	3307.43	0
		BG1C0466.m3.94	3.94	-	-	595.157	46.2676	4418.67	2637.02	5.65389	2185.74	670.334	2116.8	0	9605.42	4076.62	8375.48	14.1329	44.7519	3046.56	1177.65	5397.63	0	2231.28	34.5401	46.9597	1392.17	693.814	1361.75	0	1910.83	0	19.2967	19.147	7793.16	1823.46	41.78	6145.02	2093.18	7543.24	2273.89	3981.81	1073.91	8647.64	7600.58	5.42433	1354.72	4412.8	0
		BG1C0466.m5.06	5.06	-	-	542.395	20.0954	3025.52	1790.12	25.4018	1614.6	1462.69	1311.01	193.916	5708.01	3710.48	6046.5	107.318	77.2211	3176.29	1388.34	4001.7	87.1547	1071.52	92.8845	229.391	898.227	318.485	712.705	2.76079	1770.48	622.16	139.482	29.3755	5519.97	568.534	225.012	3742.84	2185.39	6258.3	1271.91	3027.21	584.66	6023.63	5500.33	10.0455	702.539	2849.27	26.7408
		BG1C0466.m5.95	5.95	-	-	406.769	41.1094	3150.79	1615.43	39.1908	1579.74	1828.54	1255.9	156.064	6142.17	3489.17	6125.33	96.795	101.697	3031.46	1328.38	3824.07	4.191	966.377	64.0636	83.5971	910.338	317.049	737.746	0	1994.56	272.71	158.672	50.7948	4698.6	720.237	214.856	2927.21	2174.29	5288.13	1152.58	2762.47	626.489	5598.63	5353.68	22.4915	351.915	2769.6	6.19365
		BG1C0466.m6.96	6.96	-	-	589.736	179.13	3173.46	1703.88	80.9654	1328.82	2626.6	1347.36	281.269	6266.08	3018.66	6625.78	147.738	223.664	4331.4	1646.74	3893.05	58.446	960.938	157.106	276.992	1180.82	407.969	802.82	17.4933	1966.21	191.519	142.355	111.449	5296.26	5.98443	272.465	3965.53	2587.3	5034.29	1450.42	3152.12	850.238	6549.63	6340.07	24.1306	736.689	3598.1	7.65441
		BG1C0466.m8.15	8.15	-	-	448.884	67.3298	2755.94	1761.94	39.2242	1784.33	1280.6	1103.94	209.931	6321.88	3815.23	6354.98	82.0314	143.507	3280.78	1564.47	4030.58	40.7948	982.543	71.6437	174.433	1004.78	333.914	795.757	0	2604.15	413.168	100.917	36.7733	5863.48	815.526	114.275	5004.61	1886.61	5925.18	1392.46	2736.46	568.38	7776.45	6576.63	5.13317	833.437	3320.7	37.2321
		BG1C0466.m9.95	9.95	-	-	198.014	266.207	1971.25	1231.14	86.4195	286.985	1837.4	1101.06	209.23	2919.48	1856.82	3098.26	160.574	101.956	1530.29	1081.66	3317.41	104.338	397.606	309.233	444.714	1019.72	314.038	673.189	22.2525	1235.18	56.808	195.313	115.405	2091.16	173.141	446.448	2731.85	2173.1	2636.69	1259.88	2051.63	476.773	5842.07	3094.22	7.09079	578.497	2865.08	173.921
		BG1C0466.m10.94	10.94	-	-	567.442	78.0885	2937.15	1780.36	10.78	1265.48	1219.96	1253.99	348.892	5003.51	3141.72	5629.41	504.283	79.2797	2848.35	1236.6	4665.79	59.0692	929.38	154.615	334.909	1228.53	456.656	777.279	36.7352	1952.11	537.646	308.446	120.667	4503.13	1543.15	467.107	3747.43	1872.53	4729.46	1696.83	2538.97	582.706	6160.6	4456.77	39.3235	788.339	2908.22	0
		BG1C0466.m11.96	11.96	-	-	484.214	279.112	2642.37	1384.51	16.1428	629.937	2691.45	1391.13	205.86	6318.15	2234.04	7004.47	135.38	96.7705	3190.16	1563.72	5500.97	163.279	1015.02	43.9746	113.186	1072.87	463.675	953.108	2.13365	2932.67	41.5506	77.9366	32.7113	2692.04	84.5093	134.918	5528.62	3329.18	4745.11	1336.53	4114.83	624.1	8565.11	6883.54	0	706.088	3822.44	68.9355
		BG1C0466.m12.98	12.98	-	-	348.024	217.815	2685.54	1328.8	31.7406	474.374	2977.78	1195.41	222.03	5233.1	2037.04	5481.07	113.165	221.89	2682.51	1285.74	4549.83	127.141	1123.94	109.979	218.459	1196.96	387.913	937.62	5.02812	2327.01	209.179	144.22	62.8146	3075.89	267.716	404.948	5285.87	2939.65	4262.08	1544.13	3370.6	821.297	8525.02	5630.13	8.32069	822.607	3413.3	10.3034
		BG1C0466.m13.9	13.9	-	-	245.866	41.9729	3134.89	1443.51	41.5079	1231.75	2418.27	1110.86	271.301	5702.42	3069.16	7560.99	119.525	143.165	2571.15	1226.3	4363.51	87.6101	756.77	79.4931	114.992	958.217	420.583	530.945	0	2084.12	199.834	76.327	104.462	4666.53	1197.11	71.0318	4590.76	1973.22	5346.45	1427.15	3159.6	727.573	8147.69	6472.84	0	840.682	3547.07	57.5783
		BG1C0466.m14.95	14.95	-	-	597.392	167.983	2735.78	1293.77	26.1359	423.969	2709.26	929.898	711.643	3757.51	1851.98	2809.41	281.198	169.576	2873.14	1081.85	4196.62	29.5205	1099.57	260.153	435.812	1559.98	499.527	761.267	76.7324	1441.82	763.096	435.185	123.094	2540.27	118.851	690.232	3432.58	2297.24	3188.45	1394.76	3256.13	509.296	6310.78	4155.77	89.6479	599.912	2594.87	0
		BG1C0466.m16.98	16.98	-	-	264.885	262.507	2131.42	1242.12	74.6402	390.859	2800.28	1098.55	164.555	3978.15	1276.91	3465.96	285.198	238.923	2070.71	1248.81	4060.45	38.7192	890.254	116.986	361.955	993.762	407.749	869.139	0	1685.37	170.128	180.119	119.717	2213.32	147.459	173.596	3879.92	2717.32	3070.62	1410.66	3017.28	669.611	6276.52	4482.53	16.0629	734.771	3201.1	48.3668
		BG1C0466.m17.9	17.9	-	-	258.626	260.428	1888.39	960.768	41.8804	661.191	2964.57	926.18	385.682	4016.08	1456.74	3592.82	237.398	250.673	2112.96	1028.85	4297.42	37.3251	952.152	266.329	259.466	1143.92	383.824	810.083	0	1898.48	558.066	192.99	142.037	2173.79	242.109	165.651	4282.81	2680.17	3219.59	1244.79	3141.7	626.155	7087.73	4291.54	12.6575	695.828	3148.49	35.7494
		BG1C0466.m20.04	20.04	-	-	234.211	363.663	1982.28	957.203	106.956	707.229	3427.24	1122.01	452.887	3111.72	1685.7	3765.56	209.444	166.169	1636.2	1154.55	3651.95	66.1401	511.446	375.898	419.79	998.92	390.704	795.286	1.31583	1642.39	358.596	117.484	190.931	1954.84	130.91	198.457	3400.43	2703.77	2117.19	1367.54	2609.73	516.52	8538.58	3173.72	12.2155	720.819	3207.41	33.3832
[truncated: 275 more rows]
[truncated: 37 more columns]

## Sheet: table S6
table S6 - Bacterial strains introduced into gnotobiotic animals.
[truncated: 1,579 more rows]

## Sheet: table S7
table S7 - 16S rDNA dataset and associated metadata for 38 children from Mirpur with SAM sampled prior to treatment (see fig. S3).
[truncated: 39 more rows]

## Sheet: table S8
table S8 - Composition of diets administered to gnotobiotic mice in the initial in vivo screen of CFCs (see fig. S2).
[truncated: 260 more rows]

[truncated: 15 more sheets: table S9, table S10, table S11, table S12, table S13, table S14, table S15, table S16, table S17, table S18, table S19, table S20, table S21, table S22, table S23]
